# Supplementary material for: Parental vaccination to reduce measles immunity gaps in Italy
Source: eLife. 2019 Sep 3;8:e44942. doi: 10.7554/eLife.44942 (PMC6721460; doi:10.7554/eLife.44942)
Supplement: Figure 1—source data 1. [file elife-44942-fig1-data1.txt]

Age	Susceptibles	Parental	NaturalInfection	SchoolEntry	Routine	MaternalAntibodies
0	56.4078983155865	0	0	0	0	43.5921016844135
1	18.3239768591905	0	0	0	81.6760231408095	0
2	17.2366420811845	0	3.25775970609077	0	79.5055982127247	0
3	16.9993994044734	0	2.80307417354753	0	80.197526421979	0
4	16.8214564088759	0	2.09507071471331	0	81.0834728764108	0
5	13.0577635817017	0	1.68046080392754	0	85.2617756143708	0
6	10.2364301810395	0	1.17466911109667	0	88.5889007078638	0
7	10.2208273371107	0	1.06469648885478	0	88.7144761740345	0
8	10.2661501183313	0	1.02375220913443	0	88.7100976725342	0
9	9.32745217066953	0	0.956423268476421	0	89.716124560854	0
10	10.2579767703371	0	1.07801116526438	0	88.6640120643985	0
11	10.2117980336058	0	1.3019522746376	0	88.4862496917566	0
12	10.0698196743898	0	2.51770168645265	0	87.4124786391575	0
13	11.6274348485732	0	3.9445854801329	0	84.4279796712939	0
14	12.1470466774098	0	4.00555320193805	0	83.8474001206521	0
15	12.7757155599583	0	4.18503429090286	0	83.0392501491389	0
16	14.1415746984556	0	4.75804022546278	0	81.1003850760817	0
17	16.1886133010795	0	6.00702795222802	0	77.8043587466925	0
18	12.4254469084742	0	7.85621112220917	0	79.7183419693166	0
19	13.2753844465869	0	10.8282255030731	0	75.89639005034	0
20	14.3879404398216	0	13.2377669216705	0	72.3742926385079	0
21	20.0294340806246	0	17.8585978419914	0	62.111968077384	0
22	18.2861234739151	0	18.7587660836364	0	62.9551104424486	0
23	17.8772904771773	0	21.6435843475619	0	60.4791251752608	0
24	18.9352502257984	0	26.5291779541129	0	54.5355718200887	0
25	17.4889609339877	0	28.8659780868554	0	53.6450609791569	0
26	24.9464454322979	0	30.4287819115112	0	44.6247726561909	0
27	23.6349457024076	0	31.3136528134183	0	45.0514014841741	0
28	22.1522148946029	0	33.3045362509427	0	44.5432488544544	0
29	22.9025662600101	0	40.0748195049877	0	37.0226142350022	0
30	21.3390445661752	0	43.6286634601608	0	35.032291973664	0
31	28.5899626842658	0	62.8240251263537	0	8.58601218938049	0
32	22.722121556192	0	59.420964849457	0	17.856913594351	0
33	21.3427596548488	0	64.2181608794402	0	14.4390794657109	0
34	20.0540277548624	0	69.8029446016975	0	10.1430276434401	0
35	18.0870241246799	0	73.588851985119	0	8.32412389020107	0
36	16.6187077731112	0	79.2394976895134	0	4.14179453737543	0
37	15.1477457273047	0	84.8522542726953	0	0	0
38	13.098867847363	0	86.901132152637	0	0	0
39	11.2365171849712	0	88.7634828150288	0	0	0
40	9.57203934021488	0	90.4279606597851	0	0	0
41	8.11277933680812	0	91.8872206631919	0	0	0
42	6.80721628422826	0	93.1927837157717	0	0	0
43	5.69117931795658	0	94.3088206820434	0	0	0
44	4.73799309684429	0	95.2620069031557	0	0	0
45	3.94092515308122	0	96.0590748469188	0	0	0
46	3.23371762729191	0	96.7662823727081	0	0	0
47	2.63793346952001	0	97.36206653048	0	0	0
48	2.16132286991424	0	97.8386771300858	0	0	0
49	1.76423728216279	0	98.2357627178372	0	0	0
50	1.43930407931863	0	98.5606959206814	0	0	0
51	1.18387873167974	0	98.8161212683203	0	0	0
52	0.950246278298204	0	99.0497537217018	0	0	0
53	0.766779545284507	0	99.2332204547155	0	0	0
54	0.624843519592608	0	99.3751564804074	0	0	0
55	0.513990535575516	0	99.4860094644245	0	0	0
56	0.419393565915238	0	99.5806064340848	0	0	0
57	0.332254623844449	0	99.6677453761556	0	0	0
58	0.277241936611324	0	99.7227580633887	0	0	0
59	0.226133009302214	0	99.7738669906978	0	0	0
60	0.180902918616798	0	99.8190970813832	0	0	0
61	0.151105548726387	0	99.8488944512736	0	0	0
62	0.121894962099837	0	99.8781050379002	0	0	0
63	0.0999315249474407	0	99.9000684750526	0	0	0
64	0.0855632433507894	0	99.9144367566492	0	0	0
65	0.0683430322305098	0	99.9316569677695	0	0	0
66	0.0566778291241024	0	99.9433221708759	0	0	0
67	0.0436803522257293	0	99.9563196477743	0	0	0
68	0.0373648869980759	0	99.9626351130019	0	0	0
69	0.0299502735882799	0	99.9700497264117	0	0	0
70	0.0233792808660834	0	99.9766207191339	0	0	0
71	0.017664915545455	0	99.9823350844545	0	0	0
72	0.0148766415631569	0	99.9851233584369	0	0	0
73	0.0115071693931882	0	99.9884928306068	0	0	0
74	0.00764119607374637	0	99.9923588039263	0	0	0
75	0.00660638929874492	0	99.9933936107012	0	0	0
76	0.00634599612828605	0	99.9936540038717	0	0	0
77	0.00487610270269565	0	99.9951238972973	0	0	0
78	0.00336063113970698	0	99.9966393688603	0	0	0
79	0.00301523208231219	0	99.9969847679177	0	0	0
80	0.0028333102770953	0	99.9971666897229	0	0	0
81	0.00165006485609141	0	99.9983499351439	0	0	0
82	0.00173327884504161	0	99.998266721155	0	0	0
83	0.00128188408707028	0	99.9987181159129	0	0	0
84	0.000742032639408666	0	99.9992579673606	0	0	0
85	0.000310800502081286	0	99.9996891994979	0	0	0
86	0.00024549651184989	0	99.9997545034881	0	0	0
87	0.000147313115383579	0	99.9998526868846	0	0	0
88	0.000530331656159471	0	99.9994696683438	0	0	0
89	0.000349965041535525	0	99.9996500349585	0	0	0
90	0.000312233874191789	0	99.9996877661258	0	0	0
91	0.000774393962972168	0	99.999225606037	0	0	0
92	4.53398973414044e-05	0	99.9999546601027	0	0	0
93	0.000648729301480725	0	99.9993512706985	0	0	0
94	1.44609813800404e-05	0	99.9999855390186	0	0	0
95	0.0008631814277884	0	99.9991368185722	0	0	0
96	0	0	100	0	0	0
97	0.000433619108974677	0	99.999566380891	0	0	0
98	0	0	100	0	0	0
99	0	0	100	0	0	0
100	0.00133942324435098	0	99.9986605767557	0	0	0
