# Supplementary material for: Parental vaccination to reduce measles immunity gaps in Italy
Source: eLife. 2019 Sep 3;8:e44942. doi: 10.7554/eLife.44942 (PMC6721460; doi:10.7554/eLife.44942)
Supplement: Figure 1—source data 2. [file elife-44942-fig1-data2.txt]

Model2017	Data2017outbreak
<1y	5.83	6
1-4y	5.8	12
5-14y	6.66	8
15-39y	5.86	57
>39y	6.55	17
