# Supplementary material for: Parental vaccination to reduce measles immunity gaps in Italy
Source: eLife. 2019 Sep 3;8:e44942. doi: 10.7554/eLife.44942 (PMC6721460; doi:10.7554/eLife.44942)
Supplement: Figure 1—source data 3. [file elife-44942-fig1-data3.txt]

"y2017"	"y2018"	"y2019"	"y2020"	"y2021"	"y2022"	"y2023"	"y2024"	"y2025"	"y2026"	"y2027"	"y2028"	"y2029"	"y2030"	"y2031"	"y2032"	"y2033"	"y2034"	"y2035"	"y2036"	"y2037"	"y2038"	"y2039"	"y2040"	"y2041"	"y2042"	"y2043"	"y2044"	"y2045"
"Total mean"	0.0811822898830938	0.0811834795377121	0.0825702609229293	0.0839592641702559	0.0853173702582836	0.0866370771738212	0.0880286709536286	0.0893992698725942	0.0907818260982419	0.0921074281116761	0.0934654309767063	0.0948676596489842	0.0963026116676428	0.097724321182757	0.0991257608062899	0.100577464191723	0.102045522043845	0.103535826439341	0.105044861561671	0.106534359901283	0.108056578286785	0.109574462938167	0.111132787947311	0.112677384678342	0.114212724999441	0.1157476744942	0.11730799327406	0.118882232686502	0.120468922709852
"Total q025"	0.0728088992350521	0.0728849966487329	0.0743102307544807	0.0756735731963071	0.0770123226663949	0.0783284305814255	0.0796672785529612	0.0809918305292099	0.0823369531060145	0.0836071856001718	0.0849249322472527	0.0862769304472452	0.0876712238868232	0.0890405108477851	0.0904183526066157	0.0918246139365705	0.0932496421117022	0.0947059934974999	0.0961978795005428	0.0976950554891854	0.0992034881287766	0.100700206191081	0.102265753491178	0.103802426739807	0.105328139748945	0.10682953841293	0.108370418715699	0.109948949369415	0.11152669959737
"Total q975"	0.0890882205532199	0.0890023668215653	0.090381832578598	0.0917753386386002	0.0931333949877514	0.094449669871606	0.0958546038068018	0.0972460913820444	0.0986286858050791	0.0999571855739613	0.101311021864046	0.102738226604379	0.104191999403006	0.10565236286516	0.107075816669941	0.108542739806984	0.110025650196918	0.111523188239178	0.113059612653796	0.114570006078437	0.116097950074872	0.117650519432664	0.119230616852556	0.120805245504579	0.122346162802681	0.123883750430734	0.125452128086314	0.127048009656634	0.128651597210801
"0-2y"	0.090127844031941	0.0911644386899979	0.0894062382981181	0.0869886380949212	0.0849625057253794	0.082613142325038	0.080376005121062	0.078276756154363	0.0762288683615355	0.0743496732395905	0.072501666400749	0.0709899326649594	0.0696538804485891	0.068397225189947	0.0672353553564948	0.0663426970622826	0.0653954856607036	0.0645501448874174	0.0637458307394963	0.0629316673145168	0.0621537347294997	0.0613581533464529	0.0606531663571104	0.0598987551518754	0.0591684270874127	0.0582685619818582	0.0574964530510618	0.0565820590868008	0.0556871835781232
"3-5y"	0.0525762253435178	0.0516792396626201	0.0504640804165155	0.0491983204758101	0.0481348997219337	0.0470642101280512	0.0458108592939214	0.0447675105737954	0.0436625380907583	0.0425879356979387	0.0414737132277343	0.0405174065951185	0.0396571426129474	0.0389114177033947	0.0381883546595552	0.037447347172666	0.0367829475209904	0.0362244062428679	0.0357009648182583	0.035260953971156	0.0347087023144733	0.0342767085584436	0.0338342196237993	0.0335154105235791	0.033104681940959	0.0328246418144634	0.0325198393147493	0.0321537447879789	0.0317617982975877
"6-16y"	0.148580685021546	0.14850714162454	0.143655556367652	0.141218221964295	0.138983115074233	0.137671812508821	0.137974551415921	0.138064791867853	0.138152654097399	0.138903093992566	0.138778396639822	0.13858263182064	0.138301629259164	0.135631510879287	0.132469250123978	0.129964450412524	0.127387061918959	0.124692605301117	0.122330756433421	0.120037271312672	0.117857910881671	0.115737671285105	0.113661612198155	0.111947919721311	0.110317009397818	0.108801186836984	0.107177509485452	0.105976784837067	0.104542013702034
"17-44y"	0.668163483845077	0.668107167930504	0.667787861018949	0.664228920029159	0.65819700395464	0.649995137115574	0.638786365225298	0.625774764922162	0.610901427111969	0.593602751408646	0.576141670527757	0.557316343006572	0.536559178108761	0.5179010028553	0.498525442037601	0.472127447485108	0.455686346639514	0.438037459422001	0.420634830835402	0.402397058963566	0.382915818799961	0.372238659575824	0.360165133363496	0.350113804701702	0.339669505962118	0.328155628072879	0.32265086349984	0.318058037878746	0.314523579190121
"45y+"	0.040551761757919	0.0405420120923375	0.0486862638987654	0.0583658994358148	0.069722475523814	0.0826556979225161	0.0970522189437976	0.113116176481826	0.131054512338338	0.150556545661259	0.171104553203937	0.19259368591271	0.215828169570539	0.239158843372072	0.263581597822371	0.29411805786742	0.314748158259833	0.336495384146597	0.357587617173423	0.379373048438089	0.402363833274395	0.416388807234174	0.431685868457439	0.444524109901533	0.457740375611692	0.471949981293816	0.480155334648897	0.487229373409407	0.493485425232134
