# Supplementary material for: Parental vaccination to reduce measles immunity gaps in Italy
Source: eLife. 2019 Sep 3;8:e44942. doi: 10.7554/eLife.44942 (PMC6721460; doi:10.7554/eLife.44942)
Supplement: Figure 1—source data 4. [file elife-44942-fig1-data4.txt]

Age	Susceptibles	Parental	NaturalInfection	SchoolEntry	Routine	MaternalAntibodies
0	56.3884263158864	0	0	0	0	43.6115736841136
1	18.2909411636551	0	0	0	81.7090588363449	0
2	18.2690335672788	0	4.69958822207998e-06	0	81.7309617331329	0
3	11.6919387494532	0	6.53568225753669e-05	6.68460944863584	81.6233864450884	0
4	11.6308423788653	0	3.48545565826548e-05	6.66380084756987	81.7053219190082	0
5	8.07872000815374	0	1.36502372411232e-05	6.62534057341917	85.2959257681898	0
6	4.36241675996274	0	1.8090130002458e-05	10.4514165815488	85.1861485683584	0
7	4.30404474481936	0	0.000176274592424328	10.3558701529713	85.3399088276169	0
8	4.30809381242696	0	0.000243315196588541	10.4029096892842	85.2887531830922	0
9	4.26378492608022	0	0.00020943318597194	10.3227748230684	85.4132308176654	0
10	4.27995032050734	0	0.00046575903989182	10.2023303624455	85.5172535580073	0
11	4.33284364601715	0	0.000329133494225861	10.4542738039449	85.2125534165437	0
12	4.20944032019988	0	9.93394917195567e-05	10.3974893157617	85.3929710245467	0
13	4.31054342500273	0	0.00018061560626767	10.2958494643811	85.3934264950099	0
14	4.32289331291183	0	0.000329780896869929	10.3432612406643	85.333515665527	0
15	4.34231783104675	0	0.000356669511999522	10.5499121783383	85.107413321103	0
16	4.25814614318352	0	0.00022877222522168	10.416422098264	85.3252029863273	0
17	4.28443764311979	0	0.000906554115153844	10.3820962936142	85.3325595091508	0
18	4.43300524029511	0	8.40343377232297e-05	10.316917189547	85.2499935358202	0
19	4.33082217534727	0	0.000526943169605833	10.4884155170897	85.1802353643935	0
20	4.35464667682662	0	0.000213551899901797	10.6046493980584	85.0404903732151	0
21	4.41568874315297	0	0.000837432326276706	10.3918039476968	85.1916698768239	0
22	4.31971140003681	0	0.000579873788859094	10.2855677065065	85.3941410196678	0
23	4.28178907763807	0	0.000980523825540447	10.314762013992	85.4024683845444	0
24	4.20795779689962	0	0.000258797736628938	10.4665763209606	85.3252070844032	0
25	4.35727581364355	0	0.000351153544012522	10.4187903370307	85.2235826957817	0
26	4.27378398412106	0	0.000426696231488176	10.6133885971814	85.112400722466	0
27	4.27236359757424	0	0.000125918372156066	10.3531704537217	85.3743400303319	0
28	4.33570431964774	0	0.000655080056835315	10.2862041208096	85.3774364794859	0
29	4.37243995792993	0	0.000287363878778421	10.5214696520232	85.105803026168	0
30	4.0592858079878	0	3.34796881280115	9.84420282801459	82.7485425511965	0
31	4.02865775688323	0	2.83963239408872	9.91940607000837	83.2123037790197	0
32	4.06941023419906	0	2.08846467800329	9.46636321093424	84.3757618768634	0
33	3.69879185209634	0	1.70973532638652	9.28225176811384	85.3092210534033	0
34	5.26096287803992	0	1.21291684288305	4.95706513001588	88.5690551490611	0
35	5.29551166480839	0	1.08281859830592	4.86617871297405	88.7554910239116	0
36	5.39282030571126	0	1.013804069807	5.02959616463506	88.5637794598467	0
37	4.77623555237598	0	0.966659394914254	4.5317822096862	89.7253228430236	0
38	5.32189296281655	0	1.05459738095525	4.91723628394016	88.706273372288	0
39	5.27933791552418	0	1.25532917045277	4.85092578521601	88.614407128807	0
40	5.2422895204545	0	2.64964392806906	4.71551979442251	87.3925467570539	0
41	6.01134617850606	0	3.87290376137433	5.7141403818741	84.4016096782455	0
42	6.30915470949246	0	4.13716867686346	5.78092598613313	83.772750627511	0
43	6.60991292041565	0	4.18511344603225	6.06288115569715	83.1420924778549	0
44	7.59594734354663	0	4.7831652627924	6.50354201029484	81.1173453833661	0
45	16.4382878356081	0	6.12694882575401	0	77.4347633386379	0
46	12.5989174199481	0	7.7952895451271	0	79.6057930349248	0
47	13.096695556822	0	10.8546744946413	0	76.0486299485367	0
48	14.1730586578924	0	13.1573346805931	0	72.6696066615145	0
49	20.0151034054965	0	17.8731716256706	0	62.1117249688328	0
50	18.4494953251476	0	18.7756636023997	0	62.7748410724527	0
51	17.7721434891257	0	21.7154353134399	0	60.5124211974345	0
52	19.2093640629035	0	26.5035651769617	0	54.2870707601348	0
53	17.4190847224194	0	28.8349225763812	0	53.7459927011994	0
54	24.8340697491468	0	30.3968263238136	0	44.7691039270395	0
55	23.4570648220163	0	31.4367788807265	0	45.1061562972572	0
56	22.1357050192453	0	33.1713759989429	0	44.6929189818117	0
57	22.7783813392915	0	39.9446443488919	0	37.2769743118166	0
58	21.3054630921622	0	43.53813270516	0	35.1564042026779	0
59	28.5808728514921	0	62.7650080954505	0	8.65411905305737	0
60	22.534232147202	0	59.553172454398	0	17.9125953984	0
61	21.222337431573	0	64.151861494951	0	14.625801073476	0
62	20.1855429877318	0	69.5434585395127	0	10.2709984727555	0
63	18.3605225417837	0	73.1771546088739	0	8.46232284934243	0
64	16.6566242991441	0	79.2377367564039	0	4.10563894445205	0
65	14.9755488076258	0	85.0244511923742	0	0	0
66	13.1755750450956	0	86.8244249549044	0	0	0
67	11.1652609908637	0	88.8347390091363	0	0	0
68	9.50414408442951	0	90.4958559155705	0	0	0
69	7.93303618906338	0	92.0669638109366	0	0	0
70	6.67363520840679	0	93.3263647915932	0	0	0
71	5.53909650879423	0	94.4609034912058	0	0	0
72	4.65732721929249	0	95.3426727807075	0	0	0
73	3.88142091039756	0	96.1185790896024	0	0	0
74	3.14360788468218	0	96.8563921153178	0	0	0
75	2.70789685907761	0	97.2921031409224	0	0	0
76	2.09118362939495	0	97.9088163706051	0	0	0
77	1.85230125921325	0	98.1476987407868	0	0	0
78	1.45917777888676	0	98.5408222211132	0	0	0
79	1.23526693639068	0	98.7647330636093	0	0	0
80	0.950920419084139	0	99.0490795809159	0	0	0
81	0.777439296155542	0	99.2225607038445	0	0	0
82	0.635578773131383	0	99.3644212268686	0	0	0
83	0.503523560456352	0	99.4964764395436	0	0	0
84	0.40687782183389	0	99.5931221781661	0	0	0
85	0.315494756651849	0	99.6845052433482	0	0	0
86	0.247052114431113	0	99.7529478855689	0	0	0
87	0.215653019808803	0	99.7843469801912	0	0	0
88	0.163622472662245	0	99.8363775273378	0	0	0
89	0.136128521452731	0	99.8638714785473	0	0	0
90	0.115948098775983	0	99.884051901224	0	0	0
91	0.110753543564481	0	99.8892464564355	0	0	0
92	0.0753964227312287	0	99.9246035772688	0	0	0
93	0.0473704605377082	0	99.9526295394623	0	0	0
94	0.0499005485769293	0	99.9500994514231	0	0	0
95	0.0254116004197013	0	99.9745883995803	0	0	0
96	0.0341373463157269	0	99.9658626536843	0	0	0
97	0.0327045872486851	0	99.9672954127513	0	0	0
98	0.0271434197321228	0	99.9728565802679	0	0	0
99	0.0176429008282256	0	99.9823570991718	0	0	0
100	0.0216013659855838	0	99.9783986340144	0	0	0
