# Supplementary material for: Parental vaccination to reduce measles immunity gaps in Italy
Source: eLife. 2019 Sep 3;8:e44942. doi: 10.7554/eLife.44942 (PMC6721460; doi:10.7554/eLife.44942)
Supplement: Figure 2—source data 1. [file elife-44942-fig2-data1.txt]

Age	Susceptibles	Parental	NaturalInfection	SchoolEntry	Routine	MaternalAntibodies
0	56.3884263158864	0	0	0	0	43.6115736841136
1	18.2989065493131	0	0	0	81.7010934506869	0
2	18.2675625961653	0	4.69958822207998e-06	0	81.7324327042464	0
3	11.6905615878347	0	7.93618559843741e-05	6.67927586507924	81.6300831852301	0
4	11.6324131575486	0	2.09127339495929e-05	6.66287604000188	81.7046898897155	0
5	8.08122255164795	0	6.82511862056162e-06	6.63057771444068	85.2881929087928	0
6	4.36339814951538	0	2.03513962527652e-05	10.4600862763525	85.1764952227359	0
7	4.30537810391591	0	0.000196613968473289	10.3500802105894	85.3443450715262	0
8	4.30967085536782	0	0.000164463049545958	10.3918658828613	85.2982987987213	0
9	4.26291116182047	0	0.000270236368996052	10.3157306617165	85.421087940094	0
10	4.281526396121	0	0.000485625539223699	10.1968692825181	85.5211186958217	0
11	4.33516966997299	0	0.000289372400963676	10.4525044352947	85.2120365223313	0
12	4.20041587926322	0	5.29810622504302e-05	10.3997012751107	85.3998298645638	0
13	4.31003902288279	0	0.000162994571509848	10.2939662162914	85.3958317662543	0
14	4.32938999658017	0	0.000296802807182936	10.3402844184352	85.3300287821774	0
15	4.3416548196226	0	0.00040918526836755	10.5457174822984	85.1122185128107	0
16	4.25564054262157	0	0.000204805611150838	10.4141670577582	85.3299875940091	0
17	4.28259200304325	0	0.000776426730203531	10.3992709396379	85.3173606305886	0
18	4.43562323312418	0	6.03323450320623e-05	10.3038918671999	85.2604245673309	0
19	4.32050518276341	0	0.000629345081108181	10.5013586920289	85.1775067801266	0
20	4.22503518682215	0.135754735435631	0.000248798329982676	10.607265927162	85.0316953522502	0
21	4.27469986221174	0.13848679655174	0.000898707862345734	10.3881498832293	85.1977647501449	0
22	4.1864229800761	0.126243356116199	0.000523497170497793	10.2775139038835	85.4092962627537	0
23	4.14624106782412	0.127699857497204	0.00106570064270861	10.3263916208198	85.3986017532162	0
24	4.08227549758486	0.127363511679026	0.000350252575888788	10.4753949024824	85.3146158356778	0
25	3.92450124876669	0.420096073761465	0.000282771011757452	10.4299145116697	85.2252053947904	0
26	3.87141308480405	0.405560180124161	0.000435813672331941	10.6124020900821	85.1101888313173	0
27	3.8516433336925	0.419838835276644	0.000107930033276628	10.3503606751887	85.3780492258089	0
28	3.91210071713465	0.427989790719723	0.000514451457677734	10.2808299721911	85.3785650684968	0
29	3.94606685059116	0.430218558516603	0.000262981489063889	10.5220043229977	85.1014472864055	0
30	3.50313430247693	0.55420470827572	3.34792445539579	9.84809806535177	82.7466384684998	0
31	3.47561222901519	0.549554198243723	2.83954262620123	9.92354661381903	83.2117443327208	0
32	3.51637899318393	0.55162171357803	2.08857227551758	9.46551472767876	84.3779122900417	0
33	3.15908314826046	0.54374542826311	1.70990959510016	9.28192125848452	85.3053405698917	0
34	4.50263969833022	0.758323179709703	1.21291684288305	4.95706513001588	88.5690551490611	0
35	4.33587451231516	0.959637152493229	1.08281859830592	4.86617871297405	88.7554910239116	0
36	4.41515956527819	0.977660740433069	1.013804069807	5.02959616463506	88.5637794598467	0
37	3.92179799869222	0.85443755368376	0.966659394914254	4.5317822096862	89.7253228430236	0
38	4.34852699137749	0.973365971439055	1.05459738095525	4.91723628394016	88.706273372288	0
39	4.30913023433381	0.97020768119037	1.25532917045277	4.85092578521601	88.614407128807	0
40	4.14570869344986	1.09658082700464	2.64964392806906	4.71551979442251	87.3925467570539	0
41	4.73666259238618	1.27468358611988	3.87290376137433	5.7141403818741	84.4016096782455	0
42	4.96847663832506	1.34067807116739	4.13716867686346	5.78092598613313	83.772750627511	0
43	5.18323645705595	1.42667646335971	4.18511344603225	6.06288115569715	83.1420924778549	0
44	5.93983600384684	1.6561113396998	4.7831652627924	6.50354201029484	81.1173453833661	0
45	12.3341223983991	4.10416543720896	6.12694882575401	0	77.4347633386379	0
46	9.5096881850235	3.08922923492461	7.7952895451271	0	79.6057930349248	0
47	9.91420500039882	3.18249055642321	10.8546744946413	0	76.0486299485367	0
48	10.6976636317642	3.47539502612813	13.1573346805931	0	72.6696066615145	0
49	14.9356143785165	5.07948902698003	17.8731716256706	0	62.1117249688328	0
50	13.8974022500824	4.55209307506522	18.7756636023997	0	62.7748410724527	0
51	13.3720913803155	4.4000521088102	21.7154353134399	0	60.5124211974345	0
52	14.6061506456715	4.60321341723203	26.5035651769617	0	54.2870707601348	0
53	13.2631374529825	4.15594726943685	28.8349225763812	0	53.7459927011994	0
54	18.7209230263976	6.11314672274924	30.3968263238136	0	44.7691039270395	0
55	18.7457471155229	4.71131770649337	31.4367788807265	0	45.1061562972572	0
56	17.6894787209425	4.44622629830287	33.1713759989429	0	44.6929189818117	0
57	18.1482113278642	4.6301700114273	39.9446443488919	0	37.2769743118166	0
58	16.9629444918994	4.3425186002628	43.53813270516	0	35.1564042026779	0
59	22.6066505833448	5.97422226814731	62.7650080954505	0	8.65411905305737	0
60	19.4325589261845	3.10167322101758	59.553172454398	0	17.9125953984	0
61	18.2862485168864	2.93608891468651	64.151861494951	0	14.625801073476	0
62	17.4043221326919	2.78122085503986	69.5434585395127	0	10.2709984727555	0
63	15.8208310300807	2.53969151170302	73.1771546088739	0	8.46232284934243	0
64	14.3460998219202	2.31052447722391	79.2377367564039	0	4.10563894445205	0
65	13.8225050593259	1.15304374829988	85.0244511923742	0	0	0
66	12.167763277136	1.00781176795958	86.8244249549044	0	0	0
67	10.3129491997396	0.85231179112412	88.8347390091363	0	0	0
68	8.7809969853239	0.723147099105617	90.4958559155705	0	0	0
69	7.32438355516894	0.608652633894444	92.0669638109366	0	0	0
70	6.46077793343572	0.212857274971068	93.3263647915932	0	0	0
71	5.36182814283726	0.177268365956969	94.4609034912058	0	0	0
72	4.51001759081804	0.147309628474452	95.3426727807075	0	0	0
73	3.75503013075598	0.126390779641578	96.1185790896024	0	0	0
74	3.0424666624574	0.101141222224774	96.8563921153178	0	0	0
75	2.68232327430614	0.0255735847714711	97.2921031409224	0	0	0
76	2.07229783837374	0.0188857910212109	97.9088163706051	0	0	0
77	1.83425198068461	0.0180492785286411	98.1476987407868	0	0	0
78	1.44524082549777	0.013936953388989	98.5408222211132	0	0	0
79	1.22348042355372	0.0117865128369596	98.7647330636093	0	0	0
80	0.948081798085214	0.00283862099892533	99.0490795809159	0	0	0
81	0.775516390653653	0.00192290550188909	99.2225607038445	0	0	0
82	0.63343371251064	0.0021450606207426	99.3644212268686	0	0	0
83	0.502063174386137	0.0014603860702152	99.4964764395436	0	0	0
84	0.40566627152422	0.00121155030967	99.5931221781661	0	0	0
85	0.315494756651849	0	99.6845052433482	0	0	0
86	0.247052114431113	0	99.7529478855689	0	0	0
87	0.215653019808803	0	99.7843469801912	0	0	0
88	0.163622472662245	0	99.8363775273378	0	0	0
89	0.136128521452731	0	99.8638714785473	0	0	0
90	0.115948098775983	0	99.884051901224	0	0	0
91	0.110753543564481	0	99.8892464564355	0	0	0
92	0.0753964227312287	0	99.9246035772688	0	0	0
93	0.0473704605377082	0	99.9526295394623	0	0	0
94	0.0499005485769293	0	99.9500994514231	0	0	0
95	0.0254116004197013	0	99.9745883995803	0	0	0
96	0.0341373463157269	0	99.9658626536843	0	0	0
97	0.0327045872486851	0	99.9672954127513	0	0	0
98	0.0271434197321228	0	99.9728565802679	0	0	0
99	0.0176429008282256	0	99.9823570991718	0	0	0
100	0.0216013659855838	0	99.9783986340144	0	0	0
