# Supplementary material for: Parental vaccination to reduce measles immunity gaps in Italy
Source: eLife. 2019 Sep 3;8:e44942. doi: 10.7554/eLife.44942 (PMC6721460; doi:10.7554/eLife.44942)
Supplement: Figure 2—source data 2. [file elife-44942-fig2-data2.txt]

Age	Susceptibles	Parental	NaturalInfection	SchoolEntry	Routine	MaternalAntibodies
0	56.3884263158864	0	0	0	0	43.6115736841136
1	18.2873282923031	0	0	0	81.7126717076969	0
2	18.2733712872078	0	4.69958822207998e-06	0	81.726624013204	0
3	11.6889229989258	0	5.36859614011943e-05	6.68716536723298	81.6238579478798	0
4	11.618524778569	0	2.09127339495929e-05	6.66349412747194	81.7179601812251	0
5	8.07566690509081	0	2.04753558616849e-05	6.6335739415151	85.2907386780382	0
6	4.35449328302167	0	2.93964612539942e-05	10.4555976628457	85.1898796576714	0
7	4.30961773385678	0	0.000189834176456969	10.3594883019774	85.3307041299894	0
8	4.30828080466138	0	0.000184739315928336	10.4031192107035	85.2884152453192	0
9	4.26343587077027	0	0.000231952883388278	10.3292244644084	85.4071077119379	0
10	4.27840956311471	0	0.000452514707003901	10.1921829960646	85.5289549261137	0
11	4.33810094612626	0	0.00035122299048263	10.4569179166468	85.2046299142364	0
12	4.20425700627638	0	0.000103754580240426	10.394685734551	85.4009535045924	0
13	4.31072183797965	0	0.00021806030512804	10.3005741043256	85.3884859973897	0
14	4.32678912457352	0	0.000349567750682124	10.3441824286362	85.3286788790396	0
15	4.34165700777911	0	0.000343540572907515	10.5508684027355	85.1071310489125	0
16	4.26028788696822	0	0.000211341960442886	10.4153915338589	85.3241092372124	0
17	4.27904603180335	0	0.00101065602311409	10.3942523601583	85.3256909520152	0
18	4.43735347859064	0	7.54154312900779e-05	10.3095911190788	85.2529799868993	0
19	4.32018944353628	0	0.000586677617982202	10.4981372985629	85.1810865802828	0
20	4.15421059555375	0.204265502235194	0.000230138455233976	10.5993624335462	85.0419313302096	0
21	4.20672282501463	0.207280840896437	0.0011213423100632	10.3905498417253	85.1943251500536	0
22	4.12381473193522	0.189719401489712	0.000626183153941591	10.2781863964025	85.4076532870186	0
23	4.08897253384392	0.190807955593958	0.000883461871093009	10.3195576668842	85.3997783818069	0
24	4.01709738490725	0.191080292776128	0.000367765204683227	10.4701021968912	85.3213523602208	0
25	3.72078598882574	0.630778959286242	0.000367787132939431	10.426127597924	85.2219396668311	0
26	3.66702011945671	0.606860509537299	0.000421225766981917	10.6153433764983	85.1103547687407	0
27	3.63499178022855	0.627496219300876	0.000214061232665312	10.3490349346133	85.3882630046246	0
28	3.69900032647196	0.642457304979285	0.000749425825890402	10.2831156319547	85.3746773107682	0
29	3.73108732047812	0.642686702489041	0.000285622279513098	10.5214348200379	85.1045055347154	0
30	3.2248720843323	0.832665713311025	3.34783738345194	9.84979021822283	82.7448346006819	0
31	3.2036956798082	0.823679678682259	2.83916592167335	9.92220169850461	83.2112570213316	0
32	3.2412398523055	0.827452552762555	2.08825870561881	9.4678434453093	84.3752054440038	0
33	2.89059815782947	0.813988128995505	1.70979842367939	9.28107244966376	85.3045428398319	0
34	4.12238826101159	1.13857461702833	1.21291684288305	4.95706513001588	88.5690551490611	0
35	3.85535822978335	1.44015343502504	1.08281859830592	4.86617871297405	88.7554910239116	0
36	3.92734381934522	1.46547648636604	1.013804069807	5.02959616463506	88.5637794598467	0
37	3.49506764438511	1.28116790799088	0.966659394914254	4.5317822096862	89.7253228430236	0
38	3.86076805534757	1.46112490746898	1.05459738095525	4.91723628394016	88.706273372288	0
39	3.82196999612528	1.45736791939891	1.25532917045277	4.85092578521601	88.614407128807	0
40	3.59772890527516	1.64456061517934	2.64964392806906	4.71551979442251	87.3925467570539	0
41	4.09788787452211	1.91345830398395	3.87290376137433	5.7141403818741	84.4016096782455	0
42	4.29635954169546	2.012795167797	4.13716867686346	5.78092598613313	83.772750627511	0
43	4.47150827080907	2.13840464960658	4.18511344603225	6.06288115569715	83.1420924778549	0
44	5.10975915339884	2.48618819014779	4.7831652627924	6.50354201029484	81.1173453833661	0
45	10.277666080975	6.16062175463304	6.12694882575401	0	77.4347633386379	0
46	7.96938754187832	4.62952987806978	7.7952895451271	0	79.6057930349248	0
47	8.31938644796477	4.77730910885726	10.8546744946413	0	76.0486299485367	0
48	8.96341204955461	5.20964660833774	13.1573346805931	0	72.6696066615145	0
49	12.3951167707719	7.61998663472459	17.8731716256706	0	62.1117249688328	0
50	11.6239757762358	6.82551954891177	18.7756636023997	0	62.7748410724527	0
51	11.1718703417507	6.60027314737496	21.7154353134399	0	60.5124211974345	0
52	12.2953083289424	6.91405573396117	26.5035651769617	0	54.2870707601348	0
53	11.1844860012065	6.23459872121287	28.8349225763812	0	53.7459927011994	0
54	15.6663545115574	9.16771523758943	30.3968263238136	0	44.7691039270395	0
55	16.3839220510472	7.0731427709691	31.4367788807265	0	45.1061562972572	0
56	15.4670083343501	6.66869668489527	33.1713759989429	0	44.6929189818117	0
57	15.8310935914361	6.94728774785536	39.9446443488919	0	37.2769743118166	0
58	14.7922277694363	6.51323532272583	43.53813270516	0	35.1564042026779	0
59	19.6167802504527	8.96409260103938	62.7650080954505	0	8.65411905305737	0
60	17.8842239675271	4.65000817967493	59.553172454398	0	17.9125953984	0
61	16.8184051364231	4.40393229514984	64.151861494951	0	14.625801073476	0
62	16.0069142011228	4.17862878660902	69.5434585395127	0	10.2709984727555	0
63	14.548802011709	3.81172053007471	73.1771546088739	0	8.46232284934243	0
64	13.1912405266278	3.46538377251627	79.2377367564039	0	4.10563894445205	0
65	13.2469411525262	1.72860765509958	85.0244511923742	0	0	0
66	11.6620355986115	1.5135394464841	86.8244249549044	0	0	0
67	9.88780336698142	1.27745762388229	88.8347390091363	0	0	0
68	8.41905473818443	1.08508934624508	90.4958559155705	0	0	0
69	7.01988339655262	0.913152792510765	92.0669638109366	0	0	0
70	6.35351470912242	0.320120499284375	93.3263647915932	0	0	0
71	5.27360530629019	0.265491202504048	94.4609034912058	0	0	0
72	4.43688926531234	0.220437953980145	95.3426727807075	0	0	0
73	3.6911676935616	0.190253216835959	96.1185790896024	0	0	0
74	2.99160921348597	0.151998671196204	96.8563921153178	0	0	0
75	2.66944843908631	0.0384484199913032	97.2921031409224	0	0	0
76	2.06244804768179	0.0287355817131587	97.9088163706051	0	0	0
77	1.82526779998239	0.0270334592308589	98.1476987407868	0	0	0
78	1.4379078735761	0.0212699053106635	98.5408222211132	0	0	0
79	1.21782319474961	0.0174437416410758	98.7647330636093	0	0	0
80	0.946634805997996	0.00428561308614347	99.0490795809159	0	0	0
81	0.774711711583598	0.00272758457194369	99.2225607038445	0	0	0
82	0.632317862730909	0.0032609104004743	99.3644212268686	0	0	0
83	0.501357720131454	0.00216584032489839	99.4964764395436	0	0	0
84	0.404999745279358	0.00187807655453144	99.5931221781661	0	0	0
85	0.315494756651849	0	99.6845052433482	0	0	0
86	0.247052114431113	0	99.7529478855689	0	0	0
87	0.215653019808803	0	99.7843469801912	0	0	0
88	0.163622472662245	0	99.8363775273378	0	0	0
89	0.136128521452731	0	99.8638714785473	0	0	0
90	0.115948098775983	0	99.884051901224	0	0	0
91	0.110753543564481	0	99.8892464564355	0	0	0
92	0.0753964227312287	0	99.9246035772688	0	0	0
93	0.0473704605377082	0	99.9526295394623	0	0	0
94	0.0499005485769293	0	99.9500994514231	0	0	0
95	0.0254116004197013	0	99.9745883995803	0	0	0
96	0.0341373463157269	0	99.9658626536843	0	0	0
97	0.0327045872486851	0	99.9672954127513	0	0	0
98	0.0271434197321228	0	99.9728565802679	0	0	0
99	0.0176429008282256	0	99.9823570991718	0	0	0
100	0.0216013659855838	0	99.9783986340144	0	0	0
