# Supplementary material for: Parental vaccination to reduce measles immunity gaps in Italy
Source: eLife. 2019 Sep 3;8:e44942. doi: 10.7554/eLife.44942 (PMC6721460; doi:10.7554/eLife.44942)
Supplement: Figure 2—source data 3. [file elife-44942-fig2-data3.txt]

Age	Susceptibles	Parental	NaturalInfection	SchoolEntry	Routine	MaternalAntibodies
0	56.3884263158864	0	0	0	0	43.6115736841136
1	18.3034416037071	0	0	0	81.6965583962929	0
2	18.2616317158291	0	2.34979411103999e-06	0	81.7383659343768	0
3	11.7016629109835	0	9.33668893933813e-05	6.68252503283013	81.6157186892969	0
4	11.6179578111153	0	2.09127339495929e-05	6.65985298812761	81.7221682880232	0
5	8.08528349722718	0	1.36502372411232e-05	6.62376169597828	85.2909411565573	0
6	4.36043136819497	0	2.48739287533797e-05	10.4609704314564	85.1785733264199	0
7	4.30473628360503	0	0.000198873899145396	10.3526068130808	85.342458029415	0
8	4.30717236876581	0	0.000259085625997057	10.3930509179854	85.2995176276228	0
9	4.26192479907363	0	0.000202677276747039	10.3264815652631	85.4113909583865	0
10	4.28143147840197	0	0.000437062985301329	10.1988846285058	85.5192468301069	0
11	4.33513874467823	0	0.000256238156578523	10.4586828673977	85.2059221497674	0
12	4.20720849295258	0	6.84338720734724e-05	10.3961736193825	85.3965494537928	0
13	4.31678787919503	0	0.000248897115954228	10.2862988635424	85.3966643601466	0
14	4.32458838672175	0	0.000285810110620605	10.3525632604954	85.3225625426723	0
15	4.33839227825824	0	0.000411373424882884	10.5590761778245	85.1021201704924	0
16	4.26147096619008	0	0.000254917622389872	10.4209321792755	85.317341936912	0
17	4.27787705412855	0	0.000893541376658812	10.3920640513014	85.3291653531934	0
18	4.43494018478935	0	7.97248845066538e-05	10.3005692787699	85.2644108115562	0
19	4.32409991653178	0	0.000586677617982202	10.4919270493049	85.1833863565453	0
20	4.08832257781608	0.269575063855646	0.000279898121230511	10.6064946523391	85.035327807868	0
21	4.14290639671661	0.273721904656083	0.00114993756022875	10.383227415165	85.198994345902	0
22	4.06128903527123	0.250737023612541	0.000614102450007027	10.2787501625861	85.4086096760801	0
23	4.027488737842	0.251679667025994	0.000952791838555465	10.3181631441101	85.4017156591834	0
24	3.9524952431322	0.251757659853573	0.000245176803122151	10.464214061921	85.3312878582901	0
25	3.51524473045593	0.833157987583395	0.000301252777231796	10.4295836880677	85.2217123411157	0
26	3.47265998601385	0.801007294864419	0.000317286941363003	10.6031369466967	85.1228784854837	0
27	3.43996760659935	0.82882710454121	0.000183481056570268	10.3576963197837	85.3733254880191	0
28	3.49138801139412	0.848707836786804	0.00063549885948426	10.2730900589109	85.3861785940487	0
29	3.52425325012901	0.849928307066243	0.00026820628685986	10.5197106367653	85.1058395997526	0
30	2.96407846956437	1.10012608181756	3.3479195267952	9.84551547863981	82.742360443183	0
31	2.9386287410166	1.08884119435533	2.83914347970148	9.91501064951715	83.2183759354094	0
32	2.97528185361005	1.0905976450132	2.08869216989063	9.46657994307015	84.378848388416	0
33	2.62731418711082	1.07193286688409	1.70981194452786	9.28392835332441	85.3070126481528	0
34	3.75792425165148	1.50303862638844	1.21291684288305	4.95706513001588	88.5690551490611	0
35	3.39744446929809	1.89806719551031	1.08281859830592	4.86617871297405	88.7554910239116	0
36	3.45741526095675	1.93540504475451	1.013804069807	5.02959616463506	88.5637794598467	0
37	3.08386713312205	1.69236841925393	0.966659394914254	4.5317822096862	89.7253228430236	0
38	3.39260901626488	1.92928394655167	1.05459738095525	4.91723628394016	88.706273372288	0
39	3.3564628763564	1.92287503916778	1.25532917045277	4.85092578521601	88.614407128807	0
40	3.07315755940268	2.16913196105182	2.64964392806906	4.71551979442251	87.3925467570539	0
41	3.48813823142126	2.52320794708479	3.87290376137433	5.7141403818741	84.4016096782455	0
42	3.65079740025142	2.65835730924104	4.13716867686346	5.78092598613313	83.772750627511	0
43	3.7866065961984	2.82330632421725	4.18511344603225	6.06288115569715	83.1420924778549	0
44	4.3153594366727	3.28058790687393	4.7831652627924	6.50354201029484	81.1173453833661	0
45	8.31156179294289	8.12672604266517	6.12694882575401	0	77.4347633386379	0
46	6.48697217554317	6.11194524440494	7.7952895451271	0	79.6057930349248	0
47	6.7898079993499	6.30688755747212	10.8546744946413	0	76.0486299485367	0
48	7.29578988456239	6.87726877332997	13.1573346805931	0	72.6696066615145	0
49	9.95972162715606	10.0553817783405	17.8731716256706	0	62.1117249688328	0
50	9.43957859487278	9.00991673027484	18.7756636023997	0	62.7748410724527	0
51	9.0587605959055	8.71338289322017	21.7154353134399	0	60.5124211974345	0
52	10.0884734430233	9.12089061988025	26.5035651769617	0	54.2870707601348	0
53	9.19295414020085	8.22613058221852	28.8349225763812	0	53.7459927011994	0
54	12.7343963096533	12.0996734394936	30.3968263238136	0	44.7691039270395	0
55	14.1206265071681	9.3364383148482	31.4367788807265	0	45.1061562972572	0
56	13.3334623910533	8.80224262819203	33.1713759989429	0	44.6929189818117	0
57	13.6095318868092	9.16884945248225	39.9446443488919	0	37.2769743118166	0
58	12.7061093042874	8.59935378787477	43.53813270516	0	35.1564042026779	0
59	16.7482010840936	11.8326717673984	62.7650080954505	0	8.65411905305737	0
60	16.3945127806383	6.13971936656376	59.553172454398	0	17.9125953984	0
61	15.4091979702078	5.81313946136514	64.151861494951	0	14.625801073476	0
62	14.6726928445937	5.51285014313814	69.5434585395127	0	10.2709984727555	0
63	13.3298825284216	5.0306400133621	73.1771546088739	0	8.46232284934243	0
64	12.0837135520126	4.57291074713144	79.2377367564039	0	4.10563894445205	0
65	12.6940298981805	2.2815189094453	85.0244511923742	0	0	0
66	11.177540220467	1.99803482462865	86.8244249549044	0	0	0
67	9.47819340689866	1.68706758396504	88.8347390091363	0	0	0
68	8.07211677752194	1.43202730690758	90.4958559155705	0	0	0
69	6.72862247406919	1.2044137149942	92.0669638109366	0	0	0
70	6.25136747992578	0.422267728481012	93.3263647915932	0	0	0
71	5.1884177674873	0.35067874130693	94.4609034912058	0	0	0
72	4.36536918512805	0.291958034164435	95.3426727807075	0	0	0
73	3.63052291200322	0.250897998394338	96.1185790896024	0	0	0
74	2.94310533551892	0.200502549163259	96.8563921153178	0	0	0
75	2.65732482648987	0.0505720325877401	97.2921031409224	0	0	0
76	2.05350220829919	0.0376814210957646	97.9088163706051	0	0	0
77	1.8166489362968	0.0356523229164436	98.1476987407868	0	0	0
78	1.43127973467652	0.0278980442102416	98.5408222211132	0	0	0
79	1.21235429244094	0.0229126439497419	98.7647330636093	0	0	0
80	0.945296023753822	0.00562439533031747	99.0490795809159	0	0	0
81	0.773791880163863	0.00364741599167851	99.2225607038445	0	0	0
82	0.631242344870926	0.00433642826045667	99.3644212268686	0	0	0
83	0.500763989401268	0.00275957105508425	99.4964764395436	0	0	0
84	0.404347104997931	0.00253071683595826	99.5931221781661	0	0	0
85	0.315494756651849	0	99.6845052433482	0	0	0
86	0.247052114431113	0	99.7529478855689	0	0	0
87	0.215653019808803	0	99.7843469801912	0	0	0
88	0.163622472662245	0	99.8363775273378	0	0	0
89	0.136128521452731	0	99.8638714785473	0	0	0
90	0.115948098775983	0	99.884051901224	0	0	0
91	0.110753543564481	0	99.8892464564355	0	0	0
92	0.0753964227312287	0	99.9246035772688	0	0	0
93	0.0473704605377082	0	99.9526295394623	0	0	0
94	0.0499005485769293	0	99.9500994514231	0	0	0
95	0.0254116004197013	0	99.9745883995803	0	0	0
96	0.0341373463157269	0	99.9658626536843	0	0	0
97	0.0327045872486851	0	99.9672954127513	0	0	0
98	0.0271434197321228	0	99.9728565802679	0	0	0
99	0.0176429008282256	0	99.9823570991718	0	0	0
100	0.0216013659855838	0	99.9783986340144	0	0	0
