# Supplementary material for: Parental vaccination to reduce measles immunity gaps in Italy
Source: eLife. 2019 Sep 3;8:e44942. doi: 10.7554/eLife.44942 (PMC6721460; doi:10.7554/eLife.44942)
Supplement: Figure 3—source data 1. [file elife-44942-fig3-data1.txt]

"y2017"	"y2018"	"y2019"	"y2020"	"y2021"	"y2022"	"y2023"	"y2024"	"y2025"	"y2026"	"y2027"	"y2028"	"y2029"	"y2030"	"y2031"	"y2032"	"y2033"	"y2034"	"y2035"	"y2036"	"y2037"	"y2038"	"y2039"	"y2040"	"y2041"	"y2042"	"y2043"	"y2044"	"y2045"
"Total mean"	0.0811822898830938	0.0738449960518743	0.0726822878388482	0.0716275759785544	0.070689877649701	0.0698057000567153	0.0696127136794584	0.0695143785349179	0.0694126561171292	0.0692440829375362	0.0691491897173432	0.0691725020782168	0.0692620903815072	0.0693400319841077	0.0693995042729088	0.0695440921807285	0.069768160462328	0.0700519220055473	0.0703766524850214	0.0706731555732249	0.0710651303209924	0.0714715500741315	0.0720038596799801	0.0724973379096412	0.072983522160441	0.073514217398391	0.0740446281047835	0.0746198594544221	0.0751742446284246
"Total q025"	0.0728088992350521	0.0663816639091364	0.0655572946477843	0.0647314779290535	0.0640078549807944	0.0632294744662389	0.0630689268788726	0.0629755156348374	0.0629153714670781	0.0627432604174136	0.0626757851571402	0.0627100116314591	0.0627967133229932	0.0628717464478491	0.0629624460773429	0.06311903568453	0.0633450127392745	0.0636098015111685	0.0639230040235291	0.0642158699921799	0.0645716386959405	0.0649715718491483	0.0654741292628375	0.0659812840924071	0.0664593649461131	0.0670142895743669	0.0675592693538878	0.0681482378134169	0.0687128068100098
"Total q975"	0.0890882205532199	0.0809607509896082	0.0794915631757519	0.0782275174358349	0.0770777925415107	0.0760484548127182	0.0758234528755177	0.0756859890274923	0.0755388796403313	0.0753367945593091	0.0751775627132905	0.0751821064337618	0.0752798001434664	0.0753420386564919	0.0753993561674402	0.0755182164635504	0.0757292070324365	0.0760307868961877	0.0763447493247962	0.0766566233181923	0.0770867946884957	0.0775448278124617	0.0781096761970439	0.0786139025838449	0.0791080993290447	0.0796794108727421	0.0801941593067165	0.0807595940125387	0.0813108406280472
"0-2y"	0.090127844031941	0.100222912065049	0.101569578353635	0.101963607334121	0.102552032039151	0.102544086206402	0.101637437238863	0.100675080171072	0.0996794264100555	0.0988688142615217	0.0979905055031602	0.0973608958650003	0.0968502621626605	0.0963932461394249	0.0960264919325347	0.0959300900788679	0.0956298566751582	0.0954015368385092	0.095159923546215	0.0948685688903577	0.0945070942553787	0.0940559658596522	0.0935918088918049	0.0930895951799467	0.092592998560581	0.0917371324826868	0.0910957818557057	0.0901506228678164	0.089246272563038
"3-5y"	0.0525762253435178	0.0344633149194737	0.0347340365493001	0.0350218812074691	0.035210322889309	0.0353986402764205	0.0351626615995136	0.0349574999374665	0.0346766704894404	0.0344108099626999	0.0339751831122057	0.0337164600381951	0.0334249608244273	0.033265275628191	0.0331120903457587	0.0329473930499483	0.03270226072852	0.0324972618052715	0.0323342084298494	0.0322719622846076	0.0321079596785347	0.031913585919355	0.0317405959075576	0.0316995894778445	0.0314743654462723	0.0313735570195044	0.0312720083390764	0.0311227223560358	0.0309224170809147
"6-16y"	0.148580685021546	0.086241326746125	0.0818332819141458	0.0785555703321125	0.0755240297610959	0.0729103492190194	0.070603695274517	0.0679711179093807	0.065407981023311	0.0634002804031959	0.0607975068731304	0.0579730910968278	0.0552723491450407	0.0551731948253701	0.0545342380713494	0.0540477951821629	0.0537047976328199	0.0530858666334236	0.0525963925301208	0.0521637017564165	0.0516522015774885	0.0511026524452626	0.0506526970057011	0.0502327773227933	0.0499038270834173	0.0494809222578786	0.0491010304842998	0.0487985686266739	0.0482532541515046
"17-44y"	0.668163483845077	0.734501499984703	0.727637867035838	0.718568346689356	0.706980450556855	0.693385009234327	0.679479297649768	0.664221064819243	0.646632365681188	0.625996993810416	0.604750271285531	0.582138948414773	0.557488725716412	0.529449798236366	0.499900692788053	0.462798405380886	0.436587478649506	0.408864740147781	0.381280536981586	0.352021051370136	0.321285577637699	0.300934332754474	0.278639846532189	0.259135657027187	0.238777245583826	0.217407576361517	0.203059374402513	0.190090335077912	0.178239293077433
"45y+"	0.040551761757919	0.0445709462846496	0.0542252361470814	0.0658905944369408	0.0797331647535891	0.0957619150638309	0.113116908237339	0.132175237162838	0.153603556396005	0.177323101562166	0.202486533225973	0.228810604585204	0.256963702151459	0.285718485170648	0.316426486862304	0.354276316308135	0.381375606313996	0.410150594575015	0.438628938512229	0.468674715698482	0.5004471668509	0.521993463021257	0.545375051662747	0.565842380992229	0.587251563325903	0.610000811878413	0.625471804918405	0.639837751071562	0.65333876312711
