# Supplementary material for: Parental vaccination to reduce measles immunity gaps in Italy
Source: eLife. 2019 Sep 3;8:e44942. doi: 10.7554/eLife.44942 (PMC6721460; doi:10.7554/eLife.44942)
Supplement: Figure 3—source data 2. [file elife-44942-fig3-data2.txt]

"y2017"	"y2018"	"y2019"	"y2020"	"y2021"	"y2022"	"y2023"	"y2024"	"y2025"	"y2026"	"y2027"	"y2028"	"y2029"	"y2030"	"y2031"	"y2032"	"y2033"	"y2034"	"y2035"	"y2036"	"y2037"	"y2038"	"y2039"	"y2040"	"y2041"	"y2042"	"y2043"	"y2044"	"y2045"
"Total mean"	0.0811822898830938	0.0738449960518743	0.0718511809327555	0.0700234443784969	0.068371246191056	0.0668218409908474	0.0662763137409315	0.06588278208754	0.0654844487007577	0.0650053255164214	0.064627827751146	0.0644050109163569	0.0642653304365128	0.0641155440489796	0.0639434501294544	0.0638812722695413	0.0639372923843934	0.0640857811911574	0.0642852896206141	0.0644581430222349	0.0647561665732139	0.0650973549499071	0.065617562130061	0.0660901904524741	0.0665601203531023	0.067114421642555	0.0676554020254653	0.0682611264653449	0.0688455389413214
"Total q025"	0.0728088992350521	0.0663816639091364	0.064840171119468	0.0633278397007617	0.0619781036664995	0.0605976185075148	0.0601461869162402	0.0598050179760548	0.0594602143414092	0.0590418608527942	0.0587334242792265	0.0585357416784618	0.0584117686874836	0.0582785894378224	0.0581534381813085	0.0581097761543344	0.0581789516632177	0.0583390318109636	0.0585156916108517	0.0587064426352764	0.0589502371482628	0.0592667067286669	0.0597375990342315	0.0602205696404339	0.0606832736212925	0.0612410031573002	0.0617789083608149	0.0623674598900895	0.0629416833943429
"Total q975"	0.0890882205532199	0.0809607509896082	0.0785364470953945	0.0763965243323123	0.07445309685784	0.0727100292512197	0.0720978516851445	0.0716487382247695	0.0711809951141867	0.0706244513570515	0.0701852978237764	0.069929733062224	0.0697419218636237	0.06958416752226	0.0693666291146816	0.0692759467580275	0.0693500395820712	0.0694938768712373	0.0697147746979319	0.0698929936748746	0.0702182656689431	0.0705910077379507	0.0711546813834366	0.0716481557046503	0.0721376287124653	0.0727271441205238	0.0732765044226561	0.0738921386161733	0.0745090479500506
"0-2y"	0.090127844031941	0.100222912065049	0.10275197340931	0.104294326081497	0.106017874210282	0.10712325601509	0.106746065085093	0.106215057728906	0.105662745423708	0.105322610111696	0.104849765297827	0.104567577919841	0.104385184520399	0.104242615982615	0.104209925287005	0.104450870511616	0.10436932748993	0.104293322087584	0.104176783339251	0.104025084121598	0.10371610222919	0.103273043107769	0.102724814759275	0.102140299099264	0.101536826625406	0.100474862074061	0.09968474806404	0.0985422332742887	0.0974639723918617
"3-5y"	0.0525762253435178	0.0344633149194737	0.0351397525379681	0.0358320627638388	0.0364141152977467	0.0369800068207397	0.0369346175537534	0.036879970856828	0.0367570099821929	0.0366578185665086	0.036346271404028	0.0362152669115431	0.0360314581255783	0.0359787601279455	0.0359273701031485	0.0358518169372712	0.0356715625589666	0.0355216165332558	0.0354050431190402	0.035380880634068	0.0352239611108304	0.0350356587424243	0.0348177498480356	0.0347650492475362	0.0345115438718363	0.0343749764660061	0.0342326280169762	0.0340162432040352	0.0337397157586892
"6-16y"	0.148580685021546	0.086241326746125	0.0827835100348219	0.0803587786249654	0.0780921932260512	0.0761718566027684	0.0741597740228512	0.0717210105852999	0.0693261770081328	0.0675236886457905	0.0650464135570788	0.0622569252063577	0.0595671519812466	0.0596659693137977	0.0591869267814145	0.0588333978968729	0.058599078754559	0.0580288923194128	0.0575732134131434	0.0571992871348369	0.0566952559636806	0.0561095740460424	0.0555896072613511	0.0551072054901728	0.0547273621538889	0.0542024597572203	0.0537438941829625	0.0533503068768412	0.0526973290661138
"17-44y"	0.668163483845077	0.734501499984703	0.725020544526735	0.713401148511845	0.699320094397315	0.683247648860477	0.668399212472458	0.652742625010057	0.634877972383105	0.613859186118159	0.59252681580577	0.570209617987598	0.546325963305111	0.518891221385269	0.489875691931416	0.4539403990735	0.428345319933979	0.40153249326555	0.374761118843373	0.346123223278439	0.316310694409453	0.296464382411064	0.274800762257018	0.255925960027468	0.236138306368337	0.215678608870189	0.201844216406824	0.189281238593632	0.177826424198173
"45y+"	0.040551761757919	0.0445709462846496	0.0543042194911653	0.0661136840178539	0.0801557228686046	0.0964772317009244	0.113760330865844	0.132441335818909	0.153376095202862	0.176636696557846	0.201230733935296	0.22675061197466	0.253690242067665	0.281221433190372	0.310800085897017	0.34692351558074	0.373014711262565	0.400623675794198	0.428083841285192	0.457271524831058	0.488053986286846	0.509117341692701	0.53206706587432	0.552061486135559	0.573085960980532	0.595269092832523	0.610494513329197	0.624809978051203	0.638272558585163
