# Supplementary material for: Parental vaccination to reduce measles immunity gaps in Italy
Source: eLife. 2019 Sep 3;8:e44942. doi: 10.7554/eLife.44942 (PMC6721460; doi:10.7554/eLife.44942)
Supplement: Figure 3—source data 3. [file elife-44942-fig3-data3.txt]

"y2017"	"y2018"	"y2019"	"y2020"	"y2021"	"y2022"	"y2023"	"y2024"	"y2025"	"y2026"	"y2027"	"y2028"	"y2029"	"y2030"	"y2031"	"y2032"	"y2033"	"y2034"	"y2035"	"y2036"	"y2037"	"y2038"	"y2039"	"y2040"	"y2041"	"y2042"	"y2043"	"y2044"	"y2045"
"Total mean"	0.0811822898830938	0.0738449960518743	0.0710506834199174	0.0684841973357022	0.0661433288287799	0.0639573881238671	0.0630765257451839	0.062398356807657	0.061715615631073	0.0609401370140531	0.0602916543503909	0.059836261490862	0.0594734425025648	0.0591028391066216	0.0587139912888694	0.0584525550413564	0.0583470253057994	0.0583653249303753	0.0584408705884505	0.0584936594010829	0.0587058967192665	0.0589862786275665	0.0594892304395179	0.0599456781882969	0.0604025321441174	0.0609729765262349	0.0615231974674473	0.0621609470650965	0.0627745342849114
"Total q025"	0.0728088992350521	0.0663816639091364	0.0641526226810911	0.062003595292523	0.0600530360541892	0.0581094728987901	0.0573458974861588	0.056756107893132	0.0561379226222894	0.0554689853559303	0.0549068100217468	0.0545155919450352	0.0541953655753489	0.0538508427576917	0.0535383201580267	0.0533206618320604	0.05323480370578	0.0532473942082415	0.0533037029970217	0.053370838507417	0.0535456983114674	0.053804341412758	0.0542640549496834	0.0547048489112516	0.0551283328227488	0.0556787361120267	0.0562226631171592	0.0568407158502021	0.0574225323638238
"Total q975"	0.0890882205532199	0.0809607509896082	0.0776189646770171	0.0746503579990934	0.0719271586217899	0.0694871750918781	0.0684932585815377	0.0677427530808582	0.0669913973595048	0.0661128740001785	0.0653753374627131	0.064876421375226	0.0644665949085624	0.064054533154943	0.0635982375308401	0.0632862933989524	0.0631916679592779	0.0632246237800592	0.0633360276717836	0.0633839818437706	0.0636018979470597	0.0639379236086446	0.0644783467458805	0.0649772057621946	0.0654720238335567	0.0660718724387604	0.0666396074998191	0.0673082366126256	0.0679639464491847
"0-2y"	0.090127844031941	0.100222912065049	0.103906852864566	0.106659518131203	0.109602468489017	0.111920813839925	0.112166261925934	0.112131349531816	0.112100975569377	0.11233757412488	0.112386198072463	0.11254980049856	0.112779644723211	0.11307586450706	0.113497259766924	0.114148327860701	0.114376410810281	0.114524413935178	0.114591303135166	0.114627735613475	0.114419249745723	0.113983639502849	0.113298560959518	0.11258771868031	0.111880507333945	0.110601318908808	0.109613891177819	0.108217815022582	0.106887163434252
"3-5y"	0.0525762253435178	0.0344633149194737	0.0355367821328073	0.036634100296594	0.0376503311224844	0.0386583962909338	0.0388176184277813	0.0389496351903459	0.0389981724693944	0.0390948562537793	0.0389476265878951	0.0389828965002607	0.0389345471762612	0.0390234054099452	0.0391216857258605	0.0391834494849284	0.0390870647131665	0.0389838577224532	0.0389374403321756	0.0389973061447297	0.0388627176074729	0.0386772735435169	0.0384297763280291	0.0383429589382608	0.0380380511139272	0.0378294266812565	0.0376321881145881	0.0373606083412414	0.0370212221093137
"6-16y"	0.148580685021546	0.086241326746125	0.083709350615133	0.0821547684111388	0.0807118635424773	0.079580235879062	0.0779199210648138	0.0757239605414228	0.0735628086584892	0.0720306419903669	0.0697231989292249	0.0670036056732678	0.064363228632031	0.0647284239833848	0.064466527665602	0.0643031020332883	0.0642123998032622	0.0637124453787056	0.0633290368067634	0.0630225789743564	0.062523498707548	0.0619083423001507	0.0613153552932866	0.0607576192054616	0.0603068624835315	0.0596648477309479	0.0591053207127257	0.0585846855824117	0.0577886323756479
"17-44y"	0.668163483845077	0.734501499984703	0.722464613672734	0.708217805173626	0.691440386985284	0.672619279952672	0.656648603016441	0.640460474787088	0.622194913687672	0.600621925193543	0.579089007740197	0.55699052066079	0.533893844772278	0.506997474496515	0.478487932768159	0.443794333739611	0.418873144553866	0.393079247289787	0.367185146813309	0.339297949181562	0.310543596188065	0.291249657581151	0.27030500427553	0.252229904389623	0.233082973183761	0.213709008447864	0.200456659972887	0.188339017866959	0.1773471766073
"45y+"	0.040551761757919	0.0445709462846496	0.0543824007147601	0.0663338079874385	0.0805949498607375	0.0972212740374078	0.11444759556503	0.132734579949328	0.153143129615067	0.17591500243743	0.19985396867022	0.224473176667121	0.250028734696219	0.276174831603095	0.304426594073455	0.338570786881472	0.363450980119424	0.389700035673877	0.415957072912586	0.444054430085877	0.473650937751191	0.494181087072332	0.516651303143637	0.536081798786345	0.556691605884835	0.578195398231124	0.59319194002198	0.607497873186806	0.620955805473486
