# Supplementary material for: Parental vaccination to reduce measles immunity gaps in Italy
Source: eLife. 2019 Sep 3;8:e44942. doi: 10.7554/eLife.44942 (PMC6721460; doi:10.7554/eLife.44942)
Supplement: Figure 4—source data 1. [file elife-44942-fig4-data1.txt]

mean_current	q025_current	q975_current	mean_parental50	q025_parental50	q975_parental50	mean_parental75	q025_parental75	q975_parental75	mean_parental99	q025_parental99	q975_parental99
y2017	1.66368337449689	1.55356037562771	1.75901290904628	1.66368337449689	1.55356037562771	1.75901290904628	1.66368337449689	1.55356037562771	1.75901290904628	1.66368337449689	1.55356037562771	1.75901290904628
y2018	1.39111917669233	1.25991882617056	1.52257839837956	1.36548051060991	1.24216782705663	1.49308281352525	1.35306877540836	1.23220726914517	1.4785412333004	1.34139798490172	1.2230820975503	1.46477265531684
y2019	1.369885130159	1.22052268927977	1.5107275034735	1.31386182438788	1.17355257916934	1.44755485292425	1.2868797873703	1.15435195467666	1.41734835142287	1.26175525725344	1.13581917239658	1.38840349397576
y2020	1.36423355804772	1.20880115777022	1.51955080966593	1.27615766581841	1.13214393805966	1.42040451809343	1.23327434640333	1.09668820796216	1.37361899732465	1.19297367965778	1.06388041184294	1.33010332933263
y2021	1.36777289219214	1.209588950775	1.52390120188758	1.2521951994127	1.10823868743066	1.39709977427927	1.19626840625338	1.06061835888029	1.33745310585482	1.14419973480922	1.01349122550993	1.27902800406256
y2022	1.37555426435978	1.21134504431713	1.5353586870238	1.24557326646339	1.09855087431353	1.39061253688322	1.18283926008762	1.04806244278553	1.32405307858421	1.1246368331961	0.997127998697375	1.26440697869112
y2023	1.38365759503377	1.21747710391777	1.55008626077348	1.24182046034657	1.09582908014299	1.38965982462809	1.17350388651684	1.03720273853737	1.31741705400638	1.1102499865122	0.982425691412571	1.25461464268446
y2024	1.39193187608326	1.22211063424566	1.56017076239337	1.23869513921063	1.09199494947422	1.38598601695431	1.16510595075522	1.02891466894987	1.31018011266096	1.09720289036612	0.969490889598672	1.24483555631174
y2025	1.4016066846864	1.22872725899433	1.57357902676985	1.2363678736108	1.09057777524828	1.38694558521657	1.15724651105645	1.02018792197996	1.3068077126973	1.08449552394914	0.957109627400717	1.23022408131408
y2026	1.40725857426872	1.23198462242935	1.58088718104059	1.2319150361628	1.08652052815322	1.38721282919388	1.14817764526227	1.01312748220241	1.2982224046023	1.07152254006096	0.944770220941728	1.21855409499695
y2027	1.40625206035907	1.23167239153751	1.58053807829747	1.22356563087042	1.07946593110562	1.37778862000797	1.13654799151734	1.00134216308671	1.28864180164757	1.0572521420354	0.930770687875758	1.20302723073406
y2028	1.40412087341476	1.23468580048384	1.57825677151501	1.21576922577324	1.07297235813283	1.37102224574583	1.12630423112816	0.991890588277284	1.2770723859662	1.04500727487253	0.918920597116587	1.19403170322214
y2029	1.39848531811427	1.22994269548649	1.57612120114107	1.20508981961098	1.0629036885306	1.35654900319511	1.11353432484871	0.98085720520522	1.2655513421529	1.03061988566574	0.904574772361575	1.18187529069525
y2030	1.3929289384658	1.22547178462262	1.56713503602249	1.19464128234265	1.05355336734562	1.35016225221781	1.1009893514912	0.968592652397693	1.25161095215621	1.0166636615652	0.888822861801335	1.17340638170253
y2031	1.374938018144	1.21431875929874	1.55195013575099	1.17573621286555	1.03592905372681	1.33479840930092	1.08211758737631	0.949781876051342	1.23501456163465	0.99825311727558	0.868910477512532	1.16131730073749
y2032	1.36292497137605	1.20340309183986	1.53668026626968	1.16265752626905	1.02346763768662	1.32404093178467	1.06894909155541	0.939343894241854	1.22537127417917	0.98540477842535	0.859663891948894	1.15041745687512
y2033	1.34654833553872	1.19029899684313	1.52284524153118	1.14779394597805	1.00986518423181	1.30592668232056	1.05512960622426	0.926778691259157	1.21571089531803	0.972883110296663	0.848221191252103	1.14025145493334
y2034	1.33045238569599	1.17604635246046	1.50340073835951	1.13335780289898	0.997675167278449	1.29156596194964	1.04190208549811	0.914961098964379	1.20399897498992	0.96108680142672	0.836704149762714	1.13563922167402
y2035	1.31422838131392	1.16259682379147	1.48633100335066	1.11842580058568	0.98630185686409	1.27843288797044	1.02795777763414	0.900419231603538	1.19142397236774	0.948420999317257	0.823569187376855	1.12451498199075
y2036	1.28786443921517	1.13907367085253	1.45782176258775	1.09686695772429	0.964845807459277	1.2595276025278	1.00906944234161	0.884521454041506	1.17266391219795	0.932471234213637	0.807702194842057	1.11088314027911
y2037	1.26934598039767	1.12059068504563	1.43670199413832	1.0814781817963	0.951575847884404	1.24299664585022	0.995579970219271	0.870688196051602	1.15881303447154	0.920968246052633	0.795755699789995	1.09996237319224
y2038	1.24777685093867	1.10046792470189	1.41266652800862	1.06569281379159	0.938127299504326	1.22756545032297	0.982906330111029	0.858726756179296	1.14730945368207	0.911203817866654	0.786643086776193	1.08844852684173
y2039	1.22649900357514	1.07953067497262	1.38516192112847	1.04995057411561	0.923488642076484	1.21017148279045	0.970074039631846	0.845197242826419	1.13653339790061	0.901209611662125	0.77690130296786	1.08028804323053
y2040	1.20496681151171	1.05947890464024	1.35905723549503	1.03350409844757	0.906834430724495	1.1917858248344	0.956332732540541	0.830178486869966	1.12567710483705	0.89023031583706	0.765780528599843	1.07335914917192
y2041	1.17476112168219	1.03353254423518	1.32805434612688	1.0122034969149	0.885067493924409	1.16790393197443	0.939542043575946	0.815037286610555	1.10628171176345	0.877633537139686	0.753854608295911	1.06692157708246
y2042	1.15333494174653	1.01598211532054	1.30750258975151	0.996893401728681	0.872146185404959	1.15587289974674	0.92738521500224	0.804426395612577	1.1002063949251	0.868431920699165	0.744498129813993	1.06228620813747
y2043	1.13079626750102	0.997088962124901	1.28112385429925	0.981128823444203	0.856093799554837	1.14194206315472	0.915073782065129	0.79158412447074	1.08643575943028	0.859427181456371	0.734986815386594	1.0576546087628
y2044	1.1080738410768	0.975094620522656	1.25653296167774	0.965115751190539	0.840832505255372	1.12751916012241	0.902504267740749	0.779266712081065	1.07900922084511	0.850045746838105	0.724177020221869	1.05212507749907
y2045	1.08112647597949	0.950159992410214	1.22619082533252	0.946230198465428	0.823606723328911	1.1069708410792	0.887588699396997	0.765826790524121	1.06742254194572	0.838817315129295	0.713752387329347	1.04046871920799
