# Supplementary material for: Parental vaccination to reduce measles immunity gaps in Italy
Source: eLife. 2019 Sep 3;8:e44942. doi: 10.7554/eLife.44942 (PMC6721460; doi:10.7554/eLife.44942)
Supplement: Figure 4—source data 2. [file elife-44942-fig4-data2.txt]

current	parental50	parental75	parental99
1	NA	2041	2035	2027
2	NA	2039	2035	2029
3	NA	2040	2035	2030
4	NA	2042	2037	2032
5	NA	2037	2031	2025
6	NA	2039	2034	2029
7	2044	2035	2030	2026
8	NA	NA	2043	2037
9	NA	NA	NA	2040
10	NA	2039	2033	2028
11	NA	2042	2039	2033
12	NA	2039	2034	2030
13	NA	NA	NA	NA
14	2043	2033	2026	2022
15	NA	2041	2035	2029
16	NA	2043	2038	2030
17	NA	2038	2031	2026
18	NA	2039	2033	2027
19	NA	NA	2042	2037
20	NA	NA	2041	2035
21	NA	2041	2035	2030
22	NA	2041	2036	2031
23	NA	2043	2039	2033
24	NA	NA	NA	2041
25	2042	2033	2025	2020
26	NA	2039	2034	2030
27	NA	NA	2041	2035
28	NA	NA	2041	2038
29	NA	NA	NA	NA
30	NA	NA	2041	2035
31	NA	2036	2031	2026
32	2042	2036	2030	2022
33	NA	NA	NA	NA
34	NA	2040	2035	2029
35	2044	2034	2027	2022
36	NA	2044	2040	2034
37	NA	2044	2040	2035
38	NA	NA	2042	2037
39	NA	NA	2041	2035
40	NA	2038	2032	2026
41	NA	NA	2043	2039
42	NA	NA	2042	2036
43	2042	2034	2029	2023
44	NA	NA	NA	2043
45	NA	2041	2036	2031
46	NA	2040	2035	2030
47	2044	2036	2030	2023
48	NA	NA	2041	2036
49	NA	2039	2032	2025
50	NA	NA	2043	2038
51	NA	2042	2036	2030
52	NA	2042	2037	2031
53	NA	2037	2031	2024
54	NA	2044	2039	2032
55	NA	2040	2035	2030
56	NA	2044	2039	2034
57	NA	2039	2033	2029
58	NA	2039	2034	2030
59	NA	2043	2037	2031
60	NA	NA	2041	2036
61	NA	NA	NA	2040
62	NA	2044	2039	2032
63	2044	2034	2025	2022
64	NA	2039	2032	2023
65	NA	2042	2037	2031
66	NA	2043	2039	2035
67	NA	2040	2036	2032
68	NA	2037	2032	2026
69	NA	2041	2037	2031
70	NA	2044	2040	2034
71	NA	2038	2033	2028
72	NA	2042	2036	2030
73	NA	2040	2033	2027
74	2042	2033	2028	2023
75	NA	2043	2038	2033
76	NA	2041	2035	2028
77	NA	2038	2032	2025
78	NA	NA	2042	2037
79	NA	2044	2039	2034
80	NA	NA	2041	2036
81	NA	2038	2031	2026
82	NA	NA	NA	2041
83	NA	2040	2036	2030
84	NA	2040	2036	2030
85	NA	2044	2039	2033
86	NA	2043	2037	2031
87	NA	2036	2030	2025
88	NA	NA	2042	2036
89	NA	2041	2035	2030
90	NA	2040	2034	2028
91	NA	2043	2038	2033
92	NA	NA	NA	NA
93	NA	2044	2038	2031
94	NA	NA	2044	2038
95	NA	NA	2041	2036
96	NA	NA	NA	2041
97	NA	2042	2038	2034
98	NA	2039	2033	2026
99	NA	NA	NA	NA
100	NA	2040	2035	2026
101	NA	2043	2038	2030
102	NA	NA	2044	2039
103	NA	2044	2039	2033
104	NA	2040	2035	2029
105	NA	2041	2037	2031
106	2044	2032	2023	2021
107	NA	2039	2034	2029
108	NA	NA	2042	2037
109	2044	2036	2030	2025
110	NA	2039	2033	2023
111	NA	2041	2036	2032
112	2044	2036	2030	2025
113	NA	2040	2035	2030
114	NA	2037	2033	2028
115	NA	2041	2037	2028
116	NA	2044	2039	2033
117	NA	NA	2044	2038
118	NA	2042	2037	2031
119	NA	2041	2034	2027
120	NA	2037	2032	2026
121	NA	2038	2032	2027
122	NA	2042	2037	2031
123	NA	2041	2036	2031
124	2042	2034	2030	2025
125	NA	2043	2040	2036
126	NA	2038	2033	2029
127	NA	NA	2041	2035
128	2042	2034	2028	2024
129	NA	2040	2035	2030
130	2043	2034	2029	2024
131	NA	2038	2032	2026
132	NA	2044	2040	2035
133	2043	2033	2021	2020
134	NA	NA	2041	2036
135	NA	NA	NA	2043
136	NA	2041	2036	2030
137	NA	NA	2042	2037
138	NA	NA	2041	2036
139	NA	2040	2035	2030
140	NA	NA	2041	2035
141	NA	2038	2031	2025
142	NA	2039	2033	2028
143	NA	2037	2031	2026
144	NA	2041	2036	2030
145	2044	2035	2029	2024
146	NA	2041	2036	2031
147	NA	2041	2037	2033
148	NA	2042	2038	2033
149	NA	2044	2039	2033
150	2044	2037	2030	2025
151	NA	2039	2033	2028
152	NA	2043	2038	2033
153	NA	2044	2040	2035
154	NA	2037	2032	2028
155	NA	2040	2035	2030
156	NA	2039	2032	2026
157	NA	2037	2031	2027
158	2044	2032	2025	2021
159	NA	NA	2042	2037
160	NA	NA	2043	2038
161	NA	2038	2031	2025
162	NA	2041	2035	2028
163	NA	2040	2035	2030
164	NA	NA	2044	2040
165	NA	NA	2042	2038
166	NA	2039	2033	2029
167	2044	2035	2028	2022
168	NA	2043	2038	2033
169	NA	2041	2037	2032
170	NA	2038	2032	2026
171	NA	NA	NA	2043
172	NA	2037	2031	2026
173	NA	NA	2043	2038
174	2042	2034	2029	2024
175	NA	NA	2043	2038
176	NA	2042	2037	2032
177	2043	2035	2029	2021
178	NA	2035	2020	2019
179	NA	2044	2040	2034
180	NA	2041	2034	2029
181	NA	2043	2039	2035
182	NA	2043	2038	2031
183	NA	NA	NA	NA
184	NA	2043	2038	2032
185	NA	2038	2031	2024
186	NA	NA	2043	2038
187	2041	2035	2031	2025
188	NA	2044	2041	2036
189	NA	2037	2032	2028
190	NA	2038	2033	2026
191	NA	NA	2044	2039
192	NA	2044	2040	2035
193	NA	NA	2043	2038
194	NA	2042	2036	2030
195	NA	2043	2038	2032
196	NA	NA	2042	2037
197	NA	2044	2039	2033
198	NA	NA	2040	2034
199	NA	NA	NA	NA
200	NA	2042	2037	2031
201	NA	2041	2037	2032
202	NA	2043	2039	2033
203	NA	NA	NA	NA
204	NA	2044	2039	2033
205	NA	2039	2034	2029
206	NA	2042	2037	2030
207	NA	2038	2033	2028
208	NA	2041	2035	2029
209	NA	NA	NA	NA
210	NA	2044	2040	2035
211	NA	2037	2030	2026
212	NA	2043	2039	2033
213	NA	2039	2034	2028
214	NA	2037	2032	2026
215	NA	2041	2037	2032
216	NA	2042	2036	2031
217	NA	2035	2029	2024
218	NA	2041	2035	2028
219	NA	2042	2038	2033
220	2043	2035	2028	2022
221	2044	2036	2031	2026
222	NA	NA	2039	2033
223	2042	2032	2027	2022
224	NA	NA	2042	2035
225	NA	2040	2035	2029
226	2043	2035	2027	2022
227	NA	NA	NA	2039
228	NA	2040	2034	2028
229	NA	2039	2034	2029
230	NA	2041	2037	2032
231	NA	NA	2040	2035
232	2044	2037	2033	2027
233	NA	2042	2037	2031
234	NA	2038	2033	2028
235	NA	NA	2040	2035
236	NA	NA	NA	NA
237	2042	2033	2027	2022
238	NA	2044	2038	2031
239	NA	2044	2039	2034
240	NA	2043	2037	2030
241	NA	2043	2039	2035
242	NA	2042	2036	2030
243	NA	2039	2035	2030
244	NA	NA	2042	2037
245	NA	2040	2035	2029
246	NA	NA	NA	2043
247	NA	2043	2038	2033
248	NA	2037	2030	2023
249	2044	2035	2028	2022
250	NA	2042	2038	2033
251	NA	2037	2029	2023
252	2044	2037	2032	2025
253	NA	2040	2033	2025
254	NA	NA	2043	2039
255	NA	2042	2037	2030
256	2043	2035	2031	2026
257	NA	NA	2042	2036
258	2044	2036	2023	2020
259	NA	2042	2035	2028
260	NA	2043	2039	2033
261	NA	NA	NA	2044
262	NA	2040	2034	2029
263	NA	2038	2032	2028
264	NA	NA	NA	2042
265	NA	2037	2031	2026
266	NA	2041	2037	2033
267	NA	2038	2033	2028
268	NA	2038	2032	2026
269	NA	2044	2040	2034
270	2044	2036	2029	2022
271	NA	2041	2036	2029
272	NA	2041	2035	2030
273	NA	NA	2042	2037
274	NA	2042	2038	2032
275	NA	2040	2035	2029
276	NA	NA	2040	2034
277	NA	2042	2037	2032
278	NA	2044	2039	2035
279	NA	2036	2029	2024
280	NA	2041	2036	2030
281	NA	2039	2032	2027
282	NA	2041	2035	2029
283	NA	2039	2033	2028
284	NA	2039	2034	2030
285	2043	2035	2028	2023
286	NA	2041	2035	2029
287	NA	2042	2038	2033
288	NA	2043	2039	2032
289	NA	2038	2031	2025
290	NA	2041	2036	2031
291	NA	2036	2031	2025
292	NA	2044	2040	2035
293	2041	2030	2024	2020
294	NA	2039	2032	2027
295	NA	NA	2040	2034
296	NA	NA	2044	2039
297	NA	2040	2035	2030
298	NA	2038	2033	2028
299	2044	2035	2030	2026
300	NA	2038	2033	2028
301	NA	2035	2029	2024
302	NA	2039	2033	2027
303	2043	2036	2031	2026
304	NA	2043	2039	2031
305	NA	2039	2032	2027
306	NA	2044	2040	2035
307	NA	NA	NA	NA
308	NA	2039	2034	2029
309	NA	2039	2032	2024
310	NA	NA	2041	2036
311	NA	2039	2033	2026
312	NA	2042	2037	2031
313	NA	2043	2038	2033
314	NA	NA	2044	2039
315	NA	2041	2036	2030
316	NA	NA	2044	2038
317	NA	2041	2036	2030
318	NA	2040	2036	2030
319	2044	2038	2033	2024
320	NA	NA	2042	2036
321	NA	2040	2035	2030
322	NA	2043	2038	2032
323	NA	2037	2032	2028
324	NA	2042	2038	2031
325	NA	2041	2036	2030
326	NA	2038	2032	2026
327	NA	2042	2037	2032
328	NA	2040	2035	2030
329	NA	2039	2032	2026
330	NA	2039	2033	2027
331	NA	2041	2035	2031
332	NA	2043	2039	2032
333	2043	2033	2028	2023
334	NA	NA	2040	2034
335	NA	2038	2031	2024
336	NA	2039	2034	2029
337	NA	2041	2037	2032
338	NA	2040	2034	2029
339	2040	2030	2024	2021
340	NA	2040	2034	2028
341	NA	NA	2044	2040
342	NA	NA	2044	2039
343	NA	2042	2037	2030
344	NA	2038	2034	2028
345	NA	2037	2030	2025
346	NA	2040	2034	2029
347	NA	2041	2036	2031
348	NA	2044	2040	2037
349	2044	2036	2031	2027
350	NA	2044	2040	2034
351	NA	2039	2032	2024
352	NA	2042	2037	2031
353	NA	2040	2036	2032
354	NA	2039	2033	2028
355	NA	2040	2035	2030
356	NA	2042	2037	2031
357	NA	NA	2044	2039
358	2044	2036	2029	2023
359	NA	2038	2032	2023
360	NA	2042	2037	2032
361	NA	2043	2037	2029
362	2043	2033	2026	2022
363	NA	2044	2040	2035
364	NA	2040	2036	2031
365	NA	2040	2034	2029
366	NA	NA	NA	NA
367	NA	NA	2044	2039
368	NA	2040	2034	2028
369	NA	NA	2042	2037
370	NA	2042	2037	2030
371	NA	2043	2039	2033
372	NA	2041	2036	2031
373	NA	2041	2037	2031
374	NA	2038	2033	2028
375	NA	2040	2035	2030
376	NA	2040	2034	2026
377	NA	2038	2033	2027
378	NA	2039	2034	2028
379	2040	2028	2023	2020
380	2042	2035	2030	2024
381	NA	2040	2033	2026
382	NA	2044	2040	2036
383	NA	NA	NA	2040
384	NA	NA	2042	2036
385	NA	NA	2044	2039
386	NA	2040	2035	2031
387	NA	2040	2035	2027
388	NA	2043	2036	2030
389	2044	2034	2029	2024
390	NA	2044	2040	2034
391	2044	2037	2032	2027
392	NA	2040	2034	2027
393	NA	2039	2034	2027
394	NA	2039	2033	2027
395	2044	2034	2029	2025
396	NA	NA	2041	2036
397	NA	2042	2038	2032
398	NA	2039	2034	2027
399	2044	2037	2030	2024
400	NA	2040	2034	2029
401	NA	2040	2034	2027
402	NA	2040	2035	2029
403	NA	2040	2035	2028
404	2044	2036	2030	2024
405	NA	2043	2038	2032
406	NA	2038	2034	2028
407	NA	NA	NA	NA
408	2044	2036	2029	2022
409	NA	NA	NA	NA
410	NA	NA	2041	2035
411	NA	NA	NA	NA
412	NA	2039	2034	2028
413	NA	NA	2040	2035
414	NA	2038	2033	2027
415	NA	2040	2034	2029
416	NA	2040	2033	2027
417	NA	2039	2033	2027
418	NA	2040	2035	2028
419	NA	2039	2034	2028
420	NA	2040	2035	2030
421	NA	NA	2040	2034
422	NA	2044	2039	2034
423	NA	2043	2039	2033
424	NA	NA	NA	2044
425	NA	NA	2041	2036
426	NA	2039	2035	2029
427	NA	2039	2032	2025
428	NA	2043	2038	2031
429	NA	2040	2034	2028
430	NA	2040	2035	2030
431	NA	2040	2035	2029
432	NA	NA	2040	2035
433	NA	2043	2037	2031
434	NA	NA	2041	2035
435	NA	NA	NA	2043
436	NA	2037	2031	2027
437	2044	2036	2030	2025
438	NA	2039	2033	2027
439	NA	NA	2044	2038
440	NA	2044	2039	2033
441	NA	2040	2035	2030
442	NA	NA	2041	2036
443	2044	2035	2029	2024
444	NA	2043	2039	2034
445	NA	NA	NA	2042
446	NA	NA	2043	2038
447	NA	NA	NA	NA
448	NA	2039	2035	2029
449	2044	2037	2031	2026
450	NA	NA	2043	2036
451	NA	2041	2036	2031
452	NA	2041	2037	2032
453	NA	NA	NA	2041
454	NA	2041	2036	2031
455	NA	NA	NA	2042
456	NA	2039	2033	2028
457	NA	2038	2033	2028
458	NA	2040	2035	2031
459	NA	2043	2037	2031
460	NA	2043	2038	2032
461	2044	2035	2029	2023
462	NA	2040	2034	2028
463	NA	NA	2042	2036
464	NA	NA	2041	2036
465	NA	2044	2040	2034
466	NA	2041	2034	2027
467	NA	2038	2031	2024
468	NA	NA	NA	2042
469	NA	2036	2029	2021
470	NA	NA	NA	NA
471	NA	2042	2035	2028
472	NA	2039	2033	2027
473	NA	NA	2044	2039
474	NA	NA	NA	2041
475	2043	2036	2031	2026
476	NA	NA	2044	2039
477	2042	2035	2030	2025
478	2044	2037	2032	2027
479	NA	NA	NA	2040
480	NA	2041	2036	2031
481	NA	NA	2044	2040
482	NA	2039	2034	2030
483	NA	NA	NA	NA
484	NA	2043	2039	2033
485	NA	2039	2034	2029
486	NA	2039	2033	2023
487	NA	2041	2036	2029
488	NA	2042	2038	2030
489	2044	2036	2031	2026
490	NA	2037	2030	2025
491	NA	2040	2035	2030
492	NA	2040	2034	2029
493	2043	2030	2020	2019
494	2044	2036	2031	2026
495	2044	2036	2030	2024
496	NA	2041	2037	2031
497	NA	2043	2038	2031
498	NA	2038	2032	2025
499	NA	2039	2032	2026
500	NA	2040	2034	2028
501	NA	2040	2034	2029
502	NA	2037	2033	2028
503	NA	2043	2038	2032
504	NA	2040	2035	2030
505	2042	2031	2024	2021
506	NA	NA	2042	2036
507	NA	2042	2037	2032
508	NA	2039	2034	2027
509	2043	2035	2030	2026
510	NA	2037	2031	2026
511	NA	2037	2032	2028
512	2044	2036	2032	2028
513	NA	2042	2038	2033
514	2042	2032	2027	2022
515	NA	2037	2032	2027
516	NA	2038	2030	2025
517	2044	2038	2032	2025
518	NA	2044	2039	2034
519	NA	2043	2039	2033
520	NA	NA	2042	2036
521	NA	2039	2033	2028
522	NA	2039	2034	2029
523	NA	2039	2035	2030
524	NA	2041	2037	2032
525	NA	2043	2039	2034
526	NA	2042	2038	2032
527	NA	2040	2034	2028
528	NA	2041	2036	2030
529	NA	2040	2036	2031
530	NA	NA	2043	2038
531	NA	NA	2044	2040
532	NA	NA	2040	2035
533	NA	2042	2037	2030
534	NA	2038	2031	2025
535	NA	2037	2030	2025
536	NA	2042	2036	2030
537	NA	2038	2033	2028
538	NA	2040	2033	2028
539	NA	2040	2036	2031
540	2044	2037	2032	2028
541	NA	2044	2040	2034
542	NA	2043	2038	2032
543	NA	2041	2036	2030
544	NA	2044	2039	2034
545	NA	2039	2034	2030
546	2042	2034	2030	2026
547	NA	2041	2035	2029
548	NA	2039	2034	2029
549	2043	2031	2026	2023
550	NA	2038	2034	2029
551	2044	2037	2033	2027
552	NA	2043	2038	2033
553	2044	2037	2032	2028
554	NA	2044	2039	2032
555	NA	2041	2036	2030
556	NA	2040	2035	2028
557	NA	NA	NA	2043
558	NA	2040	2035	2029
559	NA	2042	2036	2031
560	NA	NA	NA	NA
561	NA	NA	2043	2038
562	NA	2039	2033	2027
563	NA	2039	2033	2026
564	NA	NA	2040	2034
565	NA	2042	2036	2031
566	NA	2044	2040	2034
567	NA	2042	2038	2031
568	NA	2040	2034	2028
569	NA	2043	2038	2032
570	NA	2037	2030	2021
571	NA	2043	2037	2031
572	NA	2044	2040	2034
573	NA	2038	2031	2026
574	NA	2042	2037	2031
575	2043	2035	2028	2021
576	NA	2043	2038	2032
577	NA	2039	2033	2028
578	2043	2036	2032	2028
579	NA	2044	2040	2036
580	NA	NA	2043	2040
581	NA	NA	2040	2035
582	NA	2042	2037	2032
583	2044	2035	2028	2022
584	NA	2038	2033	2028
585	NA	2040	2035	2029
586	NA	2041	2036	2028
587	NA	2042	2037	2032
588	2036	2020	2019	2019
589	NA	2040	2036	2033
590	2042	2033	2027	2023
591	NA	2041	2036	2031
592	NA	2036	2031	2027
593	NA	2038	2032	2026
594	NA	2038	2033	2027
595	NA	2041	2036	2031
596	NA	NA	NA	NA
597	NA	2044	2040	2034
598	NA	2041	2036	2028
599	NA	2041	2035	2029
600	NA	2038	2034	2029
601	NA	2041	2037	2032
602	NA	2042	2038	2033
603	NA	NA	NA	NA
604	NA	2041	2036	2031
605	NA	NA	2044	2039
606	NA	2037	2032	2028
607	NA	2038	2031	2024
608	NA	2036	2031	2025
609	NA	2043	2037	2031
610	NA	2041	2036	2031
611	NA	NA	2040	2034
612	NA	2038	2032	2027
613	NA	2039	2035	2031
614	NA	2043	2038	2032
615	2044	2036	2031	2027
616	NA	NA	2041	2036
617	NA	2040	2033	2026
618	NA	NA	NA	NA
619	NA	NA	2042	2036
620	NA	2039	2034	2029
621	NA	NA	NA	2042
622	NA	2038	2033	2028
623	2043	2035	2028	2023
624	NA	2037	2030	2023
625	NA	NA	2043	2039
626	NA	2042	2036	2031
627	2044	2034	2027	2022
628	NA	2044	2039	2032
629	NA	2037	2030	2023
630	2044	2036	2029	2023
631	NA	2044	2039	2034
632	NA	2039	2033	2027
633	NA	2039	2034	2029
634	NA	2043	2038	2032
635	NA	2042	2037	2030
636	NA	2040	2034	2028
637	NA	2037	2031	2025
638	NA	2044	2040	2035
639	2043	2036	2030	2026
640	NA	NA	2041	2035
641	NA	2044	2039	2034
642	NA	NA	NA	2042
643	NA	2037	2031	2026
644	NA	2041	2035	2029
645	2041	2033	2028	2024
646	NA	2040	2035	2030
647	NA	NA	2040	2034
648	NA	NA	NA	2042
649	NA	NA	2041	2033
650	NA	NA	2041	2036
651	2044	2038	2034	2029
652	NA	2039	2032	2025
653	NA	2044	2040	2035
654	NA	2041	2036	2030
655	NA	2037	2031	2026
656	2044	2035	2030	2026
657	NA	2040	2034	2026
658	NA	2043	2039	2034
659	NA	NA	2040	2035
660	NA	2037	2030	2025
661	NA	2042	2038	2033
662	NA	2038	2032	2026
663	NA	2044	2040	2033
664	NA	2041	2036	2030
665	NA	2038	2032	2027
666	NA	2037	2031	2026
667	NA	2040	2035	2029
668	NA	NA	NA	2040
669	NA	2037	2032	2027
670	NA	2041	2035	2029
671	NA	2039	2033	2027
672	2044	2037	2032	2027
673	NA	2037	2030	2024
674	NA	2041	2037	2032
675	NA	2040	2034	2026
676	2044	2035	2029	2026
677	NA	2040	2034	2029
678	NA	2039	2033	2028
679	NA	2039	2033	2028
680	NA	2041	2035	2030
681	NA	2040	2033	2027
682	2044	2036	2031	2026
683	NA	2039	2035	2029
684	NA	NA	NA	2044
685	NA	2044	2039	2031
686	NA	NA	NA	2043
687	NA	2039	2033	2028
688	NA	NA	2040	2034
689	NA	NA	NA	NA
690	NA	NA	2043	2038
691	NA	2039	2033	2027
692	NA	NA	NA	2039
693	NA	2039	2032	2024
694	NA	2041	2037	2032
695	NA	2040	2035	2030
696	NA	2041	2036	2030
697	NA	2038	2032	2027
698	NA	2044	2040	2035
699	NA	2036	2031	2026
700	NA	2041	2037	2031
701	NA	2041	2036	2031
702	NA	2039	2033	2028
703	NA	2040	2035	2031
704	2044	2036	2031	2026
705	2044	2035	2030	2024
706	NA	2036	2029	2023
707	NA	2041	2036	2031
708	NA	2039	2035	2030
709	NA	2044	2039	2031
710	NA	2043	2039	2035
711	NA	2041	2036	2030
712	NA	2041	2036	2031
713	NA	2043	2038	2033
714	NA	2042	2038	2030
715	NA	2044	2040	2034
716	NA	2041	2035	2029
717	NA	2040	2036	2031
718	NA	NA	2043	2038
719	NA	2041	2034	2028
720	NA	2041	2035	2030
721	NA	NA	2044	2041
722	NA	NA	2041	2035
723	NA	2043	2038	2033
724	NA	2040	2033	2026
725	NA	NA	2044	2039
726	NA	2043	2038	2032
727	NA	2038	2032	2027
728	NA	NA	NA	2040
729	NA	2042	2037	2032
730	NA	2040	2035	2030
731	NA	2039	2035	2029
732	NA	NA	2041	2035
733	2042	2033	2028	2023
734	NA	2038	2033	2027
735	NA	2044	2039	2034
736	NA	2040	2035	2030
737	NA	2041	2037	2033
738	NA	2041	2036	2032
739	2044	2035	2028	2023
740	NA	2042	2036	2031
741	NA	2040	2035	2030
742	NA	2040	2035	2029
743	NA	2040	2035	2029
744	NA	NA	NA	NA
745	NA	2043	2038	2032
746	NA	NA	2041	2036
747	NA	NA	NA	2044
748	NA	2039	2035	2028
749	NA	2042	2035	2029
750	NA	2043	2038	2032
751	NA	2044	2040	2034
752	NA	NA	NA	NA
753	NA	2043	2039	2033
754	NA	2039	2034	2029
755	2044	2037	2030	2026
756	NA	2040	2035	2030
757	NA	2042	2037	2031
758	NA	2039	2033	2026
759	NA	2044	2039	2034
760	NA	2041	2035	2030
761	NA	2038	2033	2027
762	2043	2034	2025	2020
763	NA	2038	2033	2027
764	NA	2044	2040	2035
765	NA	2041	2036	2031
766	NA	2037	2031	2027
767	NA	2040	2035	2027
768	NA	2037	2032	2027
769	NA	2040	2035	2028
770	NA	2037	2031	2025
771	NA	2042	2037	2029
772	NA	2041	2035	2030
773	NA	2044	2037	2030
774	NA	NA	NA	NA
775	NA	2039	2035	2030
776	NA	2038	2032	2027
777	NA	2042	2037	2033
778	NA	NA	NA	NA
779	NA	2040	2033	2027
780	NA	NA	NA	2041
781	NA	2035	2029	2025
782	NA	NA	2040	2035
783	NA	2038	2031	2023
784	NA	2038	2031	2024
785	NA	2042	2036	2029
786	NA	NA	NA	NA
787	NA	NA	NA	NA
788	NA	NA	2041	2036
789	NA	2042	2037	2031
790	NA	NA	2044	2039
791	NA	NA	2044	2038
792	NA	2037	2031	2023
793	NA	2039	2033	2028
794	NA	2042	2036	2030
795	NA	2040	2035	2030
796	NA	NA	2041	2034
797	NA	2039	2034	2024
798	NA	NA	NA	2044
799	NA	2039	2035	2030
800	NA	2040	2034	2029
801	2042	2034	2029	2023
802	NA	2044	2039	2033
803	NA	2041	2037	2032
804	NA	2040	2035	2030
805	NA	2040	2033	2028
806	NA	2042	2038	2030
807	NA	2040	2035	2031
808	NA	2042	2038	2032
809	NA	2041	2037	2032
810	NA	2042	2037	2031
811	2041	2032	2025	2021
812	NA	2042	2037	2031
813	2043	2035	2030	2026
814	NA	2043	2039	2033
815	NA	2042	2038	2032
816	NA	2041	2036	2030
817	NA	2040	2034	2030
818	NA	2040	2035	2029
819	NA	2039	2034	2030
820	NA	NA	2041	2035
821	NA	2040	2034	2029
822	NA	2040	2034	2029
823	NA	2042	2037	2032
824	NA	2042	2038	2033
825	NA	2041	2038	2033
826	NA	2042	2036	2031
827	NA	2044	2039	2031
828	2041	2030	2022	2020
829	NA	2044	2040	2034
830	NA	2041	2036	2029
831	NA	2037	2030	2025
832	2041	2034	2027	2021
833	NA	2039	2034	2029
834	NA	NA	2042	2037
835	NA	2044	2039	2033
836	NA	2041	2035	2027
837	NA	NA	2042	2036
838	NA	2041	2035	2030
839	NA	2038	2032	2027
840	NA	2044	2040	2035
841	2044	2036	2030	2025
842	NA	NA	2040	2035
843	NA	2037	2031	2026
844	NA	NA	2042	2036
845	NA	2040	2035	2029
846	NA	2038	2032	2025
847	NA	NA	2044	2039
848	NA	2040	2035	2030
849	NA	NA	2040	2034
850	NA	NA	2039	2033
851	NA	2040	2035	2029
852	NA	2040	2034	2026
853	NA	NA	2043	2037
854	NA	2041	2037	2032
855	2044	2037	2032	2027
856	NA	2037	2030	2025
857	NA	NA	2042	2036
858	NA	2040	2035	2030
859	NA	2044	2039	2031
860	NA	2044	2040	2035
861	NA	2040	2034	2028
862	NA	2040	2033	2027
863	NA	2039	2033	2027
864	2040	2030	2019	2019
865	NA	2040	2035	2030
866	NA	NA	NA	2041
867	2044	2037	2032	2027
868	NA	2040	2034	2027
869	NA	NA	2044	2038
870	NA	NA	2042	2035
871	NA	NA	NA	2041
872	NA	2039	2034	2028
873	2041	2033	2029	2024
874	NA	2043	2038	2031
875	2044	2035	2027	2020
876	2042	2035	2030	2025
877	NA	NA	2040	2034
878	NA	2037	2032	2026
879	NA	NA	NA	2040
880	NA	2040	2035	2029
881	NA	NA	2042	2037
882	NA	2040	2035	2028
883	NA	NA	NA	2041
884	NA	2042	2037	2030
885	NA	2041	2037	2031
886	NA	NA	2043	2038
887	NA	2040	2035	2031
888	NA	2044	2039	2033
889	NA	2041	2036	2031
890	NA	2039	2034	2029
891	NA	2041	2036	2030
892	2044	2036	2032	2026
893	NA	NA	NA	2043
894	NA	2040	2035	2029
895	NA	2037	2031	2025
896	NA	2040	2035	2031
897	NA	2042	2035	2026
898	NA	2040	2032	2026
899	NA	2040	2034	2029
900	NA	2042	2037	2032
901	NA	2044	2039	2033
902	NA	2041	2035	2030
903	NA	2043	2039	2033
904	NA	2044	2039	2031
905	NA	2044	2040	2036
906	NA	2043	2038	2031
907	NA	2041	2035	2028
908	NA	NA	2041	2035
909	NA	2044	2039	2032
910	NA	NA	2044	2039
911	NA	NA	2039	2031
912	NA	NA	NA	2044
913	2044	2034	2028	2023
914	NA	2036	2026	2020
915	NA	2041	2036	2030
916	NA	2040	2035	2030
917	2042	2035	2030	2025
918	2043	2034	2026	2020
919	NA	2040	2036	2031
920	NA	NA	2044	2039
921	2041	2034	2027	2021
922	NA	2039	2034	2028
923	NA	NA	NA	NA
924	NA	2040	2035	2030
925	NA	2042	2036	2029
926	NA	2037	2032	2027
927	NA	2038	2033	2028
928	NA	2044	2040	2035
929	2042	2036	2028	2021
930	NA	2041	2037	2030
931	NA	2037	2030	2023
932	NA	NA	2041	2035
933	NA	NA	2040	2034
934	NA	2038	2033	2028
935	NA	NA	NA	2044
936	NA	2043	2038	2032
937	NA	2044	2040	2035
938	NA	2039	2035	2029
939	NA	2042	2037	2031
940	NA	2039	2033	2027
941	NA	2044	2040	2034
942	NA	2044	2039	2033
943	NA	2040	2035	2029
944	NA	NA	2043	2038
945	2042	2034	2026	2020
946	NA	2041	2036	2031
947	NA	2040	2033	2026
948	NA	2043	2038	2032
949	2044	2036	2030	2024
950	2042	2033	2028	2023
951	NA	2043	2038	2032
952	NA	2038	2032	2026
953	NA	NA	NA	NA
954	NA	2042	2036	2030
955	2043	2036	2031	2027
956	NA	NA	NA	NA
957	NA	2038	2032	2028
958	NA	2040	2033	2027
959	NA	2038	2033	2028
960	NA	2039	2034	2029
961	NA	NA	NA	2043
962	NA	2041	2035	2030
963	2044	2036	2031	2026
964	NA	2038	2033	2028
965	NA	NA	2042	2034
966	NA	2042	2038	2034
967	2044	2035	2029	2024
968	NA	NA	NA	NA
969	NA	2041	2036	2032
970	NA	2040	2035	2028
971	NA	2040	2035	2031
972	NA	NA	NA	2042
973	NA	2039	2035	2029
974	2042	2034	2029	2025
975	NA	2037	2031	2025
976	NA	2036	2030	2025
977	NA	2043	2038	2032
978	NA	2043	2037	2030
979	NA	2038	2032	2027
980	NA	2044	2039	2034
981	NA	2041	2036	2031
982	NA	2044	2039	2033
983	NA	2040	2037	2031
984	NA	2042	2037	2030
985	NA	2039	2031	2024
986	NA	NA	NA	2044
987	NA	2040	2035	2030
988	NA	2042	2036	2030
989	NA	2044	2040	2033
990	NA	2038	2033	2028
991	NA	2040	2034	2027
992	NA	NA	NA	NA
993	NA	NA	NA	NA
994	NA	2041	2035	2030
995	NA	2044	2040	2034
996	NA	2038	2032	2027
997	NA	NA	NA	2038
998	NA	2044	2038	2032
999	NA	2040	2035	2029
1000	NA	NA	2042	2037
