# Supplementary material for: Parental vaccination to reduce measles immunity gaps in Italy
Source: eLife. 2019 Sep 3;8:e44942. doi: 10.7554/eLife.44942 (PMC6721460; doi:10.7554/eLife.44942)
Supplement: Source code 1. [file elife-44942-code1.zip]

Archive with 25 entries (23 files):
- SOURCE_CODE/
- SOURCE_CODE/input_files/
- SOURCE_CODE/age.c
- SOURCE_CODE/apply_strategy.c
- SOURCE_CODE/dist.c
- SOURCE_CODE/geo.c
- SOURCE_CODE/get_line.c
- SOURCE_CODE/global.h
- SOURCE_CODE/header.h
- SOURCE_CODE/household.c
- SOURCE_CODE/main.c
- SOURCE_CODE/measlit
- SOURCE_CODE/parser.c
- SOURCE_CODE/percent.c
- SOURCE_CODE/read_param.c
- SOURCE_CODE/read_population_data.c
- SOURCE_CODE/regions.c
- SOURCE_CODE/make.sh
- SOURCE_CODE/run.sh
- SOURCE_CODE/README_SW
- SOURCE_CODE/input_files/age_125_2017
- SOURCE_CODE/input_files/household_age_by_size_125_2017
- SOURCE_CODE/input_files/population_2017
- SOURCE_CODE/input_files/sero_INPUT_2017
- SOURCE_CODE/input_files/parameters
