# Supplementary material for: Parental vaccination to reduce measles immunity gaps in Italy
Source: eLife. 2019 Sep 3;8:e44942. doi: 10.7554/eLife.44942 (PMC6721460; doi:10.7554/eLife.44942)
Supplement: Source code 1. [file elife-44942-code1.zip › SOURCE_CODE/age.c]

#include <stdlib.h>
#include <stdio.h>
#include <string.h>
#include <gsl/gsl_rng.h>
#include <gsl/gsl_sort.h>
#include <gsl/gsl_randist.h>
#include <sqlite3.h>
#include <math.h>
#include "header.h"

extern gsl_rng *R_GLOBAL;
extern char *EXP_DIR;
extern int VERBOSE;
extern Param param;
extern int CURRENT_SIMULATION;
extern int sim_year;
extern int PRINT;

unsigned int MAX_AGE = 100;

void assigning_age(Grid *grid, Households *households, Individuals *individuals){
  register int i,j,h,k,A;

  double **prob;
  FILE *age_prob_file;
  char *age_file;
  double **prob_gr;
  double sum;
  int tmpage;
  double randage;

  age_file=(char *)calloc(200,sizeof(char));
   
  /*read frequencies of age*/
  prob=(double**)calloc(grid->n_r+1,sizeof(double*));
  prob_gr=(double**)calloc(N_AC,sizeof(double*));
  
  /*allocation*/
  for(k=0;k<N_AC;k++){ 
    prob_gr[k]=(double*)calloc(6,sizeof(double));
  }

  for(j=1;j<=grid->n_r;j++){

    //read year-by-year demography and store into prob
    sprintf(age_file,"%s/input_files/age_%d_%d",EXP_DIR,
	    grid->region[j].r,sim_year);
 
    age_prob_file=fopen(age_file,"r");
    
    if(age_prob_file==NULL){
      fprintf(stderr,"ERROR: file %s not found\n",age_file);
      exit(1);
    }

    prob[j]=(double*)calloc((MAX_AGE+1),sizeof(double));
    
    for(i=0;i<(MAX_AGE+1);i++)
      fscanf(age_prob_file,"%lf\n", &(prob[j][i]));
    fclose(age_prob_file);
  }

  //assign age to individuals (based on their age class)

  for(j=1;j<=grid->n_r;j++){
    percent(j,grid->n_r,1,stderr); 

    //initialize prob_gr to zero
    for(k=0;k<N_AC;k++){
      for(i=0;i<6;i++){
	prob_gr[k][i] = 0;	
      }
    }

    /*split prob into 5-year age groups (6-year for 95-100+)
      Here "grouping" means considering prob in groups of 5 elements
      (i.e., no cumulative numbers) */
    for(k=0;k<(N_AC-2);k++){
      sum=0.;
      for(i=0;i<5;i++){
	prob_gr[k][i] = prob[j][5*k+i];
	sum += prob_gr[k][i];
      }
      /*rewrite as frequencies*/
      for(i=0;i<6;i++){
	if(i==0){
	  prob_gr[k][i] = prob_gr[k][i]/sum;
	}else{
	  prob_gr[k][i] = prob_gr[k][i-1]+prob_gr[k][i]/sum;
	}
      }
    }
    sum=0.; /*95+*/
    for(i=0;i<6;i++){
      prob_gr[N_AC-2][i] = prob[j][95+i]; 
      sum += prob_gr[N_AC-2][i];
    }
    /*rewrite as frequencies*/
    for(i=0;i<6;i++){
      if(i==0){
	prob_gr[N_AC-2][i] = prob_gr[N_AC-2][i]/sum;
      }else{
	prob_gr[N_AC-2][i] = prob_gr[N_AC-2][i-1]+prob_gr[N_AC-2][i]/sum;
      }
    }
 
    /*assign age*/
    for(h=grid->region[j].idx_c_ini;h<=grid->region[j].idx_c_fin;h++){
      for(i=grid->cell[h].idx_i_ini;i<=grid->cell[h].idx_i_fin;i++){
	for(A=0;A<20;A++){
	  if(individuals->age[i]==A){
	    randage=gsl_ran_flat(R_GLOBAL,0,1);
	    if(randage < prob_gr[A][0]){
	      tmpage = A*5;
	    }else if(randage >= prob_gr[A][0] &&
		     randage < prob_gr[A][1]){
	      tmpage = A*5+1;
	    }else if(randage >= prob_gr[A][1] &&
		     randage < prob_gr[A][2]){
	      tmpage = A*5+2;
	    }else if(randage >= prob_gr[A][2] &&
		     randage < prob_gr[A][3]){
	      tmpage = A*5+3;
	    }else if(randage >= prob_gr[A][3] &&
		     randage < prob_gr[A][4]){
	      tmpage = A*5+4;
	    }else{
	      tmpage = A*5+5; 
	      if(A!=19){
		fprintf(stderr,"CHECCAZZZZZZ!!!\n");
		exit(1);
	      }
	    }
	  }
	}
	if(individuals->age[i]==20){
	  tmpage=100;
	  fprintf(stderr,"CAZZZZ\n");
	  exit(1);
	}
	individuals->age[i]=tmpage;
      }
      
    }
  }


  
  free(prob);
  free(prob_gr);
  free(age_file);

}


void print_age(Grid *grid, Individuals *individuals){
  register unsigned int r,c,i;
  unsigned int **age;
  FILE *fout1;
  char *outfile;

  outfile = (char *)calloc(1000,sizeof(char));

  age = (unsigned int **)calloc(MAX_AGE+1,sizeof(unsigned int *));
  for(i=0; i<=MAX_AGE; i++){
    age[i] = (unsigned int *)calloc(grid->n_r+1,sizeof(unsigned int));
  }


  for(r=1;r<=grid->n_r;r++){
    for(c=grid->region[r].idx_c_ini;c<=grid->region[r].idx_c_fin;c++){
      for(i=grid->cell[c].idx_i_ini;i<=grid->cell[c].idx_i_fin;i++){
	age[individuals->age[i]][r]++;
      }
    }
  }
  
  sprintf(outfile,"%s/output_files/age_structure_S%d",EXP_DIR,CURRENT_SIMULATION);
  fout1=fopen(outfile,"w");
  if(fout1==NULL){
    fprintf(stderr,"Error opening file age_structure for writing\n");
    exit(1);
  }
  
  for(r=1;r<=grid->n_r;r++){
    fprintf(fout1,"%d\t",grid->region[r].r);
  }
  fprintf(fout1,"\n");

  for(i=0; i<=MAX_AGE; i++){
    for(r=1;r<=grid->n_r;r++){
      fprintf(fout1,"%d\t",age[i][r]);
    }
    fprintf(fout1,"\n");
  }

  fclose(fout1);
  free(outfile);
  
  for(i=0; i<=grid->n_r; i++){
    free(age[i]);
  }
  free(age);
  

}


void print_agestructure(Grid *grid, Individuals *individuals){
  register unsigned int r,c,i,j;
  unsigned int *age;
  FILE *fout;
  char *outfile;
  
  outfile = (char *)calloc(1000,sizeof(char));
  
  age = (unsigned int *)calloc(MAX_AGE+1,sizeof(unsigned int));
  
  for(r=1;r<=grid->n_r;r++){

    for(j=0;j<=MAX_AGE;j++){
      age[j]=0;
    }
    
    for(c=grid->region[r].idx_c_ini;c<=grid->region[r].idx_c_fin;c++){
      for(i=grid->cell[c].idx_i_ini;i<=grid->cell[c].idx_i_fin;i++){
	age[individuals->age[i]]++;
      }
    }
    sprintf(outfile,"%s/output_files/age_structure_%d",
	    EXP_DIR,grid->region[r].r);
    fout=fopen(outfile,"w");
    if(fout==NULL){
      fprintf(stderr,"Error opening file age_structure for writing\n");
      exit(1);
    }  
    
    for(i=0; i<=MAX_AGE; i++){
      fprintf(fout,"%d\n",age[i]);
    }
    fprintf(fout,"\n");
    
    fclose(fout);
  }
  
  free(outfile);
  free(age);
  
}

 

void print_households(Grid *grid, Individuals *individuals, Households *households){
  
  register unsigned int i,j;
  char outfile_1[1000];
  char outfile_2[1000];
  char outfile_3[1000];
  char outfile_4[1000];
  char outfile_5[1000];
  char outfile_6[1000];
  char outfile_7[1000];

  FILE *fp1,*fp2,*fp3,*fp4,*fp5,*fp6,*fp7;
  
  fprintf(stderr,"Stampa famiglie...\n");
  sprintf(outfile_1,"%s/output_files/h_list_%d_1",
  	  EXP_DIR,grid->region[1].r);
  fp1=fopen(outfile_1,"w");
  if(fp1==NULL){
    fprintf(stderr,"ERROR: opening file %s for writing\n","hh_type");
    exit(1);
  }
  
  sprintf(outfile_2,"%s/output_files/h_list_%d_2",
  	  EXP_DIR,grid->region[1].r);
  fp2=fopen(outfile_2,"w");
  if(fp2==NULL){
    fprintf(stderr,"ERROR: opening file %s for writing\n","hh_type");
    exit(1);
  }

  sprintf(outfile_3,"%s/output_files/h_list_%d_3",
  	  EXP_DIR,grid->region[1].r);
  fp3=fopen(outfile_3,"w");
  if(fp3==NULL){
    fprintf(stderr,"ERROR: opening file %s for writing\n","hh_type");
    exit(1);
  }
  fprintf(stderr,"Stampa famiglie...\n");
  sprintf(outfile_4,"%s/output_files/h_list_%d_4",
  	  EXP_DIR,grid->region[1].r);
  fp4=fopen(outfile_4,"w");
  if(fp4==NULL){
    fprintf(stderr,"ERROR: opening file %s for writing\n","hh_type");
    exit(1);
  }
  
  sprintf(outfile_5,"%s/output_files/h_list_%d_5",
  	  EXP_DIR,grid->region[1].r);
  fp5=fopen(outfile_5,"w");
  if(fp5==NULL){
    fprintf(stderr,"ERROR: opening file %s for writing\n","hh_type");
    exit(1);
  }

  sprintf(outfile_6,"%s/output_files/h_list_%d_6",
  	  EXP_DIR,grid->region[1].r);
  fp6=fopen(outfile_6,"w");
  if(fp6==NULL){
    fprintf(stderr,"ERROR: opening file %s for writing\n","hh_type");
    exit(1);
  }
  
  sprintf(outfile_7,"%s/output_files/h_list_%d_7",
  	  EXP_DIR,grid->region[1].r);
  fp7=fopen(outfile_7,"w");
  if(fp7==NULL){
    fprintf(stderr,"ERROR: opening file %s for writing\n","hh_type");
    exit(1);
  }


  for(i=1;i<=households->n_h;i++){
    if(households->household[i].idx_i_fin-households->household[i].idx_i_ini+1==1){
      for(j=households->household[i].idx_i_ini;j<=households->household[i].idx_i_fin;j++){
  	fprintf(fp1,"%d\t",individuals->age[j]);
  	if(individuals->age[j]<15)
  	  fprintf(stderr,"errore, famiglia da uno con un bambino <15\n");
      }
      fprintf(fp1,"%d\n",households->household[i].h_type);
    }
    if(households->household[i].idx_i_fin-households->household[i].idx_i_ini+1==2){
      for(j=households->household[i].idx_i_ini;j<=households->household[i].idx_i_fin;j++){
  	fprintf(fp2,"%d\t",individuals->age[j]);
      }
      fprintf(fp2,"%d\n",households->household[i].h_type);
    }
     if(households->household[i].idx_i_fin-households->household[i].idx_i_ini+1==3){
      for(j=households->household[i].idx_i_ini;j<=households->household[i].idx_i_fin;j++){
  	fprintf(fp3,"%d\t",individuals->age[j]);
      }
      fprintf(fp3,"%d\n",households->household[i].h_type);

      /* fprintf(fp3,"\n"); */
    }
     if(households->household[i].idx_i_fin-households->household[i].idx_i_ini+1==4){
       for(j=households->household[i].idx_i_ini;j<=households->household[i].idx_i_fin;j++){
  	 fprintf(fp4,"%d\t",individuals->age[j]);
       }
       fprintf(fp4,"%d\n",households->household[i].h_type);

       /* fprintf(fp4,"\n"); */
     }
     if(households->household[i].idx_i_fin-households->household[i].idx_i_ini+1==5){
       for(j=households->household[i].idx_i_ini;j<=households->household[i].idx_i_fin;j++){
  	 fprintf(fp5,"%d\t",individuals->age[j]);
      }
       fprintf(fp5,"%d\n",households->household[i].h_type);

       /* fprintf(fp5,"\n"); */
     }
     if(households->household[i].idx_i_fin-households->household[i].idx_i_ini+1==6){
       for(j=households->household[i].idx_i_ini;j<=households->household[i].idx_i_fin;j++){
  	 fprintf(fp6,"%d\t",individuals->age[j]);
       }
       fprintf(fp6,"%d\n",households->household[i].h_type);

       /* fprintf(fp6,"\n"); */
     }
     if(households->household[i].idx_i_fin-households->household[i].idx_i_ini+1==7){
       for(j=households->household[i].idx_i_ini;j<=households->household[i].idx_i_fin;j++){
  	 fprintf(fp7,"%d\t",individuals->age[j]);
       }
       fprintf(fp7,"%d\n",households->household[i].h_type);

       /* fprintf(fp7,"\n"); */
     }
  }

  fclose(fp1);
  fclose(fp2);
  fclose(fp3);
  fclose(fp4);
  fclose(fp5);
  fclose(fp6);
  fclose(fp7);
  
}
