# Supplementary material for: Parental vaccination to reduce measles immunity gaps in Italy
Source: eLife. 2019 Sep 3;8:e44942. doi: 10.7554/eLife.44942 (PMC6721460; doi:10.7554/eLife.44942)
Supplement: Source code 1. [file elife-44942-code1.zip › SOURCE_CODE/apply_strategy.c]

#include <stdlib.h>
#include <stdio.h>
#include <string.h>
#include <gsl/gsl_rng.h>
#include <gsl/gsl_randist.h>
#include <sqlite3.h>
#include <math.h>
#include "header.h"

#define Max(a,b) a < b ? b : a
#define Min(a,b) a > b ? b : a

extern gsl_rng *R_GLOBAL;
extern char *EXP_DIR;
extern int VERBOSE;
extern Param param;
extern int sim_year;
extern int *age_susc_parent;
extern int *family_susc_parent;
extern int FIRST_DOSE;
extern int SECOND_DOSE;
extern int VACC_ADULTS;
extern int S1_ENTRY;
extern int S2_ENTRY;
extern int CATCH_UP;
extern int POLICY;


static void vaccinate_first_dose(unsigned int idx_i, short int age,
				 unsigned int idx_h,
				 Households *households,
				 Grid *grid,
				 Individuals *individuals,
				 Counter *counter, short int *accept_first_dose); 

static void vaccinate_second_dose(unsigned int idx_i, short int age,
				 unsigned int idx_h,
				 Households *households,
				 Grid *grid,
				 Individuals *individuals,
				 Counter *counter, short int *accept_second_dose);


static void vaccinate_parents(unsigned int idx_i,unsigned int idx_h, 
			       Households *households,
			       Grid *grid,
			       Individuals *individuals,
			       Counter *counter);


static void vaccinate_parents_retroactive(unsigned int idx_i,unsigned int idx_h, 
			       Households *households,
			       Grid *grid,
			       Individuals *individuals,
			       Counter *counter);


static void vaccinate_school_entry_1(unsigned int idx_i, short int age,
					     unsigned int idx_h, 
					     Households *households,
					     Grid *grid,
					     Individuals *individuals,
					     Counter *counter, double coverage, double efficacy,short int *accept_dose); 


static void vaccinate_school_entry_2(unsigned int idx_i, short int age,
				     unsigned int idx_h, 
				     Households *households,
				     Grid *grid,
				     Individuals *individuals,
				     Counter *counter, double coverage, double efficacy, short int *accept_dose); 

  

void assign_immune_status(Grid *grid, Households *households,
			  Individuals *individuals){ 
  int i,j;
  char *line;
  FILE *fp;
  char sero_file[1000];
  int age;
  double **input_SERO, **sero_cum, **sero_SHIFTED;
  double randstatus;
  int *n_ind;
  int **output_SERO;
  int hs,ht;
  Counter counter; 
  short int accept_dose=0; 

  char outfile[1000];
  FILE *fout1;
  /* int n_susc_parents=0; */
  
 
  n_ind=(int*)calloc(N_AC_REFINED+1,sizeof(int)); 
  
  age_susc_parent=(int*)calloc(20000000,sizeof(int)); 
  family_susc_parent=(int*)calloc(20000000,sizeof(int));
  
  input_SERO= (double **)calloc(N_AC_REFINED+1,sizeof(double*)); 
  for(i=1;i<=N_AC_REFINED;i++){ 
    input_SERO[i]=(double *)calloc(NSTATUS+1,sizeof(double)); 
  }
  
  output_SERO= (int **)calloc(N_AC_REFINED+1,sizeof(int*)); 
  for(i=1;i<=N_AC_REFINED;i++){ 
    output_SERO[i]=(int *)calloc(NSTATUS+1,sizeof(int)); 
  }
  
  sero_SHIFTED= (double **)calloc(N_AC_REFINED+1,sizeof(double*)); 
  for(i=1;i<=N_AC_REFINED;i++){ 
    sero_SHIFTED[i]=(double *)calloc(NSTATUS+1,sizeof(double)); 
  }
  
  counter.n_ind_by_STATUStoSHIFT= (unsigned int **)calloc(N_AC_REFINED+1,sizeof(unsigned int*)); 
  for(i=1;i<=N_AC_REFINED;i++){ 
    counter.n_ind_by_STATUStoSHIFT[i]=(unsigned int *)calloc(NSTATUS+1,sizeof(unsigned int)); 
  }

  counter.n_ind_by_STATUStoPRINT= (unsigned int **)calloc(N_AC_REFINED+1,sizeof(unsigned int*)); 
  for(i=1;i<=N_AC_REFINED;i++){ 
    counter.n_ind_by_STATUStoPRINT[i]=(unsigned int *)calloc(NSTATUS+1,sizeof(unsigned int)); 
  }
  

  /*Read the file containing the proportion of individuals of each status by age in the simulated years*/
  sprintf(sero_file,"%s/input_files/sero_INPUT_%d",EXP_DIR,sim_year);
  
  fp=fopen(sero_file,"r");
  if(fp==NULL){
    fprintf(stderr,"ERROR: file %s not found\n",sero_file);
    exit(1);
  }
  
  for(i=1;i<=N_AC_REFINED;i++){
    get_line(&line,fp);
    for(j=1;j<=NSTATUS;j++){
      sscanf(line,"%lf", &(input_SERO[i][j])); 
      line = (char *)strchr(line, '\t');
      line++;
    }
  }
  fclose(fp);
  

  /*Compute cumulative "serology" to sample epi status of individuals.*/
  sero_cum= (double **)calloc(N_AC_REFINED+1,sizeof(double*)); 
  for(i=1;i<=N_AC_REFINED;i++){ 
    sero_cum[i]=(double *)calloc(NSTATUS+1,sizeof(double)); 
  }
  
  for(i=1;i<=N_AC_REFINED;i++){
    for(j=1;j<=NSTATUS;j++){ 
      if(j==1)
	sero_cum[i][j]=input_SERO[i][j];
      else
	sero_cum[i][j]=input_SERO[i][j]+sero_cum[i][j-1];
    }
  }
  
  
  for(i=1;i<=N_AC_REFINED;i++){
    for(j=1;j<=NSTATUS;j++){
      counter.n_ind_by_STATUStoSHIFT[i][j]=0;
      counter.n_ind_by_STATUStoPRINT[i][j]=0;
    }    
    n_ind[i]=0;
  }
  
  /*A) Initialize epidmiological status of the population according to the immunity profile taken as input.*/ 
  
  /*Loop households*/
  for(i=1;i<=households->n_h;i++){
    /*Loop household members*/
    households->household[i].policy_offered=0; /*initialized each year*/
    for(j=households->household[i].idx_i_ini;j<=households->household[i].idx_i_fin;j++){
      age=individuals->age[j];
      n_ind[age+1]++;
      randstatus=gsl_ran_flat(R_GLOBAL,0,1);
      if(randstatus < sero_cum[age+1][1]){
	individuals->status[j]= S0;
	individuals->n_doses[j] = 0;
	counter.n_ind_by_STATUStoSHIFT[age+1][individuals->status[j]]++;
	counter.n_ind_by_STATUStoPRINT[age+1][individuals->status[j]]++;
      }else if(randstatus >= sero_cum[age+1][1] && randstatus < sero_cum[age+1][2]){
	individuals->status[j] = S1_R1; 
	individuals->n_doses[j] = 1;
	counter.n_ind_by_STATUStoSHIFT[age+1][individuals->status[j]]++;
	counter.n_ind_by_STATUStoPRINT[age+1][individuals->status[j]]++;
      }else if(randstatus >= sero_cum[age+1][2] && randstatus < sero_cum[age+1][3]){
	individuals->status[j] = S1_S1;
	individuals->n_doses[j] = 1;
	counter.n_ind_by_STATUStoSHIFT[age+1][individuals->status[j]]++;
	counter.n_ind_by_STATUStoPRINT[age+1][individuals->status[j]]++;
      }else if(randstatus >= sero_cum[age+1][3] && randstatus < sero_cum[age+1][4]){
	individuals->status[j] = S1_A;
	individuals->n_doses[j] = 1;
	counter.n_ind_by_STATUStoSHIFT[age+1][individuals->status[j]]++;
	counter.n_ind_by_STATUStoPRINT[age+1][individuals->status[j]]++;
      }else if(randstatus >= sero_cum[age+1][4] && randstatus < sero_cum[age+1][5]){
	individuals->status[j] = S2_R1_R2; 
	individuals->n_doses[j] = 2;
	counter.n_ind_by_STATUStoSHIFT[age+1][individuals->status[j]]++;
	counter.n_ind_by_STATUStoPRINT[age+1][individuals->status[j]]++;
      }else if(randstatus >= sero_cum[age+1][5] && randstatus < sero_cum[age+1][6]){
	individuals->status[j] = S2_R1_S2; 
	individuals->n_doses[j] = 2;
	counter.n_ind_by_STATUStoSHIFT[age+1][individuals->status[j]]++;
	counter.n_ind_by_STATUStoPRINT[age+1][individuals->status[j]]++;
      }else if(randstatus >= sero_cum[age+1][6] && randstatus < sero_cum[age+1][7]){
	individuals->status[j] = S2_S1_R2; 
	individuals->n_doses[j] = 2;
	counter.n_ind_by_STATUStoSHIFT[age+1][individuals->status[j]]++;
	counter.n_ind_by_STATUStoPRINT[age+1][individuals->status[j]]++;
      }else if(randstatus >= sero_cum[age+1][7] && randstatus < sero_cum[age+1][8]){
	individuals->status[j] = S2_S1_S2; 
	individuals->n_doses[j] = 2;
	counter.n_ind_by_STATUStoSHIFT[age+1][individuals->status[j]]++;
	counter.n_ind_by_STATUStoPRINT[age+1][individuals->status[j]]++;
      }else if(randstatus >= sero_cum[age+1][8] && randstatus < sero_cum[age+1][9]){
	individuals->status[j] = S2_S2_S2; 
	individuals->n_doses[j] = 2;
	counter.n_ind_by_STATUStoSHIFT[age+1][individuals->status[j]]++;
	counter.n_ind_by_STATUStoPRINT[age+1][individuals->status[j]]++;
      }else if(randstatus >= sero_cum[age+1][9] && randstatus < sero_cum[age+1][10]){
	individuals->status[j] = IV1_R1; 
	individuals->n_doses[j] = 1;
	counter.n_ind_by_STATUStoSHIFT[age+1][individuals->status[j]]++;
	counter.n_ind_by_STATUStoPRINT[age+1][individuals->status[j]]++;
      }else if(randstatus >= sero_cum[age+1][10] && randstatus < sero_cum[age+1][11]){
	individuals->status[j] = IV1_S1; 
	individuals->n_doses[j] = 1;
	counter.n_ind_by_STATUStoSHIFT[age+1][individuals->status[j]]++;
	counter.n_ind_by_STATUStoPRINT[age+1][individuals->status[j]]++;
      }else if(randstatus >= sero_cum[age+1][11] && randstatus < sero_cum[age+1][12]){
	individuals->status[j] = IV1_A;
	individuals->n_doses[j] = 1;
	counter.n_ind_by_STATUStoSHIFT[age+1][individuals->status[j]]++;
	counter.n_ind_by_STATUStoPRINT[age+1][individuals->status[j]]++;
      }else if(randstatus >= sero_cum[age+1][12] && randstatus < sero_cum[age+1][13]){
	individuals->status[j] = IV2_R1_R2; 
	individuals->n_doses[j] = 2;
	counter.n_ind_by_STATUStoSHIFT[age+1][individuals->status[j]]++;
	counter.n_ind_by_STATUStoPRINT[age+1][individuals->status[j]]++;
      }else if(randstatus >= sero_cum[age+1][13] && randstatus < sero_cum[age+1][14]){
	individuals->status[j] = IV2_R1_S2_R; 
	individuals->n_doses[j] = 2;
	counter.n_ind_by_STATUStoSHIFT[age+1][individuals->status[j]]++;
	counter.n_ind_by_STATUStoPRINT[age+1][individuals->status[j]]++;
      }else if(randstatus >= sero_cum[age+1][14] && randstatus < sero_cum[age+1][15]){
	individuals->status[j] = IV2_R1_S2_S; 
	individuals->n_doses[j] = 2;
	counter.n_ind_by_STATUStoSHIFT[age+1][individuals->status[j]]++;
	counter.n_ind_by_STATUStoPRINT[age+1][individuals->status[j]]++;
      }else if(randstatus >= sero_cum[age+1][15] && randstatus < sero_cum[age+1][16]){
	individuals->status[j] = IV2_S1_R2_R; 
	individuals->n_doses[j] = 2;
	counter.n_ind_by_STATUStoSHIFT[age+1][individuals->status[j]]++;
	counter.n_ind_by_STATUStoPRINT[age+1][individuals->status[j]]++;
      }else if(randstatus >= sero_cum[age+1][16] && randstatus < sero_cum[age+1][17]){
	individuals->status[j] = IV2_S1_R2_S; 
	individuals->n_doses[j] = 2;
	counter.n_ind_by_STATUStoSHIFT[age+1][individuals->status[j]]++;
	counter.n_ind_by_STATUStoPRINT[age+1][individuals->status[j]]++;
      }else if(randstatus >= sero_cum[age+1][17] && randstatus < sero_cum[age+1][18]){
	individuals->status[j] = IV2_S1_S2; 
	individuals->n_doses[j] = 2;
	counter.n_ind_by_STATUStoSHIFT[age+1][individuals->status[j]]++;
	counter.n_ind_by_STATUStoPRINT[age+1][individuals->status[j]]++;
      }else if(randstatus >= sero_cum[age+1][18] && randstatus < sero_cum[age+1][19]){
	individuals->status[j] = IV2_S2_S2; 
	individuals->n_doses[j] = 2;
	counter.n_ind_by_STATUStoSHIFT[age+1][individuals->status[j]]++;
	counter.n_ind_by_STATUStoPRINT[age+1][individuals->status[j]]++;
      }else{
	individuals->status[j] = IN;
	individuals->n_doses[j] = -1;
	counter.n_ind_by_STATUStoSHIFT[age+1][individuals->status[j]]++;
	counter.n_ind_by_STATUStoPRINT[age+1][individuals->status[j]]++;
      }
    }
  }/*end loop households*/
  

  /*Compute serology after initialization to compare with input (check)*/
  for(i=1;i<=N_AC_REFINED;i++){
    for(j=1;j<=NSTATUS;j++){
      output_SERO[i][j]=counter.n_ind_by_STATUStoSHIFT[i][j];
    }
  }

  /*CHECKS*/
  /*Write file*/
  /* sprintf(outfile,"%s/output_files/sero_OUTPUT_init",EXP_DIR); */
  /* fout1=fopen(outfile,"w"); */
  /* if(fout1==NULL){ */
  /*   fprintf(stderr,"Error opening file sero_OUTPUT for writing\n"); */
  /*   exit(1); */
  /* } */
  /* for(i=1;i<=N_AC_REFINED;i++){ */
  /*   for(j=1;j<=NSTATUS;j++){ */
  /*     fprintf(fout1,"%d\t",output_SERO[i][j]); */
  /*   } */
  /*   fprintf(fout1,"\n"); */
  /* } */
  /* fclose(fout1); */

  /*Write population by age*/
  /* sprintf(outfile,"%s/output_files/n_individuals",EXP_DIR); */
  /* fout1=fopen(outfile,"w"); */
  /* if(fout1==NULL){ */
  /*   fprintf(stderr,"Error opening file sero_OUTPUT for writing\n"); */
  /*   exit(1); */
  /* } */
  /* for(i=1;i<=N_AC_REFINED;i++) */
  /*   fprintf(fout1,"%d\n",n_ind[i]); */
  /* fclose(fout1); */


  
  /*B) Loop over households and children. When a child eligible for vaccination is found, offer vaccination*/
  /* GLI DO LA PRIMA (1 anno) O LA SECONDA DOSE (5 anni) O SCHOOL ENTRY (3 0 6 anni ) O CATCH UP da 3 a 16 se sto simulando il 2017. 
    Se la policy e' la 3, OFFRO LA vaccinazione ai genitori, e poi ricostruisco il passato.*/
  
  /*Loop households*/
  for(i=1;i<=households->n_h;i++){
    hs=households->household[i].idx_i_fin-households->household[i].idx_i_ini+1;
    ht=households->household[i].h_type;//HOUSEHOLD TYPE: 0=AAC 1=AC */
    if(hs==1 || (hs==2 && ht==0)){ /*If the household is AA, continue, neither eligible for childhood immunization nor parental vaccination*/
      continue;
    }
    
    /*Loop household members*/
    for(j=households->household[i].idx_i_ini;j<=households->household[i].idx_i_fin;j++){
      age=individuals->age[j];
      /*Initialize*/
      accept_dose=0; 
      
      /*1) First dose (Routine R) at 1 year of age*/
      if(FIRST_DOSE==1 && age==param.AGE_FIRST_DOSE){
	vaccinate_first_dose(j,age,i,households,grid,individuals,&counter,&accept_dose);
  	/* ---> Eventually parents */
	if((VACC_ADULTS==1) && (sim_year>=param.YEAR_START_POLICY_ADULTS) && (accept_dose==1) && (households->household[i].policy_offered==0)){
	  vaccinate_parents(j,i,households,grid,individuals,&counter);
  	}
      }
      
      /* 2) Second dose (Routine R) at 5 years of age*/
      if(SECOND_DOSE==1 && age==param.AGE_SECOND_DOSE){
      	vaccinate_second_dose(j,age,i,households,grid,individuals,&counter,&accept_dose);
      	/*If parents accept to vaccinate the child and parental vaccination has never been offered to this family, then offer parental vaccination.*/
	if((VACC_ADULTS==1) && (sim_year>=param.YEAR_START_POLICY_ADULTS) && (accept_dose==1) && (households->household[i].policy_offered==0)){
      	  vaccinate_parents(j,i,households,grid,individuals,&counter);
      	}
      }
      
      if(POLICY>0){/* For policy 1 and 2 mandatory vaccination at school. */
	/*if simulated year is 2017 ----> CATCHUP pre-primary school 3-5y (must have received 1 dose) and primary school 6-16y (must have received 2 doses). */ 
	if(sim_year==2017){
	  if(age>=3 && age<=5){ 
	    vaccinate_school_entry_1(j,age,i,households,grid,individuals,&counter, param.COV_S1_ENTRY, param.EFF_S1_ENTRY,&accept_dose);
	    if((VACC_ADULTS==1) && (sim_year>=param.YEAR_START_POLICY_ADULTS) && (accept_dose==1) && (households->household[i].policy_offered==0)){
	      vaccinate_parents(j,i,households,grid,individuals,&counter);
	    }
	  } 
	  if(age>=6 && age<=16){ 
	    vaccinate_school_entry_2(j,age,i,households,grid,individuals,&counter, param.COV_S2_ENTRY, param.EFF_S2_ENTRY,&accept_dose);
	    if((VACC_ADULTS==1) && (sim_year>=param.YEAR_START_POLICY_ADULTS) && (accept_dose==1) && (households->household[i].policy_offered==0)){ 
	      vaccinate_parents(j,i,households,grid,individuals,&counter);
	    }
	  }
	}else{
	  /*if simulated year is from 2018 on ----> check compliance with the regulation only at entry pre-primary (3 years of age) and primary (6 years of age)*/
	  /*1) SCHOOL ENTRY 1*/
	  if(age==param.AGE_S1_ENTRY){ 
	    vaccinate_school_entry_1(j,age,i,households, grid,individuals,&counter, param.COV_S1_ENTRY, param.EFF_S1_ENTRY,&accept_dose); 
	    if((VACC_ADULTS==1) && (sim_year>=param.YEAR_START_POLICY_ADULTS) && (accept_dose==1) && (households->household[i].policy_offered==0)){
	      vaccinate_parents(j,i,households,grid,individuals,&counter);
	    }
	  }      
	  /*2) SCHOOL ENTRY 2*/
	  if(age==param.AGE_S2_ENTRY){
	    vaccinate_school_entry_2(j,age,i,households, grid,individuals,&counter, param.COV_S2_ENTRY, param.EFF_S2_ENTRY,&accept_dose);
	    if((VACC_ADULTS==1) && (sim_year>=param.YEAR_START_POLICY_ADULTS) && (accept_dose==1) && (households->household[i].policy_offered==0)){
	      vaccinate_parents(j,i,households,grid,individuals,&counter);
	    }
	  }
	}
      }
      
      /*3) Effect of past policies on status of adults. */
      if((VACC_ADULTS==1) && (sim_year>param.YEAR_START_POLICY_ADULTS) &&  (households->household[i].policy_offered==0)){ 
      	/*Child must have an age compatible with the introduction of parental vaccination*/
      	switch(individuals->status[j]){
      	case S0:
      	  break;
      	case S1_R1:
      	  if((age>param.AGE_FIRST_DOSE) && (age<=(param.AGE_FIRST_DOSE+sim_year-param.YEAR_START_POLICY_ADULTS)))
      	    vaccinate_parents_retroactive(j,i,households,grid,individuals,&counter);
      	  break;
      	case S1_S1:
      	  if((age>param.AGE_S1_ENTRY) && (age<=(param.AGE_S1_ENTRY+sim_year-param.YEAR_START_POLICY_ADULTS)))
      	    vaccinate_parents_retroactive(j,i,households,grid,individuals,&counter);
      	  break;
	case S1_A:
	  break;
      	case S2_R1_R2: 
      	  if((age>param.AGE_SECOND_DOSE) && (age<=(param.AGE_SECOND_DOSE+sim_year-param.YEAR_START_POLICY_ADULTS)))
      	    vaccinate_parents_retroactive(j,i,households,grid,individuals,&counter);
      	  break;
      	case S2_R1_S2:  
      	  if((age>param.AGE_S2_ENTRY) && (age<=(param.AGE_S2_ENTRY+sim_year-param.YEAR_START_POLICY_ADULTS)))
      	    vaccinate_parents_retroactive(j,i,households,grid,individuals,&counter);
      	  break;
      	case S2_S1_R2: 
	  if((age>param.AGE_SECOND_DOSE) && (age<=(param.AGE_SECOND_DOSE+sim_year-param.YEAR_START_POLICY_ADULTS)))
	    vaccinate_parents_retroactive(j,i,households,grid,individuals,&counter);
      	  break;
      	case S2_S1_S2:
      	  if((age>param.AGE_S2_ENTRY) && (age<=(param.AGE_S2_ENTRY+sim_year-param.YEAR_START_POLICY_ADULTS)))
      	    vaccinate_parents_retroactive(j,i,households,grid,individuals,&counter);
      	  break;
	case S2_S2_S2:
	  if((age>param.AGE_S2_ENTRY) && (age<=(param.AGE_S2_ENTRY+sim_year-param.YEAR_START_POLICY_ADULTS)))
      	    vaccinate_parents_retroactive(j,i,households,grid,individuals,&counter);
     	  break;
	case IV1_R1:
      	  if((age>param.AGE_FIRST_DOSE) && (age<=(param.AGE_FIRST_DOSE+sim_year-param.YEAR_START_POLICY_ADULTS)))
      	    vaccinate_parents_retroactive(j,i,households,grid,individuals,&counter);
      	  break;
      	case IV1_S1:
      	  if((age>param.AGE_S1_ENTRY) && (age<=(param.AGE_S1_ENTRY+sim_year-param.YEAR_START_POLICY_ADULTS)))
      	    vaccinate_parents_retroactive(j,i,households,grid,individuals,&counter);
      	  break;
	case IV1_A:
	  break;
	case IV2_R1_R2:
      	  if((age>param.AGE_SECOND_DOSE) && (age<=(param.AGE_SECOND_DOSE+sim_year-param.YEAR_START_POLICY_ADULTS)))
      	    vaccinate_parents_retroactive(j,i,households,grid,individuals,&counter);
      	  break;
      	case IV2_R1_S2_R:
      	  if((age>param.AGE_S2_ENTRY) && (age<=(param.AGE_S2_ENTRY+sim_year-param.YEAR_START_POLICY_ADULTS)))
      	    vaccinate_parents_retroactive(j,i,households,grid,individuals,&counter);
      	  break;
	case IV2_R1_S2_S:
      	  if((age>param.AGE_S2_ENTRY) && (age<=(param.AGE_S2_ENTRY+sim_year-param.YEAR_START_POLICY_ADULTS)))
      	    vaccinate_parents_retroactive(j,i,households,grid,individuals,&counter);
      	  break;
      	case IV2_S1_R2_R:
      	  if((age>param.AGE_SECOND_DOSE) && (age<=(param.AGE_SECOND_DOSE+sim_year-param.YEAR_START_POLICY_ADULTS)))
      	    vaccinate_parents_retroactive(j,i,households,grid,individuals,&counter);
      	  break;
	case IV2_S1_R2_S:
      	  if((age>param.AGE_SECOND_DOSE) && (age<=(param.AGE_SECOND_DOSE+sim_year-param.YEAR_START_POLICY_ADULTS)))
      	    vaccinate_parents_retroactive(j,i,households,grid,individuals,&counter);
      	  break;
      	case IV2_S1_S2:
	  if((age>param.AGE_S2_ENTRY) && (age<=(param.AGE_S2_ENTRY+sim_year-param.YEAR_START_POLICY_ADULTS)))
      	    vaccinate_parents_retroactive(j,i,households,grid,individuals,&counter);
      	  break;
	case IV2_S2_S2:
	  if((age>param.AGE_S2_ENTRY) && (age<=(param.AGE_S2_ENTRY+sim_year-param.YEAR_START_POLICY_ADULTS)))
      	    vaccinate_parents_retroactive(j,i,households,grid,individuals,&counter);
	  break;
      	case IN:
      	  break;
      	}
      }

    }
  }/*close loop households*/

  
  
  for(i=1;i<=N_AC_REFINED;i++){
    for(j=1;j<=NSTATUS;j++){
      output_SERO[i][j]=counter.n_ind_by_STATUStoSHIFT[i][j];
    }
  }
  
  /* sprintf(outfile,"%s/output_files/sero_OUTPUT_shift",EXP_DIR); */
  /* fout1=fopen(outfile,"w"); */
  /* if(fout1==NULL){ */
  /*   fprintf(stderr,"Error opening file sero_OUTPUT for writing\n"); */
  /*   exit(1); */
  /* } */
  /* for(i=1;i<=N_AC_REFINED;i++){ */
  /*   for(j=1;j<=NSTATUS;j++){ */
  /*     fprintf(fout1,"%d\t",output_SERO[i][j]); */
  /*   } */
  /*   fprintf(fout1,"\n"); */
  /* } */
  /* fclose(fout1); */

  /*Shift immunity profile by age (aging)*/
  for(j=1;j<=NSTATUS;j++){
    for(i=1;i<=N_AC_REFINED;i++){
      if(i<=2)
	sero_SHIFTED[i][j]=input_SERO[i][j];
      else
	sero_SHIFTED[i][j]=output_SERO[i-1][j]/(1.*n_ind[i-1]);
    }
  }
  
  /*Write input to inform next year of simulation*/
  sprintf(outfile,"%s/output_files/sero_INPUT_%d",EXP_DIR,sim_year+1);
  fout1=fopen(outfile,"w");
  if(fout1==NULL){
    fprintf(stderr,"Error opening file sero_OUTPUT for writing\n");
    exit(1);
  }
  for(i=1;i<=N_AC_REFINED;i++){
    for(j=1;j<=NSTATUS;j++){
      fprintf(fout1,"%f\t",sero_SHIFTED[i][j]);
    }
    fprintf(fout1,"\n");
  }
  fclose(fout1);
  

  /* sprintf(outfile,"%s/output_files/susc_parents_list",EXP_DIR); */
  /* fout1=fopen(outfile,"w"); */
  /* if(fout1==NULL){ */
  /*   fprintf(stderr,"Error opening file sero_OUTPUT for writing\n"); */
  /*   exit(1); */
  /* } */
  /* for(i=0;i<=n_susc_parents;i++){ */
  /*   fprintf(fout1,"%d\t%d\n",age_susc_parent[i],family_susc_parent[i]); */
  /* } */
  /* fclose(fout1); */
  
  
  
  for(i=1;i<=N_AC_REFINED;i++){
    for(j=1;j<=NSTATUS;j++){
      output_SERO[i][j]=counter.n_ind_by_STATUStoPRINT[i][j];
    }
  }
  
  sprintf(outfile,"%s/output_files/sero_OUTPUT_print",EXP_DIR);
  fout1=fopen(outfile,"w");
  if(fout1==NULL){
    fprintf(stderr,"Error opening file sero_OUTPUT for writing\n");
    exit(1);
  }
  for(i=1;i<=N_AC_REFINED;i++){
    for(j=1;j<=NSTATUS;j++){
      fprintf(fout1,"%d\t",output_SERO[i][j]);
    }
    fprintf(fout1,"\n");
  }
  fclose(fout1);
  

  
  for(i=0;i<(N_AC_REFINED+1);i++)
    free(input_SERO[i]);
  free(input_SERO);
    
  for(i=0;i<(N_AC_REFINED+1);i++)
    free(output_SERO[i]);
  free(output_SERO);


  for(i=0;i<(N_AC_REFINED+1);i++)
    free(sero_SHIFTED[i]);
  free(sero_SHIFTED);
  
  for(i=0;i<(N_AC_REFINED+1);i++)
    free(sero_cum[i]);
  free(sero_cum);

    
  free(n_ind);
  free(age_susc_parent);
  free(family_susc_parent);
  
  return;
}


/*Routine vaccination first dose*/
static void vaccinate_first_dose(unsigned int idx_i, short int age,
				 unsigned int idx_h,
				 Households *households,
				 Grid *grid,
				 Individuals *individuals,
				 Counter *counter,short int *accept_first_dose){
  
  if(individuals->n_doses[idx_i]!=0){ /*only to S0*/
    *(accept_first_dose)=0; 
    return;
  }

  if(individuals->status[idx_i]!=S0){ 
    fprintf(stderr,"ERRORE FIRST DOSE\n");
    exit(1);
  }
  
  if(gsl_ran_bernoulli(R_GLOBAL,param.COV_FIRST_DOSE)==0){
    *(accept_first_dose)=0; /*no vaccine for the child, no vaccine for the parents*/
    return;
  }else{/*vaccinated*/
    *(accept_first_dose)=1; /*we will offer vaccination to parents*/
    counter->n_ind_by_STATUStoPRINT[age+1][individuals->status[idx_i]]--; 
    counter->n_ind_by_STATUStoSHIFT[age+1][individuals->status[idx_i]]--; 
    if(gsl_ran_bernoulli(R_GLOBAL,param.EFF_FIRST_DOSE)==0){
      individuals->status[idx_i]=S1_R1; 
      individuals->n_doses[idx_i]=1; 
    }else{
      individuals->status[idx_i]=IV1_R1;  
      individuals->n_doses[idx_i]=1;
    }
    counter->n_ind_by_STATUStoPRINT[age+1][individuals->status[idx_i]]++; 
    counter->n_ind_by_STATUStoSHIFT[age+1][individuals->status[idx_i]]++; 
  }
  return;
}


/*Routine vaccination second dose*/
static void vaccinate_second_dose(unsigned int idx_i, short int age,
				  unsigned int idx_h,
				  Households *households,
				  Grid *grid,
				  Individuals *individuals,
				  Counter *counter,short int *accept_second_dose){
  
  /*Offer second dose to S1_R1 e S1_S1 o IV1_R1 o IV1_S1 .*/
  
  if((individuals->n_doses[idx_i]!=1)){
    *(accept_second_dose)=0; 
    return;
  }
  
  if(gsl_ran_bernoulli(R_GLOBAL,param.COV_SECOND_DOSE)==0){
    *(accept_second_dose)=0; 
    return; /*nothing happens*/
  }else{/*vaccinated*/
    *(accept_second_dose)=1; 
    counter->n_ind_by_STATUStoPRINT[age+1][individuals->status[idx_i]]--; 
    counter->n_ind_by_STATUStoSHIFT[age+1][individuals->status[idx_i]]--; 
    if(gsl_ran_bernoulli(R_GLOBAL,param.EFF_SECOND_DOSE)==0){ /*failure*/
      /*Update status*/
      switch(individuals->status[idx_i]){
      case S0:
	fprintf(stderr,"ERRORE SECOND DOSE!\n");
	exit(1);
	break;
      case S1_R1:
	individuals->status[idx_i]=S2_R1_R2;
	individuals->n_doses[idx_i]=2;
	break;
      case S1_S1:
	individuals->status[idx_i]=S2_S1_R2;
	individuals->n_doses[idx_i]=2;
	break;
      case S1_A:
	fprintf(stderr,"ERRORE SECOND DOSE!\n");
	exit(1);
	break;
      case S2_R1_R2:
	fprintf(stderr,"ERRORE SECOND DOSE!\n");
	exit(1);
	break;
      case S2_R1_S2:
	fprintf(stderr,"ERRORE SECOND DOSE!\n");
	exit(1);
	break;
      case S2_S1_R2:
	fprintf(stderr,"ERRORE SECOND DOSE!\n");
	exit(1);
	break;
      case S2_S1_S2:
	fprintf(stderr,"ERRORE SECOND DOSE!\n");
	exit(1);
	break;
      case S2_S2_S2:
	fprintf(stderr,"ERRORE SECOND DOSE!\n");
	exit(1);
	break;
      case IV1_R1:
	individuals->status[idx_i]=IV2_R1_R2;
	individuals->n_doses[idx_i]=2;
	break;
      case IV1_S1:
	individuals->status[idx_i]=IV2_S1_R2_S; 
	individuals->n_doses[idx_i]=2;
	break;
      case IV1_A:
	fprintf(stderr,"ERRORE SECOND DOSE!\n");
	exit(1);
	break;
      case IV2_R1_R2:
	fprintf(stderr,"ERRORE SECOND DOSE!\n");
	exit(1);
	break;
      case IV2_R1_S2_R:
	fprintf(stderr,"ERRORE SECOND DOSE!\n");
	exit(1);
	break;
      case IV2_R1_S2_S:
	fprintf(stderr,"ERRORE SECOND DOSE!\n");
	exit(1);
	break;
      case IV2_S1_R2_R:
	fprintf(stderr,"ERRORE SECOND DOSE!\n");
	exit(1);
	break;
      case IV2_S1_R2_S:
	fprintf(stderr,"ERRORE SECOND DOSE!\n");
	exit(1);
	break;
      case IV2_S1_S2:
	fprintf(stderr,"ERRORE SECOND DOSE!\n");
	exit(1);
	break;
      case IV2_S2_S2:
	fprintf(stderr,"ERRORE SECOND DOSE!\n");
	exit(1);
	break;
      case IN:
	fprintf(stderr,"ERRORE SECOND DOSE!\n");
	exit(1);
	break;
      }
    }else{/*Success*/
      switch(individuals->status[idx_i]){
      case S0:
	fprintf(stderr,"ERRORE SECOND DOSE!\n");
	exit(1);
	break;
      case S1_R1:
	individuals->status[idx_i]=IV2_R1_R2;
	individuals->n_doses[idx_i]=2;
	break;
      case S1_S1:
	individuals->status[idx_i]=IV2_S1_R2_R; 
	individuals->n_doses[idx_i]=2;
	break;
      case S1_A:
	fprintf(stderr,"ERRORE SECOND DOSE!\n");
	exit(1);
	break;
      case S2_R1_R2:
	fprintf(stderr,"ERRORE SECOND DOSE!\n");
	exit(1);
	break;
      case S2_R1_S2:
	fprintf(stderr,"ERRORE SECOND DOSE!\n");
	exit(1);
	break;
      case S2_S1_R2:
	fprintf(stderr,"ERRORE SECOND DOSE!\n");
	exit(1);
	break;
      case S2_S1_S2:
	fprintf(stderr,"ERRORE SECOND DOSE!\n");
	exit(1);
	break;
      case S2_S2_S2:
	fprintf(stderr,"ERRORE SECOND DOSE!\n");
	exit(1);
	break;
      case IV1_R1:
	individuals->status[idx_i]=IV2_R1_R2;
	individuals->n_doses[idx_i]=2;
	break;
      case IV1_S1:
	individuals->status[idx_i]=IV2_S1_R2_S;
	individuals->n_doses[idx_i]=2;
	break;
      case IV1_A:
	fprintf(stderr,"ERRORE SECOND DOSE!\n");
	exit(1);
	break;
      case IV2_R1_R2:
	fprintf(stderr,"ERRORE SECOND DOSE!\n");
	exit(1);
	break;
      case IV2_R1_S2_R:
	fprintf(stderr,"ERRORE SECOND DOSE!\n");
	exit(1);
	break;
      case IV2_R1_S2_S:
	fprintf(stderr,"ERRORE SECOND DOSE!\n");
	exit(1);
	break;
      case IV2_S1_R2_R:
	fprintf(stderr,"ERRORE SECOND DOSE!\n");
	exit(1);
	break;
      case IV2_S1_R2_S:
	fprintf(stderr,"ERRORE SECOND DOSE!\n");
	exit(1);
	break;
      case IV2_S1_S2:
	fprintf(stderr,"ERRORE SECOND DOSE!\n");
	exit(1);
	break;
      case IV2_S2_S2:
	fprintf(stderr,"ERRORE SECOND DOSE!\n");
	exit(1);
	break;
      case IN:
	fprintf(stderr,"ERRORE SECOND DOSE!\n");
	exit(1);
	break;
      }
    }
    counter->n_ind_by_STATUStoPRINT[age+1][individuals->status[idx_i]]++; 
    counter->n_ind_by_STATUStoSHIFT[age+1][individuals->status[idx_i]]++; 
  }
  return;
}
 
static void vaccinate_school_entry_1(unsigned int idx_i, short int age,
				     unsigned int idx_h,
				     Households *households,
				     Grid *grid,
				     Individuals *individuals,
				     Counter *counter, double coverage, double efficacy, short int *accept_dose){
  
  if(individuals->n_doses[idx_i]!=0){ 
    *(accept_dose)=0; 
    return;
  }

  if(individuals->status[idx_i]!=S0){ 
    fprintf(stderr,"ERRORE SCHOOL ENTRY 1\n");
    exit(1);
  }
  
  if(gsl_ran_bernoulli(R_GLOBAL,coverage)==0){
    *(accept_dose)=0; 
    return;
  }else{
    *(accept_dose)=1; 
    counter->n_ind_by_STATUStoPRINT[age+1][individuals->status[idx_i]]--; 
    counter->n_ind_by_STATUStoSHIFT[age+1][individuals->status[idx_i]]--; 
    if(gsl_ran_bernoulli(R_GLOBAL,efficacy)==0){
      individuals->status[idx_i]=S1_S1; 
      individuals->n_doses[idx_i]=1;
    }else{
      individuals->status[idx_i]=IV1_S1;  
      individuals->n_doses[idx_i]=1;
    }
    counter->n_ind_by_STATUStoPRINT[age+1][individuals->status[idx_i]]++; 
    counter->n_ind_by_STATUStoSHIFT[age+1][individuals->status[idx_i]]++; 
  }
  return;
}


static void vaccinate_school_entry_2(unsigned int idx_i, short int age,
				     unsigned int idx_h,
				     Households *households,
				     Grid *grid,
				     Individuals *individuals,
				     Counter *counter, double coverage, double efficacy, short int *accept_dose){
  
  if(individuals->n_doses[idx_i] == 2 || individuals->n_doses[idx_i] == -1){ 
    *(accept_dose)=0; 
    return;
  }
  
  if(gsl_ran_bernoulli(R_GLOBAL,coverage)==0){
    *(accept_dose)=0; 
    return;
  }else{
    *(accept_dose)=1; 
    counter->n_ind_by_STATUStoPRINT[age+1][individuals->status[idx_i]]--; 
    counter->n_ind_by_STATUStoSHIFT[age+1][individuals->status[idx_i]]--; 
    if(gsl_ran_bernoulli(R_GLOBAL,efficacy)==0){
      /*Update status*/
      switch(individuals->status[idx_i]){
      case S0:
	individuals->status[idx_i]=S2_S2_S2;
	individuals->n_doses[idx_i]=2;
	break;
      case S1_R1:
	individuals->status[idx_i]=S2_R1_S2;
	individuals->n_doses[idx_i]=2;
	break;
      case S1_S1:
	individuals->status[idx_i]=S2_S1_S2;
	individuals->n_doses[idx_i]=2;
	break;
      case S1_A:
	fprintf(stderr,"ERRORE SCHOOL ENTRY 2!\n");
	exit(1);
	break;
      case S2_R1_R2:
	fprintf(stderr,"ERRORE SCHOOL ENTRY 2!\n");
	exit(1);
	break;
      case S2_R1_S2:
	fprintf(stderr,"ERRORE SCHOOL ENTRY 2!\n");
	exit(1);
	break;
      case S2_S1_R2:
	fprintf(stderr,"ERRORE SCHOOL ENTRY 2!\n");
	exit(1);
	break;
      case S2_S1_S2:
	fprintf(stderr,"ERRORE SCHOOL ENTRY 2!\n");
	exit(1);
	break;
      case S2_S2_S2:
	fprintf(stderr,"ERRORE SCHOOL ENTRY 2!\n");
	exit(1);
	break;
      case IV1_R1:
	individuals->status[idx_i]=IV2_R1_S2_R;
	individuals->n_doses[idx_i]=2;
	break;
      case IV1_S1:
	individuals->status[idx_i]=IV2_S1_R2_S;
	individuals->n_doses[idx_i]=2;
	break;
      case IV1_A:
	fprintf(stderr,"ERRORE SCHOOL ENTRY 2!\n");
	exit(1);
	break;
      case IV2_R1_R2:
	fprintf(stderr,"ERRORE SCHOOL ENTRY 2!\n");
	exit(1);
	break;
      case IV2_R1_S2_R:
	fprintf(stderr,"ERRORE SCHOOL ENTRY 2!\n");
	exit(1);
	break;
      case IV2_R1_S2_S:
	fprintf(stderr,"ERRORE SCHOOL ENTRY 2!\n");
	exit(1);
	break;
      case IV2_S1_R2_R:
	fprintf(stderr,"ERRORE SCHOOL ENTRY 2!\n");
	exit(1);
	break;
      case IV2_S1_R2_S:
	fprintf(stderr,"ERRORE SCHOOL ENTRY 2!\n");
	exit(1);
	break;
      case IV2_S1_S2:
	fprintf(stderr,"ERRORE SCHOOL ENTRY 2!\n");
	exit(1);
	break;
      case IV2_S2_S2:
	fprintf(stderr,"ERRORE SCHOOL ENTRY 2!\n");
	exit(1);
	break;
      case IN:
	fprintf(stderr,"ERRORE SCHOOL ENTRY 2!\n");
	exit(1);
	break;
      }
    }else{/*vaccine works!*/
      switch(individuals->status[idx_i]){
      case S0:
	individuals->status[idx_i]=IV2_S2_S2;
	individuals->n_doses[idx_i]=2;
	break;
      case S1_R1:
	individuals->status[idx_i]=IV2_R1_S2_S;
	individuals->n_doses[idx_i]=2;
	break;
      case S1_S1:
	individuals->status[idx_i]=IV2_S1_S2;
	individuals->n_doses[idx_i]=2;
	break;
      case S1_A:
	fprintf(stderr,"ERRORE SCHOOL ENTRY 2!\n");
	exit(1);
	break;
      case S2_R1_R2:
	fprintf(stderr,"ERRORE SCHOOL ENTRY 2!\n");
	exit(1);
	break;
      case S2_R1_S2:
	fprintf(stderr,"ERRORE SCHOOL ENTRY 2!\n");
	exit(1);
	break;
      case S2_S1_R2:
	fprintf(stderr,"ERRORE SCHOOL ENTRY 2!\n");
	exit(1);
	break;
      case S2_S1_S2:
	fprintf(stderr,"ERRORE SCHOOL ENTRY 2!\n");
	exit(1);
	break;
      case S2_S2_S2:
	fprintf(stderr,"ERRORE SCHOOL ENTRY 2!\n");
	exit(1);
	break;
      case IV1_R1:
	individuals->status[idx_i]=IV2_R1_S2_R;
	individuals->n_doses[idx_i]=2;
	break;
      case IV1_S1:
	individuals->status[idx_i]=IV2_S1_S2;
	individuals->n_doses[idx_i]=2;
	break;
      case IV1_A:
	fprintf(stderr,"ERRORE SCHOOL ENTRY 2!\n");
	exit(1);
	break;
      case IV2_R1_R2:
	fprintf(stderr,"ERRORE SCHOOL ENTRY 2!\n");
	exit(1);
	break;
      case IV2_R1_S2_R:
	fprintf(stderr,"ERRORE SCHOOL ENTRY 2!\n");
	exit(1);
	break;
      case IV2_R1_S2_S:
	fprintf(stderr,"ERRORE SCHOOL ENTRY 2!\n");
	exit(1);
	break;
      case IV2_S1_R2_R:
	fprintf(stderr,"ERRORE SCHOOL ENTRY 2!\n");
	exit(1);
	break;
      case IV2_S1_R2_S:
	fprintf(stderr,"ERRORE SCHOOL ENTRY 2!\n");
	exit(1);
	break;
      case IV2_S1_S2:
	fprintf(stderr,"ERRORE SCHOOL ENTRY 2!\n");
	exit(1);
	break;
      case IV2_S2_S2:
	fprintf(stderr,"ERRORE SCHOOL ENTRY 2!\n");
	exit(1);
	break;
      case IN:
	fprintf(stderr,"ERRORE SCHOOL ENTRY 2!\n");
	exit(1);
	break;
      }   
    }
    counter->n_ind_by_STATUStoPRINT[age+1][individuals->status[idx_i]]++; 
    counter->n_ind_by_STATUStoSHIFT[age+1][individuals->status[idx_i]]++; 
  }
  
  return;
}


static void vaccinate_parents(unsigned int idx_i, unsigned int idx_h,
			      Households *households,
			      Grid *grid,
			      Individuals *individuals,
			      Counter *counter){
  int ht;
  int hs;
  int idx_parent_1, idx_parent_2,idx_parent;
  short int age,age_1,age_2;

  ht=households->household[idx_h].h_type;//HOUSEHOLD TYPE: 0=AAC 1=AC */
  hs=households->household[idx_h].idx_i_fin-households->household[idx_h].idx_i_ini+1;

  /*CHECKS*/  
  if(hs==1){
    fprintf(stderr,"error! \n");
    exit(1);
  }
  if(ht==1 && idx_i==households->household[idx_h].idx_i_ini){
    fprintf(stderr,"AZZZ, STO VACCINANDO I GENITORI DI UN FIGLIO CHE E' GIA' CAPOFAMIGLIA!!!\n");
    exit(1);
  }
  if(ht==0 && ((idx_i==households->household[idx_h].idx_i_ini) || (idx_i==households->household[idx_h].idx_i_ini+1))){ 
    fprintf(stderr,"AZZZ222222, non dovrebbe succedere neanche questo!!!\n");
    exit(1);
  }
  
  households->household[idx_h].policy_offered=1;

  
  switch(ht){
  case 0: //2 adults
    idx_parent_1=households->household[idx_h].idx_i_ini;
    idx_parent_2=households->household[idx_h].idx_i_ini+1;
    if(gsl_ran_bernoulli(R_GLOBAL,param.COV_ADULT_DOSE)==0) /*Decide whether they would accept vaccination or not, regardless their status*/
      return;
    /*FIRST ADULT*/
    if(individuals->status[idx_parent_1]==S0){
      /*Vaccine is effective?*/
      age_1=individuals->age[idx_parent_1];
      if(gsl_ran_bernoulli(R_GLOBAL,param.EFF_ADULT_DOSE)==0){
	counter->n_ind_by_STATUStoPRINT[age_1+1][individuals->status[idx_parent_1]]--; 
	individuals->status[idx_parent_1]=S1_A;
	individuals->n_doses[idx_parent_1]=1;
	counter->n_ind_by_STATUStoPRINT[age_1+1][individuals->status[idx_parent_1]]++; 
      }else{
	counter->n_ind_by_STATUStoPRINT[age_1+1][individuals->status[idx_parent_1]]--; 
	individuals->status[idx_parent_1]=IV1_A;
	individuals->n_doses[idx_parent_1]=1;
	counter->n_ind_by_STATUStoPRINT[age_1+1][individuals->status[idx_parent_1]]++; 
      }
   }
  
    /*SECOND ADULT*/
    if(individuals->status[idx_parent_2]==S0){
      age_2=individuals->age[idx_parent_2];
      if(gsl_ran_bernoulli(R_GLOBAL,param.EFF_ADULT_DOSE)==0){
	counter->n_ind_by_STATUStoPRINT[age_2+1][individuals->status[idx_parent_2]]--;
	individuals->status[idx_parent_2]=S1_A;
	individuals->n_doses[idx_parent_2]=1;
	counter->n_ind_by_STATUStoPRINT[age_2+1][individuals->status[idx_parent_2]]++;
      }else{
	counter->n_ind_by_STATUStoPRINT[age_2+1][individuals->status[idx_parent_2]]--; 
	individuals->status[idx_parent_2]=IV1_A;
	individuals->n_doses[idx_parent_2]=1;
	counter->n_ind_by_STATUStoPRINT[age_2+1][individuals->status[idx_parent_2]]++; 
      }
    }
    break;
  case 1:
    idx_parent=households->household[idx_h].idx_i_ini;
    /*Only one ADULT*/
    if(individuals->status[idx_parent]==S0){
      age=individuals->age[idx_parent];
      /*Vaccine is effective?*/
      if(gsl_ran_bernoulli(R_GLOBAL,param.COV_ADULT_DOSE)==0){
	return;
      }else{
	if(gsl_ran_bernoulli(R_GLOBAL,param.EFF_ADULT_DOSE)==0){
	  counter->n_ind_by_STATUStoPRINT[age+1][individuals->status[idx_parent]]--; 
	  individuals->status[idx_parent]=S1_A;
	  individuals->n_doses[idx_parent]=1;
	  counter->n_ind_by_STATUStoPRINT[age+1][individuals->status[idx_parent]]++; 
	}else{
	  counter->n_ind_by_STATUStoPRINT[age+1][individuals->status[idx_parent]]--; 
	  individuals->status[idx_parent]=IV1_A;
	  individuals->n_doses[idx_parent]=1;
	  counter->n_ind_by_STATUStoPRINT[age+1][individuals->status[idx_parent]]++; 
	}
      }
    }
    break;
  }
  return;
}


static void vaccinate_parents_retroactive(unsigned int idx_i,unsigned int idx_h,
			      Households *households,
			      Grid *grid,
			      Individuals *individuals,
			      Counter *counter){
  int ht;
  int hs;
  int idx_parent_1, idx_parent_2,idx_parent;
  short int age,age_1,age_2;

  ht=households->household[idx_h].h_type;//HOUSEHOLD TYPE: 0=AAC 1=AC */
  hs=households->household[idx_h].idx_i_fin-households->household[idx_h].idx_i_ini+1;
  
  if(hs==1){
    fprintf(stderr,"vaccinando genitori famiglia da 1!!\n");
    return;
  }

  /*CHECKS*/
  if(ht==1 && idx_i==households->household[idx_h].idx_i_ini)
    return;
  if(ht==0 && ((idx_i==households->household[idx_h].idx_i_ini) || (idx_i==households->household[idx_h].idx_i_ini+1)))
    return;
  households->household[idx_h].policy_offered=1;

  
  switch(ht){
  case 0: //2 adults
    idx_parent_1=households->household[idx_h].idx_i_ini;
    idx_parent_2=households->household[idx_h].idx_i_ini+1;
    if(gsl_ran_bernoulli(R_GLOBAL,param.COV_ADULT_DOSE)==0) 
      return;
    /*FIRST ADULT*/
    if(individuals->status[idx_parent_1]==S0){
      age_1=individuals->age[idx_parent_1];
      if(gsl_ran_bernoulli(R_GLOBAL,param.EFF_ADULT_DOSE)==0){
	counter->n_ind_by_STATUStoPRINT[age_1+1][individuals->status[idx_parent_1]]--; 
	individuals->status[idx_parent_1]=S1_A;
	counter->n_ind_by_STATUStoPRINT[age_1+1][individuals->status[idx_parent_1]]++; 
      }else{
	counter->n_ind_by_STATUStoPRINT[age_1+1][individuals->status[idx_parent_1]]--; 
	individuals->status[idx_parent_1]=IV1_A;
	counter->n_ind_by_STATUStoPRINT[age_1+1][individuals->status[idx_parent_1]]++; 
      }
   }
    
    /*SECOND ADULT*/
    if(individuals->status[idx_parent_2]==S0){
      age_2=individuals->age[idx_parent_2];
      if(gsl_ran_bernoulli(R_GLOBAL,param.EFF_ADULT_DOSE)==0){
	counter->n_ind_by_STATUStoPRINT[age_2+1][individuals->status[idx_parent_2]]--;
	individuals->status[idx_parent_2]=S1_A;
	counter->n_ind_by_STATUStoPRINT[age_2+1][individuals->status[idx_parent_2]]++;
      }else{
	counter->n_ind_by_STATUStoPRINT[age_2+1][individuals->status[idx_parent_2]]--;
	individuals->status[idx_parent_2]=IV1_A;
	counter->n_ind_by_STATUStoPRINT[age_2+1][individuals->status[idx_parent_2]]++;
      }
    }
    break;
  case 1:
    idx_parent=households->household[idx_h].idx_i_ini;
    /*Only one ADULT*/
    if(individuals->status[idx_parent]==S0){
      age=individuals->age[idx_parent];
      if(gsl_ran_bernoulli(R_GLOBAL,param.COV_ADULT_DOSE)==0){
	return;
      }else{
	if(gsl_ran_bernoulli(R_GLOBAL,param.EFF_ADULT_DOSE)==0){
	  counter->n_ind_by_STATUStoPRINT[age+1][individuals->status[idx_parent]]--; 
	  individuals->status[idx_parent]=S1_A;
	  counter->n_ind_by_STATUStoPRINT[age+1][individuals->status[idx_parent]]++; 
	}else{
	  counter->n_ind_by_STATUStoPRINT[age+1][individuals->status[idx_parent]]--; 
	  individuals->status[idx_parent]=IV1_A;
	  counter->n_ind_by_STATUStoPRINT[age+1][individuals->status[idx_parent]]++; 
	}
      }
    }
    break;
  }
  return;
}


void count_susceptible_parents(unsigned int idx_h,
			      Households *households,
			      Grid *grid,
			      Individuals *individuals,
				      Counter *counter,int *n_susc_parents){
  int ht;
  int idx_parent_1, idx_parent_2,idx_parent;
  ht=households->household[idx_h].h_type;//HOUSEHOLD TYPE: 0=AA+C 1=A+C */
  
  switch(ht){
  case 0: //2 adults
    idx_parent_1=households->household[idx_h].idx_i_ini;
    idx_parent_2=households->household[idx_h].idx_i_ini+1;
    if(individuals->status[idx_parent_1]==S0){
      age_susc_parent[*(n_susc_parents)]=individuals->age[idx_parent_1];
      family_susc_parent[*(n_susc_parents)]=idx_h;
      *(n_susc_parents)=*(n_susc_parents)+1;
    }
    if(individuals->status[idx_parent_2]==S0){
      age_susc_parent[*(n_susc_parents)]=individuals->age[idx_parent_2];
      family_susc_parent[*(n_susc_parents)]=idx_h;
      *(n_susc_parents)=*(n_susc_parents)+1;
    }
    break;
  case 1:
    idx_parent=households->household[idx_h].idx_i_ini;
    /*1 adult*/
    if(individuals->status[idx_parent]==S0){
      age_susc_parent[*(n_susc_parents)]=individuals->age[idx_parent];
      family_susc_parent[*(n_susc_parents)]=idx_h;
      *(n_susc_parents)=*(n_susc_parents)+1;
     }
    break;
  }
  return;
}
