# Supplementary material for: Parental vaccination to reduce measles immunity gaps in Italy
Source: eLife. 2019 Sep 3;8:e44942. doi: 10.7554/eLife.44942 (PMC6721460; doi:10.7554/eLife.44942)
Supplement: Source code 1. [file elife-44942-code1.zip › SOURCE_CODE/dist.c]

#include <stdlib.h>
#include <stdio.h>
#include <math.h>

#define  PI 3.14159265
#define RADIUS_EARTH 6371

double dist_1(double E0,double N0,double E1,double N1){
  double X0, Y0, X1, Y1,dist,diffx,diffy,meanlat;

  X0=E0*PI/180.;
  Y0=N0*PI/180.;
  X1=E1*PI/180.;
  Y1=N1*PI/180.;

  diffx=X0-X1;
  diffy=Y0-Y1;
  meanlat=(Y0+Y1)/2.;
  diffx=diffx*cos(meanlat);
  dist=RADIUS_EARTH*sqrt(diffx*diffx+diffy*diffy);


  return dist;
}

double distance(double x1,double y1,double x2,double y2){
  double tmpx,tmpy;
  tmpx=x1-x2;
  tmpy=y1-y2;
  return tmpx*tmpx+tmpy*tmpy;
}
