# Supplementary material for: Parental vaccination to reduce measles immunity gaps in Italy
Source: eLife. 2019 Sep 3;8:e44942. doi: 10.7554/eLife.44942 (PMC6721460; doi:10.7554/eLife.44942)
Supplement: Source code 1. [file elife-44942-code1.zip › SOURCE_CODE/geo.c]

#include <stdlib.h>
#include <stdio.h>
#include <string.h>
#include <gsl/gsl_rng.h>
#include <gsl/gsl_sort.h>
#include <gsl/gsl_randist.h>
#include <math.h>
#include "header.h"

extern Param param;
extern int K;
extern int U;
extern char *EXP_DIR;

void new_geo(Grid *grid, Households *households,Individuals *individuals){
  int i,j,k;
  int found;
  int idx, idx_c;
  int maxsector;
  int maxnuts1;
  int maxnuts2;
  int ni;
  /* char outfile1[1000];  */
  /* FILE *fp4; */
  

  grid->n_sector=1;
  grid->sector=(int*)calloc(grid->n_sector+1,sizeof(int));
  grid->sector[1]=grid->cell[1].sector;
  for(i=2;i<=grid->n_c;i++){
    found=0;
    for(j=1;j<=grid->n_sector;j++){
      if(grid->cell[i].sector== grid->sector[j]){
	found=1;
	break;
      }
    }
    if(found==0){
      grid->n_sector++;
      grid->sector=(int *)realloc(grid->sector,(grid->n_sector+1)*sizeof(int));
      grid->sector[grid->n_sector]=grid->cell[i].sector;
    }
  } 

  maxsector=0;
  for(i=1;i<=grid->n_sector;i++){
    if(grid->sector[i]>maxsector)
      maxsector=grid->sector[i];
  }
  
  /* fprintf(stderr,"maxsector  %d\n", maxsector); */
  
  
  grid->idx_sector=(int *)calloc(maxsector+1,sizeof(int));
  for(i=1;i<=grid->n_sector;i++){
    grid->idx_sector[grid->sector[i]]=i;
  } 
  
 
  grid->n_c_sector=(int*)calloc(grid->n_sector+1,sizeof(int));
  for(i=1;i<=grid->n_sector;i++){
    grid->n_c_sector[i]=0;
  }
  
  grid->c_sector=(int**)calloc(grid->n_sector+1,sizeof(int*));
  for(i=1;i<=grid->n_sector;i++)
    grid->c_sector[i]=(int*)calloc(grid->n_c_sector[i]+1,sizeof(int));
  
  for(i=1;i<=grid->n_c;i++){
    found=0;
    for(j=1;j<=grid->n_sector;j++){
      if(grid->cell[i].sector==grid->sector[j]){
	found=1;
	idx=grid->idx_sector[grid->sector[j]];
	grid->n_c_sector[idx]++;
	grid->c_sector[idx]= 
	  (int*)realloc(grid->c_sector[idx],
			(grid->n_c_sector[idx]+1)*sizeof(int));
	grid->c_sector[idx][grid->n_c_sector[idx]]= grid->cell[i].c;
	break;
      }
    }
    if(found==0){
      fprintf(stderr,"ma va la\n");
      exit(1);
    }
  } 


  grid->d_sector=(double ***)calloc(grid->n_sector+1,sizeof(double**));
  for(i=1;i<=grid->n_sector;i++){
    idx=grid->idx_sector[grid->sector[i]];
    grid->d_sector[idx]=(double **)calloc(grid->n_c_sector[idx]+1,sizeof(double*));
    for(j=1;j<=grid->n_c_sector[idx];j++){
      grid->d_sector[idx][j]=(double *)calloc(grid->n_c_sector[idx]+1,sizeof(double));
    }
  } 

  for(i=1;i<=grid->n_sector;i++){
    idx=grid->idx_sector[grid->sector[i]];
    for(j=1;j<=grid->n_c_sector[idx];j++){
      for(k=1;k<=grid->n_c_sector[idx];k++){
	grid->d_sector[idx][j][k]=dist_1(grid->cell[grid->c_sector[idx][j]].x,
					 grid->cell[grid->c_sector[idx][j]].y,
					 grid->cell[grid->c_sector[idx][k]].x,
					 grid->cell[grid->c_sector[idx][k]].y);
      }
    }
  }

  grid->x_sector=(double *)calloc(grid->n_sector+1,sizeof(double));
  grid->y_sector=(double *)calloc(grid->n_sector+1,sizeof(double));
  grid->n_i_sector=(int *)calloc(grid->n_sector+1,sizeof(int));
  grid->i_sector=(int **)calloc(grid->n_sector+1,sizeof(int*));
  grid->n_inf_sector_t=(int *)calloc(grid->n_sector+1,sizeof(int));

  for(i=1;i<=grid->n_sector;i++){
    grid->x_sector[i]=0.;
    grid->y_sector[i]=0.;
    grid->n_i_sector[i]=0;
    grid->i_sector[i]=(int *)calloc(1,sizeof(int));
  }
  
  
  
  for(i=1;i<=households->n_h;i++){
    ni=households->household[i].idx_i_fin-
      households->household[i].idx_i_ini+1; 
    idx=grid->idx_sector[households->household[i].idx_sector]; 
    grid->x_sector[idx]+=ni*households->household[i].x;
    grid->y_sector[idx]+=ni*households->household[i].y;
    grid->i_sector[idx]=
      (int*)realloc(grid->i_sector[idx],(grid->n_i_sector[idx]+ni+1)
		    *sizeof(int));
    for(j=households->household[i].idx_i_ini;
	j<=households->household[i].idx_i_fin;j++){
      grid->i_sector[idx][++grid->n_i_sector[idx]]=j;
    }
  }

  for(i=1;i<=grid->n_sector;i++){
    grid->x_sector[i]/=grid->n_i_sector[i];
    grid->y_sector[i]/=grid->n_i_sector[i];
  } 


  grid->d_xy_sector=(double**)calloc(grid->n_c+1,sizeof(double*));
  for(i=1;i<=grid->n_c;i++)
    grid->d_xy_sector[i]=(double*)calloc(grid->n_sector+1,sizeof(double));
  

  for(i=1;i<=grid->n_c;i++){
    for(j=1;j<=grid->n_sector;j++){
      idx=grid->idx_sector[grid->sector[j]];
      grid->d_xy_sector[i][idx]=dist_1(grid->cell[i].x,
				       grid->cell[i].y,
				       grid->x_sector[idx],
				       grid->y_sector[idx]);
    }
  } 

  /* sprintf(outfile1,"%s/output_files/population_density",EXP_DIR); */
  /* fp4=fopen(outfile1,"w"); */
  /* if(fp4==NULL){ */
  /*   fprintf(stderr,"Error opening file population for writing\n"); */
  /*   exit(1); */
  /* } */
  
  /* for(i=1;i<=grid->n_c;i++){  */
  /*   fprintf(fp4,"%f|%f|%d\n",grid->cell[i].x,grid->cell[i].y,grid->cell[i].n_i);  */
  /* } */
  /* fclose(fp4); */
    
  grid->n_nuts1=1; 
  grid->nuts1=(int *)calloc(grid->n_nuts1+1,sizeof(int));
  grid->nuts1[1]=grid->cell[1].nuts1;
  for(i=2;i<=grid->n_c;i++){
    found=0;
    for(j=1;j<=grid->n_nuts1;j++){
      if(grid->cell[i].nuts1== grid->nuts1[j]){
	found=1;
	break;
      }
    }
    if(found==0){
      grid->n_nuts1++;
      grid->nuts1=(int *)realloc(grid->nuts1,(grid->n_nuts1+1)*sizeof(int));
      grid->nuts1[grid->n_nuts1]=grid->cell[i].nuts1;
    }
  } 

  maxnuts1=0;
  for(i=1;i<=grid->n_nuts1;i++){
    if(grid->nuts1[i]>maxnuts1)
      maxnuts1=grid->nuts1[i];
  }
    
  /* fprintf(stderr,"maxnuts1  %d\n", maxnuts1); */
    
  
  grid->idx_nuts1=(int *)calloc(maxnuts1+1,sizeof(int));
  for(i=1;i<=grid->n_nuts1;i++){
    grid->idx_nuts1[grid->nuts1[i]]=i;
  } 

  /*Numbero of cells for each nut1*/
  grid->n_c_nuts1=(int*)calloc(grid->n_nuts1+1,sizeof(int));
  for(i=1;i<=grid->n_nuts1;i++){
    grid->n_c_nuts1[i]=0;
  }
    
  /*List of cells for each nut1*/
  grid->c_nuts1=(int**)calloc(grid->n_nuts1+1,sizeof(int*));
  for(i=1;i<=grid->n_nuts1;i++)
    grid->c_nuts1[i]=(int*)calloc(grid->n_c_nuts1[i]+1,sizeof(int));
    
  for(i=1;i<=grid->n_c;i++){
    found=0;
    for(j=1;j<=grid->n_nuts1;j++){
      if(grid->cell[i].nuts1==grid->nuts1[j]){
	found=1;
	idx=grid->idx_nuts1[grid->nuts1[j]]; 
	grid->n_c_nuts1[idx]++;
	grid->c_nuts1[idx]= (int*)realloc(grid->c_nuts1[idx],(grid->n_c_nuts1[idx]+1)*sizeof(int));
	grid->c_nuts1[idx][grid->n_c_nuts1[idx]]= grid->cell[i].c;
	break;
      }
    }
    if(found==0){
      fprintf(stderr,"ma va la\n");
      exit(1);
    }
  }
    
  /*Number of individuals for each nut1*/
  grid->n_i_nuts1=(int*)calloc(grid->n_nuts1+1,sizeof(int));
  for(i=1;i<=grid->n_nuts1;i++){    
    grid->n_i_nuts1[i]=0; 
  }
    
  for(i=1;i<=grid->n_c;i++){
    idx=grid->idx_nuts1[grid->cell[i].nuts1];
    grid->n_i_nuts1[idx]+=grid->cell[i].n_i;
  } 
    
  /*List of individuals for each nut1*/
  grid->i_nuts1=(int**)calloc(grid->n_nuts1+1,sizeof(int*));
  for(i=1;i<=grid->n_nuts1;i++)
    grid->i_nuts1[i]=(int*)calloc(grid->n_i_nuts1[i]+1,sizeof(int));

  /* fprintf(stderr,"number nuts1:%d\n", grid->n_nuts1); */
  int l;
  for(i=1;i<=grid->n_nuts1;i++){
    idx=grid->idx_nuts1[grid->nuts1[i]];
    l=1; 
    for(j=1;j<=grid->n_c_nuts1[idx];j++){
      idx_c=grid->c_nuts1[idx][j];
      for(k=grid->cell[idx_c].idx_i_ini;k<=grid->cell[idx_c].idx_i_fin;k++){
	grid->i_nuts1[idx][l]=k;
	l++;
      }
    }
  }


  grid->n_nuts2=1; 
  grid->nuts2=(int *)calloc(grid->n_nuts2+1,sizeof(int));
  grid->nuts2[1]=grid->cell[1].nuts2;
  for(i=2;i<=grid->n_c;i++){
    found=0;
    for(j=1;j<=grid->n_nuts2;j++){
      if(grid->cell[i].nuts2== grid->nuts2[j]){
	found=1;
	break;
      }
    }
    if(found==0){
      grid->n_nuts2++;
      grid->nuts2=(int *)realloc(grid->nuts2,(grid->n_nuts2+1)*sizeof(int));
      grid->nuts2[grid->n_nuts2]=grid->cell[i].nuts2;
    }
  } 
    
  maxnuts2=0;
  for(i=1;i<=grid->n_nuts2;i++){
    if(grid->nuts2[i]>maxnuts2)
      maxnuts2=grid->nuts2[i];
  }
    
  /* fprintf(stderr,"maxnuts2  %d\n", maxnuts2); */
    
  grid->idx_nuts2=(int *)calloc(maxnuts2+1,sizeof(int));
  for(i=1;i<=grid->n_nuts2;i++){
    grid->idx_nuts2[grid->nuts2[i]]=i;
  } 

  grid->n_c_nuts2=(int*)calloc(grid->n_nuts2+1,sizeof(int));
  for(i=1;i<=grid->n_nuts2;i++){
    grid->n_c_nuts2[i]=0;
  }
    
  grid->c_nuts2=(int**)calloc(grid->n_nuts2+1,sizeof(int*));
  for(i=1;i<=grid->n_nuts2;i++)
    grid->c_nuts2[i]=(int*)calloc(grid->n_c_nuts2[i]+1,sizeof(int));
    
  for(i=1;i<=grid->n_c;i++){
    found=0;
    for(j=1;j<=grid->n_nuts2;j++){
      if(grid->cell[i].nuts2==grid->nuts2[j]){
	found=1;
	idx=grid->idx_nuts2[grid->nuts2[j]]; 
	grid->n_c_nuts2[idx]++;
	grid->c_nuts2[idx]= (int*)realloc(grid->c_nuts2[idx],(grid->n_c_nuts2[idx]+1)*sizeof(int));
	grid->c_nuts2[idx][grid->n_c_nuts2[idx]]= grid->cell[i].c;
	break;
      }
    }
    if(found==0){
      fprintf(stderr,"ma va la\n");
      exit(1);
    }
  }
    
  grid->n_i_nuts2=(int*)calloc(grid->n_nuts2+1,sizeof(int));
  for(i=1;i<=grid->n_nuts2;i++){    
    grid->n_i_nuts2[i]=0; 
  }
    
  for(i=1;i<=grid->n_c;i++){
    idx=grid->idx_nuts2[grid->cell[i].nuts2];
    grid->n_i_nuts2[idx]+=grid->cell[i].n_i;
  } 
    
  grid->i_nuts2=(int**)calloc(grid->n_nuts2+1,sizeof(int*));
  for(i=1;i<=grid->n_nuts2;i++)
    grid->i_nuts2[i]=(int*)calloc(grid->n_i_nuts2[i]+1,sizeof(int));

  /* fprintf(stderr,"number of nuts2:%d\n", grid->n_nuts2); */

  for(i=1;i<=grid->n_nuts2;i++){
    idx=grid->idx_nuts2[grid->nuts2[i]];
    l=1; 
    for(j=1;j<=grid->n_c_nuts2[idx];j++){
      idx_c=grid->c_nuts2[idx][j];
      for(k=grid->cell[idx_c].idx_i_ini;k<=grid->cell[idx_c].idx_i_fin;k++){
	grid->i_nuts2[idx][l]=k;
	l++;
      }
    }
  }

  /* fprintf(stderr,"Number of sectors: %d \n",grid->n_sector); */

  return;   
}
