# Supplementary material for: Parental vaccination to reduce measles immunity gaps in Italy
Source: eLife. 2019 Sep 3;8:e44942. doi: 10.7554/eLife.44942 (PMC6721460; doi:10.7554/eLife.44942)
Supplement: Source code 1. [file elife-44942-code1.zip › SOURCE_CODE/global.h]

/*verbosity level*/
int VERBOSE;

/*inizialization of GSL*/
gsl_rng *R_GLOBAL;

/*exp dir*/
char *EXP_DIR=NULL;

/*param*/
Param param;

/*current simulation*/
int CURRENT_SIMULATION;

int *age_susc_parent;
int *family_susc_parent; 

int POLICY;
int FIRST_DOSE;
int SECOND_DOSE;
int S1_ENTRY;
int S2_ENTRY;
int CATCH_UP;
int VACC_ADULTS;

int PRINT; 

int test;//command line. if test==0 population file read is "population", if test==1 "population_test" which is 1/10 of population

int sim_year;
