# Supplementary material for: Parental vaccination to reduce measles immunity gaps in Italy
Source: eLife. 2019 Sep 3;8:e44942. doi: 10.7554/eLife.44942 (PMC6721460; doi:10.7554/eLife.44942)
Supplement: Source code 1. [file elife-44942-code1.zip › SOURCE_CODE/header.h]

#include <stdio.h>
#include <sqlite3.h>
#include <gsl/gsl_rng.h>
#include <gsl/gsl_randist.h>
#include <gsl/gsl_vector.h>

#define float double

typedef struct{
  unsigned int *idx_h; /*idx of the household*/
  unsigned int n_i; /*number of individuals in the population*/
  unsigned short int *status; /*epidemic status*/
  short int *n_doses; /*number of vaccine doses received*/
  short int *age; /*age of individual*/ 
} Individuals;


typedef struct{
  unsigned int idx_i_ini; /*first idx of the individuals*/
  unsigned int idx_i_fin; /*last idx of the individuals*/
  unsigned int idx_c; /*idx_cell household*/
  unsigned int idx_sector; /*idx sector household*/
  double x; /*spatial coordinates households*/
  double y;
  unsigned int h_type; /*household type 0=couples (with children), 1=single adult (with children)*/
  unsigned int policy_offered; /*1=measles vaccine already offered to parents of that households, 0=never offered*/
} Household;

typedef struct{
  Household *household; /*the households*/
  unsigned int n_h; /*number of households*/
} Households;

typedef struct{
  unsigned int c; /*cell name (numeric)*/
  unsigned int r; /*region name (numeric)*/
  unsigned int n_i; /*number of individuals within the cell*/
  unsigned int n_i_orig; /*original number of individual within the cell*/
  unsigned int idx_i_ini; /*first idx of the individuals*/
  unsigned int idx_i_fin; /*last idx of the individuals*/
  double x; /*x location of the cell */
  double y; /*y location of the cell*/
  unsigned int nuts1; 
  unsigned int nuts2; 
  unsigned int nuts3; 
  unsigned int sector;
} Cell;


typedef struct{
  unsigned int idx_c_ini; /*first idx of the cells*/
  unsigned int idx_c_fin; /*last idx of the cells*/
  unsigned int r; /*region name (numeric)*/
  unsigned int n_i; /*number of individuals*/
  double hh2prop; /*proportion of household of size 2 having 1 adult*/
  double hh3prop; /*proportion of household of size 3 having 1 adult*/
  double hh4prop; /*proportion of household of size 4 having 1 adult*/
} Region;

typedef struct{
  unsigned int n_c; /*number of cells*/
  Cell *cell; /*the cells*/
  unsigned int n_r; /*number of regions*/
  Region *region; /*the regions*/
  
  int n_sector; /*number of sectors*/
  int *sector; /*sectors, actual code*/
  int *idx_sector; /*id of sectors, from 1 to nsector*/
  int *n_c_sector; /*number of cell in each sector*/
  int **c_sector; /*cells of each sector*/
  double ***d_sector; /*for each sector, distance between centers of cells*/
  double *x_sector; /*x-component of the baricenter of sectors*/
  double *y_sector; /*y-component of the baricenter of sectors*/
  int *n_i_sector; /*number of individuals in each sector*/
  
  int *n_inf_sector_t; /*numero di infetti in ogni settore (ad un certo time step)*/
  int **i_sector; /*individuals of each sector*/
  double **d_xy_sector; /*distance between cells and baricenters of sectors*/
  
  int n_nuts1; /*number of nuts1*/ 
  int *nuts1;  /*nuts1, actual code*/
  int *idx_nuts1; 
  int *n_c_nuts1; /*number of cell in each nuts1*/ 
  int **c_nuts1;  /*cells of each nuts1*/ 
  int *n_i_nuts1; /*number of individuals in each nuts1*/ 
  int **i_nuts1; /*individuals of each nuts1*/ 
  
  int n_nuts2; /*number of nuts2*/ 
  int *nuts2; /*nuts2, actual code*/
  int *idx_nuts2; 
  int *n_c_nuts2; /*number of cell in each nuts2*/ 
  int **c_nuts2;  /*cells of each nuts2*/ 
  int *n_i_nuts2; /*number of individuals in each nuts2*/ 
  int **i_nuts2; /*individuals of each nuts2*/   
} Grid;

typedef struct{
  unsigned int **n_ind_by_STATUStoSHIFT; /*Includes only changes of immunological status due to first/second dose and school entry*/
  unsigned int **n_ind_by_STATUStoPRINT; /*Includes also changes of status due to parental vaccination*/
} Counter;

typedef struct {
  double HH_2_PROP; //proportion households of size 2 composed by 1 adult and 1 child
  double HH_3_PROP; //proportion households of size 3 composed by 1 adult and 2 children
  double HH_4_PROP; //proportion households of size 4 composed by 1 adult and 3 children
  
  int AGE_FIRST_DOSE;
  double COV_FIRST_DOSE; 
  double EFF_FIRST_DOSE; 
  
  int AGE_SECOND_DOSE;
  double COV_SECOND_DOSE; 
  double EFF_SECOND_DOSE; 
  
  double COV_ADULT_DOSE; 
  double EFF_ADULT_DOSE; 

  int AGE_S1_ENTRY;
  double COV_S1_ENTRY; 
  double EFF_S1_ENTRY; 

  int AGE_S2_ENTRY;
  double COV_S2_ENTRY; 
  double EFF_S2_ENTRY; 

  int YEAR_START_POLICY_ADULTS;
} Param;

enum enum_status{
  S0=1, /*susceptible, never vaccinated*/
  S1_R1=2, /*1 dose received (policy R=routine) at age AGE_FIRST_DOSE, still susceptible*/
  S1_S1=3, /*1 dose received (policy S=school entry) at entry to pre-primary school (S1), still susceptible*/
  S1_A=4, /*1 dose received (policy P=parental vaccination, still susceptible*/
  S2_R1_R2=5, /*2 doses received (both under policy R) still susceptible*/
  S2_R1_S2=6, /*2 doses received (the first under policy R, the second under policy S) still susceptible*/
  S2_S1_R2=7, /*2 doses received (the first under policy S, the second under policy R) still susceptible*/
  S2_S1_S2=8, /*2 doses received (both under policy S) still susceptible*/
  S2_S2_S2=9, /*2 doses received (both under policy S) at entry to primary school, still susceptible*/
  IV1_R1=10,  /*1 dose received (policy R=routine) at age AGE_FIRST_DOSE, immune*/
  IV1_S1=11, /*1 dose received (policy S=school entry) at entry to pre-primary school (S1), immune*/
  IV1_A=12, /*1 dose received (policy P=parental vaccination, immune*/
  IV2_R1_R2=13, /*2 doses received (both under policy R) immune */
  IV2_R1_S2_R=14, /*2 doses received (the first under policy R, the second under policy S), immunity aquired thanks to first dose*/
  IV2_R1_S2_S=15, /*2 doses received (the first under policy R, the second under policy S), immunity aquired thanks to second dose*/
  IV2_S1_R2_R=16, /*2 doses received (the first under policy S, the second under policy R), immunity aquired thanks to second dose*/
  IV2_S1_R2_S=17, /*2 doses received (the first under policy S, the second under policy R), immunity aquired thanks to first dose*/
  IV2_S1_S2=18, /*2 doses received (both under policy S), immune*/
  IV2_S2_S2=19,  /*2 doses received (both under policy S) at entry to primary school, still susceptible*/
  IN=20 /*immune because of natural infection */
};
#define NSTATUS 20


enum enum_h_type{
  AAC=0, /*couple (with children)*/
  AC=1 /*single adult with children*/
};


#define N_AC 21 /*for defining households grouped by 5 years*/
#define N_AC_REFINED 101 /*refinement of age classes when assigning places*/
#define N_HS 7 /*number of household sizes (from 1 to 7)*/

/*resolution 3"*/
#define RES 0.008333333

/*geodetics*/
#define PI 3.14159265358979323846 /*greek pi*/

void percent(int n,int d,int s, FILE *out);

int get_line(char **line,FILE *fp);

int parser(int n,char *array[],char ***flag,char ***value,int *nflags);

char *get_value(char *flag[],char *value[],int nflags,char opt[]);

int read_population_data(char file[],char sep,Grid *grid);

int read_param(char file[],char sep);

void generate_households(Grid *grid,Households *households,
			 Individuals *individuals);

void regions(Grid *grid);

void assigning_age(Grid *grid, Households *households, 
                   Individuals *individuals);

void print_age(Grid *grid, Individuals *individuals);

void print_agestructure(Grid *grid, Individuals *individuals);

void ranassign_preproc(double ***matr, int dim1, int dim2, int dim3,
		       double ***cum);

int ranassign(double ***cum, int reg, int hsize, int dim3c);

int ranassignn(double ***cum, int reg, int hsize, int dim3c,
	       int mage, int Mage);

void print_households(Grid *grid, 
		      Individuals *individuals, Households *households);

void print_households_status(Grid *grid, Individuals *individuals, Households *households);
  

double dist_1(double E0,double N0,double E1,double N1);
double distance(double x1,double y1,double x2,double y2);

void new_geo(Grid *grid, Households *households,Individuals *individuals);

/*Initialize epidemiological status of the population*/
void assign_immune_status(Grid *grid,Households *households,
			 Individuals *individuals);


void count_susceptible_parents(unsigned int idx_h, 
				      Households *households,
				      Grid *grid,
				      Individuals *individuals,
				      Counter *counter,int *n_susc_parents);
