# Supplementary material for: Parental vaccination to reduce measles immunity gaps in Italy
Source: eLife. 2019 Sep 3;8:e44942. doi: 10.7554/eLife.44942 (PMC6721460; doi:10.7554/eLife.44942)
Supplement: Source code 1. [file elife-44942-code1.zip › SOURCE_CODE/household.c]

#include <stdlib.h>
#include <stdio.h>
#include <string.h>
#include <gsl/gsl_rng.h>
#include <gsl/gsl_randist.h>
#include <sqlite3.h>
#include <math.h>
#include "header.h"

#define Max(a,b) a < b ? b : a
#define Min(a,b) a > b ? b : a

extern gsl_rng *R_GLOBAL;
extern char *EXP_DIR;
extern int VERBOSE;
extern Param param;
extern int sim_year;

void generate_households(Grid *grid, Households *households,
			 Individuals *individuals){
  
  int n_allocated;
  int hs;
  register int i,j,h,ii,hh;
  double **household_size_prob;  
  double ***household_age_size_prob; 
  double ***household_age_size_orig;  
  FILE *hs_prob_file;
  char hs_file[1000];
  static gsl_ran_discrete_t **household_size = NULL;
  double ***household_age_size = NULL;
  int max_ind_tobe_allocated;
  char *line;
  int cpidxi,idxi;
  int has;
  int cpminage;
  int cpmaxage; 
  int type2,type3,type4;

  int minage_C, maxage_C; 
  int mage,Mage;
  int mageSecondChild; 
  int MageSecondChild;

  int mindiff_AC=4;
  int maxdiff_AC=8;
  int mindiff_AA=2;
  int maxdiff_AA=2;
  int maxdiff_CC=3; 


  int N_TAC=N_AC-1;

  int a1[8]; /*adult alone*/
  int a1_c[8]; /* 1 adult with child/children*/
  int cpl[8]; /* couple without children*/
  int cpl_c[8]; /* couple with children*/
  
  grid->region[1].hh2prop=param.HH_2_PROP; //proportion households of size 2 composed by 1 adult and 1 child
  grid->region[1].hh3prop=param.HH_3_PROP; //proportion households of size 3 composed by 1 adult and 2 children
  grid->region[1].hh4prop=param.HH_4_PROP;//proportion households of size 4 composed by 1 adult and 3 children

  /*read frequencies of age by size*/
  household_age_size_prob=(double***)calloc(grid->n_r+1,sizeof(double**));
  for(i=1;i<=grid->n_r;i++){
    household_age_size_prob[i]=(double**)calloc(N_HS,sizeof(double*));
    for(j=0;j<N_HS;j++)
      household_age_size_prob[i][j]=(double*)calloc(N_AC,sizeof(double));
  }

  household_size_prob=(double**)calloc(grid->n_r+1,sizeof(double*));
  for(i=1;i<=grid->n_r;i++)
    household_size_prob[i]=(double*)calloc(N_HS,sizeof(double)); /*matrice con regioni su righe e 7 colonne (N_HS)*/

  /*allocation of the original household_age_by_size*/
  household_age_size_orig=(double***)calloc(grid->n_r+1,sizeof(double**));
  for(i=1;i<=grid->n_r;i++){
    household_age_size_orig[i]=(double**)calloc(N_HS,sizeof(double*));
    for(j=0;j<N_HS;j++)
      household_age_size_orig[i][j]=(double*)calloc(N_AC,sizeof(double));
  }
  
  /*original household_age_by_size*/
  /*Read the original household_age_by_size file*/
  for(i=1;i<=grid->n_r;i++){
    sprintf(hs_file,"%s/input_files/household_age_by_size_%d_%d",EXP_DIR,
	    grid->region[i].r,sim_year);
    hs_prob_file=fopen(hs_file,"r");
    if(hs_prob_file==NULL){
      fprintf(stderr,"ERROR: file %s not found\n",hs_file);
      exit(1);
    }
    for(j=0;j<N_HS;j++){
      get_line(&line,hs_prob_file);
      for(h=0;h<N_AC;h++){
	sscanf(line,"%lf", &(household_age_size_orig[i][j][h]));

	line = (char *)strchr(line, '\t');
	line++;
      }
    }
    fclose(hs_prob_file);
  }
  
  /* household_age_by_size, will be modified when building households */
  for(i=1;i<=grid->n_r;i++){
    sprintf(hs_file,"%s/input_files/household_age_by_size_%d_%d",EXP_DIR,
	    grid->region[i].r,sim_year);
    hs_prob_file=fopen(hs_file,"r");
    if(hs_prob_file==NULL){
      fprintf(stderr,"ERROR: file %s not found\n",hs_file);
      exit(1);
    }
    for(j=0;j<N_HS;j++){
      get_line(&line,hs_prob_file);
      for(h=0;h<N_AC;h++){
	sscanf(line,"%lf", &(household_age_size_prob[i][j][h]));
	line = (char *)strchr(line, '\t');
	line++;
      }
    }
    fclose(hs_prob_file);
    
    /*For each size, sums up the number of individuals in households of this size and divide it for the h_size */
    for(j=0;j<N_HS;j++){
      household_size_prob[i][j]=0; 
      for(h=0;h<N_AC;h++)
	household_size_prob[i][j]+=household_age_size_prob[i][j][h];
      household_size_prob[i][j]/=(j+1); /* j+1=current h_size*/
    }
  }/*Compute average number of families for each h_size*/

  /*NEW VERSION*/
  /*generate distribution of size and age by size*/
  household_age_size=(double ***)calloc(grid->n_r+1,sizeof(double **)); 
  for(i=1;i<=grid->n_r;i++){ 
    household_age_size[i]=(double **)calloc(N_HS,sizeof(double *));
    for(j=0;j<N_HS;j++){ 
      household_age_size[i][j] =  
	(double *)calloc(N_TAC,sizeof(double)); 
    }
  }  
  
  ranassign_preproc(household_age_size_prob,grid->n_r+1,
			N_HS,N_AC,household_age_size);

  
  household_size=(gsl_ran_discrete_t **)
    calloc(grid->n_r+1,sizeof(gsl_ran_discrete_t *));
  for(i=1;i<=grid->n_r;i++){
    household_size[i] = 
      gsl_ran_discrete_preproc(N_HS,household_size_prob[i]);
    
    free(household_size_prob[i]);
  }
  
  /*initialize households and individuals*/
  households->n_h=0;
  households->household=(Household *)calloc(1,sizeof(Household));
  individuals->n_i=0;
  individuals->idx_h=(unsigned int *)calloc(1,sizeof(unsigned int));
  individuals->age=(short int *)calloc(1,sizeof(short int));

  /*loop over cells*/
  for(j=1;j<=grid->n_r;j++){
    percent(j,grid->n_r,1,stderr);

    for(ii=0;ii<8;ii++){
      a1[ii]=0;
      a1_c[ii]=0;
      cpl[ii]=0;
      cpl_c[ii]=0;
    }
    
    for(i=grid->region[j].idx_c_ini;i<=grid->region[j].idx_c_fin;i++){

      n_allocated=0; /*number of individuals allocated within the cell*/
      
      /*take into account that, on average, 
	approx. 2 individuals will be generated*/
      max_ind_tobe_allocated=grid->cell[i].n_i_orig;
      
      /*first idx of individuals within the cell*/
      grid->cell[i].idx_i_ini=individuals->n_i+1;
      /* generate households within the cell (with more than 1 member)*/
      
      while(n_allocated<=max_ind_tobe_allocated){ 
	hs = gsl_ran_discrete (R_GLOBAL, household_size[j])+1; /*sample h_size*/
	
	individuals->idx_h=
	  (unsigned int *) realloc(individuals->idx_h,
				   (individuals->n_i+hs+1)*
				   sizeof(unsigned int));
	individuals->age=
	  (short int *) realloc(individuals->age,
				(individuals->n_i+hs+1)*
				sizeof(short int));
	
	/* create a household*/
	households->n_h++;
	households->household=(Household*)
	  realloc(households->household,(households->n_h+1)*
		  sizeof(Household));
	households->household[households->n_h].idx_i_ini=
	  individuals->n_i+1;
	households->household[households->n_h].idx_i_fin=
	  individuals->n_i+hs;
	households->household[households->n_h].idx_c=i;
	households->household[households->n_h].idx_sector=grid->cell[i].sector;

	households->household[households->n_h].x=
	  gsl_ran_flat(R_GLOBAL,grid->cell[i].x-RES/2.,grid->cell[i].x+RES/2.);
	households->household[households->n_h].y=
	  gsl_ran_flat(R_GLOBAL,grid->cell[i].y-RES/2.,grid->cell[i].y+RES/2.);
		
	
	cpminage=hs+1; 
	cpmaxage=13; 

	if(grid->region[j].r == 127){
	  if(households->n_h%5==0){
	    for(ii=0;ii<N_HS;ii++){
	      for(hh=0;hh<N_AC;hh++){
		if(household_age_size_orig[j][ii][hh]<0.5)
		  continue;
		else{
		  if(hh<18){
		    if(household_age_size_prob[j][ii][hh]<3.)
		      household_age_size_prob[j][ii][hh]=3.;
		  }
		  else{
		    if(household_age_size_prob[j][ii][hh]<2.)
		      household_age_size_prob[j][ii][hh]=2.;
		  }
		}
	      }
	    }
	    ranassign_preproc(household_age_size_prob,grid->n_r+1,
			      N_HS,N_AC,household_age_size);
	  }
	}else{
	  if(households->n_h%10==0){
	    for(ii=0;ii<N_HS;ii++){
	      for(hh=0;hh<N_AC;hh++){
		if(household_age_size_orig[j][ii][hh]<0.5)
		  continue;
		else{
		  if(hh<18){
		    if(household_age_size_prob[j][ii][hh]<10.)
		      household_age_size_prob[j][ii][hh]=10.;
		  }
		  else{
		    if(household_age_size_prob[j][ii][hh]<10.)
		      household_age_size_prob[j][ii][hh]=10.;
		  }
		}
	      }
	    }
	    ranassign_preproc(household_age_size_prob,grid->n_r+1,
			      N_HS,N_AC,household_age_size);
	  }
	}
		
	switch(hs){
	case 1:
	  has=0;
	  cpidxi=idxi=individuals->n_i+1;
	  individuals->idx_h[idxi]=households->n_h;
	  individuals->age[idxi]=-100;
	  individuals->age[idxi]=
	    ranassignn(household_age_size,j,has,N_TAC,3,19);
	  /*update household_age_size_prob*/
	  household_age_size_prob[j][0][individuals->age[idxi]]--;
	  a1[1]++;
	  break;
	case 2:
	  has=1;
	  cpidxi=idxi=individuals->n_i+1;
	  individuals->age[idxi]=-100;
	  individuals->idx_h[idxi]=households->n_h;
	  individuals->age[idxi]=
	    ranassignn(household_age_size,j,has,N_TAC,cpminage,19);
	  /* update household_age_size_prob */
	  household_age_size_prob[j][1][individuals->age[idxi]]--;
	  if(individuals->age[idxi]==cpminage){
	    /*must be AA*/
	    idxi=individuals->n_i+2;
	    individuals->age[idxi]=-100;
	    individuals->idx_h[idxi]=households->n_h;
	    mage=Max(individuals->age[cpidxi]-maxdiff_AA,cpminage);
	    Mage=Min(19,individuals->age[cpidxi]+mindiff_AA);
	    individuals->age[idxi]=
	      ranassignn(household_age_size,j,has,N_TAC,mage,Mage);
	    household_age_size_prob[j][1][individuals->age[idxi]]--;
	    cpl[2]++;
	  }else{
	    /*sample household type*/
	    type2=gsl_ran_bernoulli(R_GLOBAL,grid->region[j].hh2prop);
	    if(type2==1){//AC
	      households->household[households->n_h].h_type=AC; 
	      idxi=individuals->n_i+2;
	      individuals->age[idxi]=-100;
	      individuals->idx_h[idxi]=households->n_h;
	      mage=Max(0,individuals->age[cpidxi]-maxdiff_AC);
	      Mage=individuals->age[cpidxi]-mindiff_AC;
	      individuals->age[idxi]=
		ranassignn(household_age_size,j,has,N_TAC,mage,Mage);
	      //update household_age_size_prob
	      household_age_size_prob[j][1][individuals->age[idxi]]--;
	      a1_c[2]++;
	    }else{//AA
	      idxi=individuals->n_i+2;
	      individuals->age[idxi]=-100;
	      individuals->idx_h[idxi]=households->n_h;
	      mage=Max(individuals->age[cpidxi]-maxdiff_AA,cpminage);
	      Mage=Min(19,individuals->age[cpidxi]+mindiff_AA);
	      individuals->age[idxi]=
		ranassignn(household_age_size,j,has,N_TAC,mage,Mage);
	      //update household_age_size_prob	
	      household_age_size_prob[j][1][individuals->age[idxi]]--;
	      cpl[2]++;
	    }
	  }
	  break;
	case 3:
	  has=2;
	  cpidxi=idxi=individuals->n_i+1;
	  individuals->age[idxi]=-100;
	  individuals->idx_h[idxi]=households->n_h;	  
	  individuals->age[idxi]=
	    ranassignn(household_age_size,j,has,N_TAC,cpminage,19);
	  //update household_age_size_prob
	  household_age_size_prob[j][2][individuals->age[idxi]]--;
	  /*sample h_type*/
	  type3=gsl_ran_bernoulli(R_GLOBAL,grid->region[j].hh3prop);
	  if(type3==1){ //ACC
	    households->household[households->n_h].h_type=AC; /*salvo il tipo di famiglia*/
	    //2 children
	    mage=Max(0,individuals->age[cpidxi]-maxdiff_AC);
	    Mage=individuals->age[cpidxi]-mindiff_AC;
	    idxi=individuals->n_i+2;
	    individuals->age[idxi]=-100;
	    individuals->idx_h[idxi]=households->n_h;
	    individuals->age[idxi]=
	      ranassignn(household_age_size,j,has,N_TAC,mage,Mage);
	    household_age_size_prob[j][2][individuals->age[idxi]]--;
	    /*Condition age of the second children to the age of the first*/
	    mage=Max(mage,individuals->age[idxi]-maxdiff_CC);
	    Mage=Min(Mage,individuals->age[idxi]+maxdiff_CC);
	    idxi=individuals->n_i+3;
	    individuals->age[idxi]=-100;
	    individuals->idx_h[idxi]=households->n_h;
	    individuals->age[idxi]=
	      ranassignn(household_age_size,j,has,N_TAC,mage,Mage);
	    //update household_age_size_prob
	    household_age_size_prob[j][2][individuals->age[idxi]]--;
	    a1_c[3]++;
	  }else{ //AAC
	    //1 adult
	    idxi=individuals->n_i+2;
	    individuals->age[idxi]=-100;
	    individuals->idx_h[idxi]=households->n_h;
	    mage=Max(individuals->age[cpidxi]-maxdiff_AA,cpminage);
	    Mage=Min(19,individuals->age[cpidxi]+mindiff_AA);
	    individuals->age[idxi]=
	      ranassignn(household_age_size,j,has,N_TAC,mage,Mage);
	    //update household_age_size_prob
	    household_age_size_prob[j][2][individuals->age[idxi]]--;
	    //1 child
 	    idxi=individuals->n_i+3;
	    individuals->age[idxi]=-100;
	    individuals->idx_h[idxi]=households->n_h;
	    minage_C = (Min(individuals->age[individuals->n_i+2],
			    individuals->age[cpidxi]))-maxdiff_AC;
	    maxage_C = (Min(individuals->age[individuals->n_i+2],
			    individuals->age[cpidxi]))-mindiff_AC;
	    mage=Max(0,minage_C);
	    individuals->age[idxi]=
	      ranassignn(household_age_size,j,has,N_TAC,mage,maxage_C);
	    //update household_age_size_prob
	    household_age_size_prob[j][2][individuals->age[idxi]]--;
	    cpl_c[3]++;
	  }
	  break;
	case 4:
	  /*to adjust regions where too few under 40 are generated*/
	  switch(grid->region[j].r){
	  case 116:
	  case 102: case 105: case 112: case 115: case 118: case 127:
	  case 133: case 134: case 136: case 137: case 141: case 146:
	    cpminage=hs;
	    break;
	  default:
	    cpminage=hs+1;
	    break;
	  }
	  has=3;
	  cpidxi=idxi=individuals->n_i+1;
	  individuals->age[idxi]=-100;
	  individuals->idx_h[idxi]=households->n_h;
	  individuals->age[idxi]=
	      ranassignn(household_age_size,j,has,N_TAC,cpminage,19);
	  //update household_age_size_prob
	  household_age_size_prob[j][3][individuals->age[idxi]]--;
	  type4=gsl_ran_bernoulli(R_GLOBAL,grid->region[j].hh4prop);
	  if(type4==1){//ACCC
	    //3 children
	    households->household[households->n_h].h_type=AC; 
	    mage=Max(0,individuals->age[cpidxi]-maxdiff_AC);
	    Mage=individuals->age[cpidxi]-mindiff_AC;
	    idxi=individuals->n_i+2;
	    individuals->idx_h[idxi]=households->n_h;
	    individuals->age[idxi]=-100;
	    individuals->age[idxi]=
	      ranassignn(household_age_size,j,has,N_TAC,mage,Mage);
	    //update household_age_size_prob
	    household_age_size_prob[j][3][individuals->age[idxi]]--;
	    mageSecondChild=Max(mage,individuals->age[idxi]-maxdiff_CC);
	    MageSecondChild=Min(Mage,individuals->age[idxi]+maxdiff_CC);
	    idxi=individuals->n_i+3;
	    individuals->idx_h[idxi]=households->n_h;
	    individuals->age[idxi]=-100;
	    individuals->age[idxi]=
	      ranassignn(household_age_size,j,has,N_TAC,mageSecondChild,MageSecondChild);
	    //update household_age_size_prob
	    household_age_size_prob[j][3][individuals->age[idxi]]--;
	    idxi=individuals->n_i+4;
	    individuals->idx_h[idxi]=households->n_h;
	    individuals->age[idxi]=-100;
	    individuals->age[idxi]=
	      ranassignn(household_age_size,j,has,N_TAC,mageSecondChild,MageSecondChild);
	    //update household_age_size_prob
	    household_age_size_prob[j][3][individuals->age[idxi]]--;
	    a1_c[4]++;
	  }else{ //AACC
	    //1 adult
	    idxi=individuals->n_i+2;
	    individuals->age[idxi]=-100;
	    individuals->idx_h[idxi]=households->n_h;
	    mage=Max(individuals->age[cpidxi]-maxdiff_AA,cpminage);
	    Mage=Min(19,individuals->age[cpidxi]+mindiff_AA);
	    individuals->age[idxi]=
	      ranassignn(household_age_size,j,has,N_TAC,mage,Mage);
	    household_age_size_prob[j][3][individuals->age[idxi]]--;
	    //2 children
	    minage_C = (Min(individuals->age[individuals->n_i+2],
			    individuals->age[cpidxi]))-maxdiff_AC;
	    maxage_C = (Min(individuals->age[individuals->n_i+2],
			    individuals->age[cpidxi]))-mindiff_AC;
	    mage=Max(0,minage_C);
	    idxi=individuals->n_i+3;
	    individuals->age[idxi]=-100;
	    individuals->idx_h[idxi]=households->n_h;
	    individuals->age[idxi]=
	      ranassignn(household_age_size,j,has,N_TAC,mage,maxage_C);
	    //update household_age_size_prob
	    household_age_size_prob[j][3][individuals->age[idxi]]--;
	    /*Condition age of the second child to the first one, max 15 years*/
	    mageSecondChild=Max(mage,individuals->age[idxi]-maxdiff_CC);
	    MageSecondChild=Min(maxage_C,individuals->age[idxi]+maxdiff_CC);
	    idxi=individuals->n_i+4;
	    individuals->age[idxi]=-100;
	    individuals->idx_h[idxi]=households->n_h;
	    individuals->age[idxi]=
	      ranassignn(household_age_size,j,has,N_TAC,mageSecondChild,MageSecondChild);
	    //update household_age_size_prob
	    household_age_size_prob[j][3][individuals->age[idxi]]--;
	    /*PER STAMPA!!*/
	    cpl_c[4]++;
	  }
	  break;
	case 5:
	  /*to adjust regions where too few under 40 are generated*/
	  switch(grid->region[j].r){
	  case 116:
	  case 102: case 105: case 112: case 115: case 118: case 127:
	  case 133: case 134: case 136: case 137: case 141: case 146:
	    cpminage=hs;
	    break;
	  default:
	    cpminage=hs+1;
	    break;
	  }
	  has=4;
	  cpidxi=idxi=individuals->n_i+1;
	  individuals->age[idxi]=-100;
	  individuals->idx_h[idxi]=households->n_h;
	  
	  /*old household heads are not allowed if size>=5*/
	  switch(grid->region[j].r){
	  case 104: case 105: case 111: case 112: case 114: case 115:
	  case 116: case 118: case 124: case 127: case 128: case 130: 
	  case 134: case 135: case 137: case 139: case 144: case 146: 
	  case 161:
	    individuals->age[idxi]=
	      ranassignn(household_age_size,j,has,N_TAC,cpminage,cpmaxage);
	    break;
	  default:
	    individuals->age[idxi]=
	      ranassignn(household_age_size,j,has,N_TAC,cpminage,19);
	  
	    break;
	  }

	  //update household_age_size_prob
	  household_age_size_prob[j][4][individuals->age[idxi]]--;
	  //Assume all families of size 5 or more are couples with children
	  //second adult
	  idxi=individuals->n_i+2;
	  individuals->age[idxi]=-100;
	  individuals->idx_h[idxi]=households->n_h;
	  mage=Max(individuals->age[cpidxi]-maxdiff_AA,cpminage);
	  Mage=Min(19,individuals->age[cpidxi]+mindiff_AA);
	  individuals->age[idxi]=
	    ranassignn(household_age_size,j,has,N_TAC,mage,Mage);
	  //update household_age_size_prob
	  household_age_size_prob[j][4][individuals->age[idxi]]--;
	  //3 children
	  minage_C = (Min(individuals->age[individuals->n_i+2],
			  individuals->age[cpidxi]))-maxdiff_AC;
	  maxage_C = (Min(individuals->age[individuals->n_i+2],
			  individuals->age[cpidxi]))-mindiff_AC;
	  mage=Max(0,minage_C);
	  //FIRST CHILD
	  idxi=individuals->n_i+3;
	  individuals->age[idxi]=-100;
	  individuals->idx_h[idxi]=households->n_h;
	  individuals->age[idxi]=
	    ranassignn(household_age_size,j,has,N_TAC,mage,maxage_C);
	  //update household_age_size_prob
	  household_age_size_prob[j][4][individuals->age[idxi]]--;
	  //SECOND CHILD
	  mageSecondChild=Max(mage,individuals->age[idxi]-maxdiff_CC);
	  MageSecondChild=Min(maxage_C,individuals->age[idxi]+maxdiff_CC);
	  if((MageSecondChild-mageSecondChild)>4){
	    fprintf(stderr,"age_first=%d\tmage=%d\tMage=%d\tmageSecond=%d\tMagesecond=%d\n",individuals->age[idxi],mage,maxage_C,mageSecondChild,MageSecondChild);
	    exit(1);
	  }
	  idxi=individuals->n_i+4;
	  individuals->idx_h[idxi]=households->n_h;
	  individuals->age[idxi]=-100;
	  individuals->age[idxi]=
	    ranassignn(household_age_size,j,has,N_TAC,mageSecondChild,MageSecondChild);
	  household_age_size_prob[j][4][individuals->age[idxi]]--;
	  //THIRD CHILD
	  idxi=individuals->n_i+5;
	  individuals->idx_h[idxi]=households->n_h;
	  individuals->age[idxi]=-100;
	  individuals->age[idxi]=
	    ranassignn(household_age_size,j,has,N_TAC,mageSecondChild,MageSecondChild);
	  //update household_age_size_prob
	  household_age_size_prob[j][4][individuals->age[idxi]]--;
	    cpl_c[5]++;
	  break;
	case 6:
	  /*to adjust regions where too few under 40 are generated*/
	  switch(grid->region[j].r){
	  case 116:
	  case 102: case 105: case 112: case 115: case 118: case 127:
	  case 133: case 134: case 136: case 137: case 141: case 146:
	    cpminage=hs;
	    break;
	  default:
	    cpminage=hs+1;
	    break;
	  }
	  cpminage=6; //new mod

	  has=5;
	  cpidxi=idxi=individuals->n_i+1;
	  individuals->idx_h[idxi]=households->n_h;
	  individuals->age[idxi]=-100;


	  /*old household heads are not allowed if size>=5*/
	  switch(grid->region[j].r){
	  case 104: case 105: case 111: case 112: case 114: case 115:
	  case 116: case 118: case 124: case 127: case 128: case 130: 
	  case 134: case 135: case 137: case 139: case 144: case 146: 
	  case 161:
	    individuals->age[idxi]=
	      ranassignn(household_age_size,j,has,N_TAC,cpminage,cpmaxage);
	    break;
	  default: 
	    individuals->age[idxi]=
	      ranassignn(household_age_size,j,has,N_TAC,cpminage,19);
	    break;
	  }

	  //update household_age_size_prob
	  household_age_size_prob[j][5][individuals->age[idxi]]--;
	  //second adult
	  idxi=individuals->n_i+2;
	  individuals->age[idxi]=-100;
	  individuals->idx_h[idxi]=households->n_h;
	  mage=Max(individuals->age[cpidxi]-maxdiff_AA,cpminage);
	  Mage=Min(19,individuals->age[cpidxi]+mindiff_AA);
	  individuals->age[idxi]=
	    ranassignn(household_age_size,j,has,N_TAC,mage,Mage);
	  //update household_age_size_prob
	  household_age_size_prob[j][5][individuals->age[idxi]]--;
	  //4 children
	  minage_C = (Min(individuals->age[individuals->n_i+2],
			  individuals->age[cpidxi]))-maxdiff_AC;
	  maxage_C = (Min(individuals->age[individuals->n_i+2],
			  individuals->age[cpidxi]))-mindiff_AC;
	  mage=Max(0,minage_C);
	  //FIRST_CHILD
	  idxi=individuals->n_i+3;
	  individuals->idx_h[idxi]=households->n_h;
	  individuals->age[idxi]=-100;
	  individuals->age[idxi]=
	    ranassignn(household_age_size,j,has,N_TAC,mage,maxage_C);
	  //update household_age_size_prob
	  household_age_size_prob[j][5][individuals->age[idxi]]--;
	  //SECOND CHILD
	  mageSecondChild=Max(mage,individuals->age[idxi]-maxdiff_CC);
	  MageSecondChild=Min(maxage_C,individuals->age[idxi]+maxdiff_CC);
	  idxi=individuals->n_i+4;
	  individuals->idx_h[idxi]=households->n_h;
	  individuals->age[idxi]=-100;
	  individuals->age[idxi]=
	    ranassignn(household_age_size,j,has,N_TAC,mageSecondChild,MageSecondChild);
	  //update household_age_size_prob
	  household_age_size_prob[j][5][individuals->age[idxi]]--;
	  //THIRD CHILD
	  idxi=individuals->n_i+5;
	  individuals->idx_h[idxi]=households->n_h;
	  individuals->age[idxi]=-100;
	  individuals->age[idxi]=
	    ranassignn(household_age_size,j,has,N_TAC,mageSecondChild,MageSecondChild);
	  //update household_age_size_prob
	  household_age_size_prob[j][5][individuals->age[idxi]]--;
	  //FOURTH CHILD
	  idxi=individuals->n_i+6;
	  individuals->idx_h[idxi]=households->n_h;
	  individuals->age[idxi]=-100;
	  individuals->age[idxi]=
	    ranassignn(household_age_size,j,has,N_TAC,mageSecondChild,MageSecondChild);
	  //update household_age_size_prob
	  household_age_size_prob[j][5][individuals->age[idxi]]--;
	  cpl_c[6]++;
	  break;
	case 7:
	  /*to adjust regions where too few under 40 are generated*/
	  switch(grid->region[j].r){
	  case 116:
	  case 102: case 105: case 112: case 115: case 118: case 127:
	  case 133: case 134: case 136: case 137: case 141: case 146:
	    cpminage=hs;
	    break;
	  default:
	    cpminage=hs+1;
	    break;
	  }
	  cpminage=6; //new mod

	  has=6;
	  cpidxi=idxi=individuals->n_i+1;
	  individuals->idx_h[idxi]=households->n_h;
	  individuals->age[idxi]=-100;


	  /*old household heads are not allowed if size>=5 SOLO PER ALCUNI STATI, NON ITALIA*/
	  switch(grid->region[j].r){
	  case 104: case 105: case 111: case 112: case 114: case 115:
	  case 116: case 118: case 124: case 127: case 128: case 130: 
	  case 134: case 135: case 137: case 139: case 144: case 146: 
	  case 161:
	    individuals->age[idxi]=
	      ranassignn(household_age_size,j,has,N_TAC,cpminage,cpmaxage);
	    break;
	  default: 
	    individuals->age[idxi]=
	      ranassignn(household_age_size,j,has,N_TAC,cpminage,19);
	    break;
	  }

	  //update household_age_size_prob
	  household_age_size_prob[j][6][individuals->age[idxi]]--;
	  //second adult
	  idxi=individuals->n_i+2;
	  individuals->age[idxi]=-100;
	  individuals->idx_h[idxi]=households->n_h;
	  mage=Max(individuals->age[cpidxi]-maxdiff_AA,cpminage);
	  Mage=Min(19,individuals->age[cpidxi]+mindiff_AA);
	  individuals->age[idxi]=
	    ranassignn(household_age_size,j,has,N_TAC,mage,Mage);
	  //update household_age_size_prob
	  household_age_size_prob[j][6][individuals->age[idxi]]--;
	  //5 children
	  minage_C = (Min(individuals->age[individuals->n_i+2],
			  individuals->age[cpidxi]))-maxdiff_AC;
	  maxage_C = (Min(individuals->age[individuals->n_i+2],
			  individuals->age[cpidxi]))-mindiff_AC;
	  mage=Max(0,minage_C);
	  idxi=individuals->n_i+3;
	  individuals->idx_h[idxi]=households->n_h;
	  individuals->age[idxi]=-100;
	  individuals->age[idxi]=
	    ranassignn(household_age_size,j,has,N_TAC,mage,maxage_C);
	  //update household_age_size_prob
	  household_age_size_prob[j][6][individuals->age[idxi]]--;
	  mageSecondChild=Max(mage,individuals->age[idxi]-maxdiff_CC);
	  MageSecondChild=Min(maxage_C,individuals->age[idxi]+maxdiff_CC);
	  //SECOND CHILD
	  idxi=individuals->n_i+4;
	  individuals->idx_h[idxi]=households->n_h;
	  individuals->age[idxi]=-100;
	  individuals->age[idxi]=
	    ranassignn(household_age_size,j,has,N_TAC,mageSecondChild,MageSecondChild);
	  //update household_age_size_prob
	  household_age_size_prob[j][6][individuals->age[idxi]]--;
	  //THIRD CHILD
	  idxi=individuals->n_i+5;
	  individuals->idx_h[idxi]=households->n_h;
	  individuals->age[idxi]=-100;
	  individuals->age[idxi]=
	    ranassignn(household_age_size,j,has,N_TAC,mageSecondChild,MageSecondChild);
	  //update household_age_size_prob
	  household_age_size_prob[j][6][individuals->age[idxi]]--;
	  //FOURTH CHILD
	  idxi=individuals->n_i+6;
	  individuals->idx_h[idxi]=households->n_h;
	  individuals->age[idxi]=-100;
	  individuals->age[idxi]=
	    ranassignn(household_age_size,j,has,N_TAC,mageSecondChild,MageSecondChild);
	  //update household_age_size_prob
	  household_age_size_prob[j][6][individuals->age[idxi]]--;
	  //FIFTH CHILD
	  idxi=individuals->n_i+7;
	  individuals->idx_h[idxi]=households->n_h;
	  individuals->age[idxi]=-100;
	  individuals->age[idxi]=
	    ranassignn(household_age_size,j,has,N_TAC,mageSecondChild,MageSecondChild);
	  //update household_age_size_prob
	  household_age_size_prob[j][6][individuals->age[idxi]]--;
	  cpl_c[7]++;
	  break;
	default:
	  fprintf(stderr,"CHECCCAZZ\n");
	  break;
	}


	individuals->n_i+=hs;
	n_allocated+=hs;
      }
      
      /*last idx of individuals within the cell*/
      grid->cell[i].idx_i_fin=individuals->n_i;
      /* number of individuals actually allocated per cell (according to
	 n_allocated)*/
      grid->cell[i].n_i=n_allocated;

      
    } // end loop over cells
    
    
    /* if(VERBOSE>10){ */
    /*   char outfile[1000]; */
    /*   FILE *fp; */
    /*   fprintf(stderr,"Stampa numero famiglie per tipo, regione %d...\n",j); */
    /*   sprintf(outfile,"%s/output_files/hh_type_output_%d", */
    /* 	      EXP_DIR,grid->region[j].r); */
    /*   fp=fopen(outfile,"w"); */
    /*   if(fp==NULL){ */
    /* 	fprintf(stderr,"ERROR: opening file %s for writing\n","hh_type"); */
    /* 	exit(1); */
    /*   } */
    /*   if(VERBOSE>7){ */
    /* 	for(ii=1;ii<8;ii++) */
    /* 	  fprintf(fp,"%d\t",a1[ii]); */
    /* 	fprintf(fp,"\n"); */
    /* 	for(ii=1;ii<8;ii++) */
    /* 	  fprintf(fp,"%d\t",a1_c[ii]); */
    /*   fprintf(fp,"\n"); */
    /*   for(ii=1;ii<8;ii++) */
    /* 	fprintf(fp,"%d\t",cpl[ii]); */
    /*   fprintf(fp,"\n"); */
    /*   for(ii=1;ii<8;ii++) */
    /* 	fprintf(fp,"%d\t",cpl_c[ii]); */
    /*   fprintf(fp,"\n"); */
    /*   } */
    /*   fclose(fp); */
    /* } */
  
  }/*end loop over regions*/
  

  /*compute actual population size for each region*/
  for(i=1;i<=grid->n_r;i++){
    grid->region[i].n_i=0;
    for(j=grid->region[i].idx_c_ini;j<=grid->region[i].idx_c_fin;j++){
      grid->region[i].n_i+=grid->cell[j].n_i;
    }
  }

  for(i=1;i<=grid->n_r;i++){
    for(j=0;j<N_HS;j++){ 
      free(household_age_size[i][j]); 
    } 
    free(household_age_size[i]);
  }
  free(household_age_size);
  
  for(i=1;i<=grid->n_r;i++){
    for(j=0;j<N_HS;j++){ 
      free(household_age_size_prob[i][j]); 
     } 
     free(household_age_size_prob[i]);
  }
  free(household_age_size_prob);

  /*deallocate original household_age_by_size*/
  for(i=1;i<=grid->n_r;i++){
    for(j=0;j<N_HS;j++){ 
      free(household_age_size_orig[i][j]); 
    } 
    free(household_age_size_orig[i]);
  }
  free(household_age_size_orig);
  
  return;
  
}


void ranassign_preproc(double ***matr, int dim1, int dim2, int dim3,
		       double ***cum){
  
  register int i,j,h;
  double tot;

  for(i=1;i<dim1;i++){
    for(j=0;j<dim2;j++){
      tot=0.;
      for(h=0;h<dim3;h++)
	tot+=matr[i][j][h]; /*for each h_size (j), sum all ages and save sum in tot*/
      for(h=0;h<dim3-1;h++){ 
	if(h==0) 
	  cum[i][j][h]=matr[i][j][h]/tot; /*save in cum age distribution of individuals for each h_size.*/
	else
	  cum[i][j][h]=cum[i][j][h-1]+matr[i][j][h]/tot;
      } 
    }
  }
  return;

}


int ranassign(double ***cum, int reg, int hsize, int dim3c){

  register int i;
  int ageidx;
  double ranage;

  ageidx=-1;
 
  ranage=gsl_ran_flat(R_GLOBAL,0,1);
  
  if(ranage < cum[reg][hsize][0])
    ageidx=0;
  else if(ranage > cum[reg][hsize][dim3c-1])
    ageidx=dim3c;
  else{
    for(i=1;i<dim3c;i++)
      if(ranage >= cum[reg][hsize][i-1] &&
	 ranage < cum[reg][hsize][i])
	ageidx=i;
  }

  return ageidx;

}

int ranassignn(double ***cum, int reg, int hsize, int dim3c,
	      int mage, int Mage){

  register int i;
  int ageidx;
  double ranage;

  ageidx=-1;
  

  ranage=gsl_ran_flat(R_GLOBAL,cum[reg][hsize][mage-1],
		      cum[reg][hsize][Mage]);
  
  if(ranage < cum[reg][hsize][mage])
    ageidx=mage;
  else if(ranage > cum[reg][hsize][Mage-1])
    ageidx=Mage;
  else{
    for(i=mage+1;i<Mage;i++) 
      if(ranage >= cum[reg][hsize][i-1] &&  
	 ranage < cum[reg][hsize][i])
	ageidx=i;
  }
  return ageidx;
  
}
