# Supplementary material for: Parental vaccination to reduce measles immunity gaps in Italy
Source: eLife. 2019 Sep 3;8:e44942. doi: 10.7554/eLife.44942 (PMC6721460; doi:10.7554/eLife.44942)
Supplement: Source code 1. [file elife-44942-code1.zip › SOURCE_CODE/main.c]

#include <stdlib.h>
#include <stdio.h>
#include <string.h>
#include <sqlite3.h>
#include "header.h"
#include "global.h"
#include <math.h>
#include <sys/stat.h>
#include <time.h>

int main(int argc, char *argv[]){
  char **flag,**value;
  int nflags;
  int exit_parser; 
  char *char_seed=NULL;
  char *char__=NULL;
  char *command;
  char pop_file[1000];
  char param_file[1000];

  char help[]="measlit\n -e [exp_dir] -v [verbose:0] -s [seed:0] -p [print households list 0: no, 1: yes] -test [1: small population 0: full population] -year [simulated year]]";
  ;
  char outdir[1000];
  
  Grid grid;
  Individuals individuals;
  Households households;
  /* double *p_model; */

  command=(char*)calloc(1000,sizeof(char));
  
  /*read command line parameters*/

  if(argc<2){
    fprintf(stderr,"%s\n",help);
    exit(1);
  }
  if(argc==2 && (strcmp(argv[1],"-h")==0 || strcmp(argv[1],"--help")==0 ||
		 strcmp(argv[1],"-help")==0)){
    fprintf(stderr,"%s\n",help);
    exit(1);
  }

  if((exit_parser=parser(argc,argv,&flag,&value,&nflags))!=0){
    fprintf(stderr,"parser: syntax error\n");
    fprintf(stderr,"%s\n",help);
    exit(1);
  }

  if((char_seed=get_value(flag,value,nflags,"-s"))==NULL)
    char_seed="0";

  if((char__=get_value(flag,value,nflags,"-v"))!=NULL)
    sscanf(char__,"%d",&VERBOSE);
  else
    VERBOSE=0;

  fprintf(stderr,"VERBOSE=%d\n", VERBOSE);

  /*Read experiment directory*/
  if((EXP_DIR=get_value(flag,value,nflags,"-e"))==NULL){
    fprintf(stderr,"Error reading -e option\n");
    fprintf(stderr,"%s\n",help);
    exit(1);
  }

  if((char__=get_value(flag,value,nflags,"-p"))!=NULL)
    sscanf(char__,"%d",&PRINT);
  else
    PRINT=0;
  fprintf(stderr,"PRINT=%d\n", PRINT);


  /* Chose if big or small population (test=1 small pop test=0 full)*/
  if((char__=get_value(flag,value,nflags,"-test"))!=NULL)
    sscanf(char__,"%d",&test);
  else
    test=0; //default normal pop

  fprintf(stderr,"test=%d\n",test);


  if((char__=get_value(flag,value,nflags,"-year"))!=NULL)
    sscanf(char__,"%d",&sim_year);
  else{
    fprintf(stderr,"Specify year simulation\n");
    exit(1);
  }
  
  fprintf(stderr,"YEAR=%d\n",sim_year);


  /*Vaccination strategies to implement*/
  if((char__=get_value(flag,value,nflags,"-policy"))!=NULL)
    sscanf(char__,"%d",&POLICY);
  else{
    fprintf(stderr,"SPECIFY POLICY 0:routine only (R), 1:routine+law2017 (R+S), 2:routine+law2017+parents (R+S+P)");
    exit(1);
  }
  
  switch(POLICY){
  case 0:
    FIRST_DOSE=1;
    SECOND_DOSE=1;
    S1_ENTRY=0;
    S2_ENTRY=0;
    CATCH_UP=0;
    VACC_ADULTS=0;
    break;
  case 1:
    FIRST_DOSE=1;
    SECOND_DOSE=1;
    S1_ENTRY=1;
    S2_ENTRY=1;
    CATCH_UP=1;
    VACC_ADULTS=0;
    break;
  case 2:
    FIRST_DOSE=1;
    SECOND_DOSE=1;
    S1_ENTRY=1;
    S2_ENTRY=1;
    CATCH_UP=1;
    VACC_ADULTS=1;
    break;
  }
  fprintf(stderr,"FIRST_DOSE=%d\n",FIRST_DOSE);
  fprintf(stderr,"SECOND_DOSE=%d\n",SECOND_DOSE);
  fprintf(stderr,"S1_ENTRY=%d\n",S1_ENTRY);
  fprintf(stderr,"S2_ENTRY=%d\n",S2_ENTRY);
  fprintf(stderr,"CATCH_UP=%d\n",CATCH_UP);
  fprintf(stderr,"VACC_ADULTS=%d\n",VACC_ADULTS);

   /*initialize gsl*/
  setenv("GSL_RNG_SEED",  char_seed, 1);
  gsl_rng_env_setup();
  R_GLOBAL = gsl_rng_alloc (gsl_rng_default);

  /*create output files dir*/
  sprintf(outdir,"%s/output_files",EXP_DIR);
  mkdir(outdir,S_IRWXU);

  /*read parameters*/
  sprintf(param_file,"%s/input_files/parameters",EXP_DIR);
  if(read_param(param_file,'\t')!=0){
    fprintf(stderr,"error in read_param\n");
    exit(1);
  }
  
  if(VERBOSE>4){
    fprintf(stderr,"HH_2_PROP: %f\n",param.HH_2_PROP); 
    fprintf(stderr,"HH_3_PROP: %f\n",param.HH_3_PROP); 
    fprintf(stderr,"HH_4_PROP: %f\n",param.HH_4_PROP); 
    fprintf(stderr,"AGE_FIRST_DOSE: %d\n",param.AGE_FIRST_DOSE); 
    fprintf(stderr,"COV_FIRST_DOSE: %f\n",param.COV_FIRST_DOSE); 
    fprintf(stderr,"EFF_FIRST_DOSE: %f\n",param.EFF_FIRST_DOSE); 
    fprintf(stderr,"AGE_SECOND_DOSE: %d\n",param.AGE_SECOND_DOSE); 
    fprintf(stderr,"COV_SECOND_DOSE: %f\n",param.COV_SECOND_DOSE); 
    fprintf(stderr,"EFF_SECOND_DOSE: %f\n",param.EFF_SECOND_DOSE); 
    fprintf(stderr,"COV_ADULT_DOSE: %f\n",param.COV_ADULT_DOSE); 
    fprintf(stderr,"EFF_ADULT_DOSE: %f\n",param.EFF_ADULT_DOSE); 
    fprintf(stderr,"AGE_S1_ENTRY: %d\n",param.AGE_S1_ENTRY); 
    fprintf(stderr,"COV_S1_ENTRY: %f\n",param.COV_S1_ENTRY); 
    fprintf(stderr,"EFF_S1_ENTRY: %f\n",param.EFF_S1_ENTRY); 
    fprintf(stderr,"AGE_S2_ENTRY: %d\n",param.AGE_S2_ENTRY); 
    fprintf(stderr,"COV_S2_ENTRY: %f\n",param.COV_S2_ENTRY); 
    fprintf(stderr,"EFF_S2_ENTRY: %f\n",param.EFF_S2_ENTRY); 
    fprintf(stderr,"YEAR_START_POLICY_ADULTS: %d\n",param.YEAR_START_POLICY_ADULTS); 
  }
  

  /*read population data*/
  switch(test){
  case 0:
    sprintf(pop_file,"%s/input_files/population_%d",EXP_DIR,sim_year);
    if(read_population_data(pop_file,'\t',&grid)!=0){
      fprintf(stderr,"error in read_population_data_pop\n");
      exit(1);
    }
    break;
  case 1: 
    sprintf(pop_file,"%s/input_files/population_test",EXP_DIR);
    if(read_population_data(pop_file,'\t',&grid)!=0){
      fprintf(stderr,"error in read_population_data_pop\n");
      exit(1);
    }
    break;
  } 

  /*fill the regions*/
  fprintf(stderr,"analyze regions...\n");
  regions(&grid);  /*Prepare grid of cells*/
  fprintf(stderr,"done!\n");


  /*generate individuals and households*/
  fprintf(stderr,"generating households...\n");
  generate_households(&grid,&households,&individuals);
  fprintf(stderr,"done!\n");
  

  /*assign age*/
  fprintf(stderr,"assigning age to individuals...\n");
  assigning_age(&grid,&households,&individuals);
  fprintf(stderr,"done!\n");

  print_agestructure(&grid,&individuals);
  
  if(PRINT==1){
    print_households(&grid, &individuals, &households);
  }

  fprintf(stderr,"sector and kernels...\n");
  new_geo(&grid,&households,&individuals);
  fprintf(stderr,"done!\n");
  
  individuals.status=(unsigned short int *)
    calloc(individuals.n_i+1,sizeof(unsigned short int)); 
  
  individuals.n_doses=(short int *)
    calloc(individuals.n_i+1,sizeof(short int)); 

  
  fprintf(stderr,"initializing status epi and implementing vaccination...\n");
  assign_immune_status(&grid,&households,&individuals);
  fprintf(stderr,"done!\n");
  

  return 0;
  
}
