# Supplementary material for: Parental vaccination to reduce measles immunity gaps in Italy
Source: eLife. 2019 Sep 3;8:e44942. doi: 10.7554/eLife.44942 (PMC6721460; doi:10.7554/eLife.44942)
Supplement: Source code 1. [file elife-44942-code1.zip › SOURCE_CODE/percent.c]

#include <stdio.h>

static int prev = -1;
static int first = 1;

void percent(int n,int d,int s, FILE *out)
{
    int x;

    x = (d <= 0 || s <= 0)
      ? 100
      : (int) ( (100.0 * n) / d);
    
    if (n <= 0 || n >= d || x > prev + s){
      prev = x;
      fprintf (out,"%4d%%\b\b\b\b\b",x);
    }

    if (x >= 100){
	fprintf (out,"\n");
	prev = -1;
	first = 1;
    }
    
    return;
}
