# Supplementary material for: Parental vaccination to reduce measles immunity gaps in Italy
Source: eLife. 2019 Sep 3;8:e44942. doi: 10.7554/eLife.44942 (PMC6721460; doi:10.7554/eLife.44942)
Supplement: Source code 1. [file elife-44942-code1.zip › SOURCE_CODE/read_param.c]

#include <stdio.h>
#include <stdlib.h>
#include <string.h>
#include "header.h"

extern Param param;


int read_param(char file[],char sep){

  char *line;
  int out_get_line=2;
  FILE *fp;
  char string_who[100];
  char string_value[100];

  if(!(fp = fopen(file, "r"))){
    fprintf(stderr,"read_param: error opening file %s for reading\n",file);
    return 1;
  }

  while(out_get_line>=2){
    out_get_line=get_line(&line,fp);
    if(out_get_line<3){
      switch(out_get_line){
      case 2:
	fprintf(stderr,"read_param: line of file %s does not end in newline\n",file);
	break;
      case 1:
	fprintf(stderr,"read_param: file %s contains an empty line\n",file);
	return 1;
	break;
      case 0:
	fclose(fp);
	return 0;
	break;
      case -1:
	fprintf(stderr,"read_param: get_line error on file %s\n",
		file);
	return 1;
      default:
	fprintf(stderr,"read_param: unrecognized exit status of get_line on file %s\n",file);
	return 1;
	break;
      }
    }

    sscanf(line,"%s", string_who);
    line = (char *)strchr(line, sep);
    line++;
    sscanf(line,"%s", string_value);
    if(strcmp(string_who,"HH_2_PROP")==0)
      param.HH_2_PROP=atof(string_value);
    if(strcmp(string_who,"HH_3_PROP")==0)
      param.HH_3_PROP=atof(string_value);
    if(strcmp(string_who,"HH_4_PROP")==0)
      param.HH_4_PROP=atof(string_value);
    if(strcmp(string_who,"AGE_FIRST_DOSE")==0)
      param.AGE_FIRST_DOSE=atoi(string_value);
    if(strcmp(string_who,"COV_FIRST_DOSE")==0)
      param.COV_FIRST_DOSE=atof(string_value);
    if(strcmp(string_who,"EFF_FIRST_DOSE")==0)
      param.EFF_FIRST_DOSE=atof(string_value);
    if(strcmp(string_who,"AGE_SECOND_DOSE")==0)
      param.AGE_SECOND_DOSE=atoi(string_value);
    if(strcmp(string_who,"COV_SECOND_DOSE")==0)
      param.COV_SECOND_DOSE=atof(string_value);
    if(strcmp(string_who,"EFF_SECOND_DOSE")==0)
      param.EFF_SECOND_DOSE=atof(string_value);
    if(strcmp(string_who,"COV_ADULT_DOSE")==0)
      param.COV_ADULT_DOSE=atof(string_value);
    if(strcmp(string_who,"EFF_ADULT_DOSE")==0)
      param.EFF_ADULT_DOSE=atof(string_value);
    if(strcmp(string_who,"AGE_S1_ENTRY")==0)
      param.AGE_S1_ENTRY=atoi(string_value);
    if(strcmp(string_who,"COV_S1_ENTRY")==0)
      param.COV_S1_ENTRY=atof(string_value);
    if(strcmp(string_who,"EFF_S1_ENTRY")==0)
      param.EFF_S1_ENTRY=atof(string_value);
    if(strcmp(string_who,"AGE_S2_ENTRY")==0)
      param.AGE_S2_ENTRY=atoi(string_value);
    if(strcmp(string_who,"COV_S2_ENTRY")==0)
      param.COV_S2_ENTRY=atof(string_value);
    if(strcmp(string_who,"EFF_S2_ENTRY")==0)
      param.EFF_S2_ENTRY=atof(string_value);
    if(strcmp(string_who,"YEAR_START_POLICY_ADULTS")==0)
      param.YEAR_START_POLICY_ADULTS=atoi(string_value);
  }
  
  return 2;
  
}
