# Supplementary material for: Parental vaccination to reduce measles immunity gaps in Italy
Source: eLife. 2019 Sep 3;8:e44942. doi: 10.7554/eLife.44942 (PMC6721460; doi:10.7554/eLife.44942)
Supplement: Source code 1. [file elife-44942-code1.zip › SOURCE_CODE/read_population_data.c]

#include <stdio.h>
#include <stdlib.h>
#include <string.h>
#include "header.h"

int read_population_data(char file[],char sep,Grid *grid)
     /*
       Read a "population" file with columns separated by sep

       x_1 y_1 n_1
       x_2 y_2 n_2

       ...

       x_r  y_r n_r

       Return value: 0 in case of no errors

       1 column: longitude
       2 column: latitude
       3 column: nuts1
       4 column: nuts2
       5 column: nuts3
       6 column: sector
       7 column: number of inhabitants
     */
{
  char *line;
  int out_get_line=3;
  FILE *fp;
  int n_rows;
  double x,y;
  int nuts1,nuts2,nuts3,n_i_orig,sector;
  int totp=0;

  if(!(fp = fopen(file, "r"))){
    fprintf(stderr,"ERROR: file %s not found\n",file);
    return 1;
  }

  n_rows=0;

  grid->cell=(Cell*)calloc(1,sizeof(Cell));
  
  while(out_get_line>=2){
    out_get_line=get_line(&line,fp);
    if(out_get_line<3){
      switch(out_get_line){
      case 2:
	fprintf(stderr,"read_population_data: line %d of file %s does not end in newline\n",n_rows,file);
	break;
      case 1:
	fprintf(stderr,"read_population_data: file %s contains an empty line\n",file);
	return 1;
	break;
      case 0:
	grid->n_c = n_rows;
	fclose(fp);
	return 0;
	break;
      case -1:
	fprintf(stderr,"read_population_data: get_line error on file %s\n",
		file);
	return 1;
      default:
	fprintf(stderr,"read_population_data: unrecognized exit status of get_line on file %s\n",file);
	return 1;
	break;
      }
    }


    sscanf(line,"%lf", &x);
    line = (char *)strchr(line, sep);
    line++;
    
    sscanf(line,"%lf", &y);
    line = (char *)strchr(line, sep);
    line++;
    
    sscanf(line,"%d", &nuts1);
    line = (char *)strchr(line, sep);
    line++;
    
    sscanf(line,"%d", &nuts2);
    line = (char *)strchr(line, sep);
    line++;
    
    sscanf(line,"%d", &nuts3);
    line = (char *)strchr(line, sep);
    line++;
    
    sscanf(line,"%d", &sector);
    line = (char *)strchr(line, sep);
    line++;
    
    sscanf(line,"%d", &n_i_orig);
    line = (char *)strchr(line, sep);
    line++;
   
    if(n_i_orig>0){ 
      n_rows++;
      grid->cell=(Cell*)realloc(grid->cell,(n_rows+1)*sizeof(Cell));
      grid->cell[n_rows].x=x;
      grid->cell[n_rows].y=y;
      grid->cell[n_rows].nuts1=nuts1;
      grid->cell[n_rows].nuts2=nuts2;
      grid->cell[n_rows].nuts3=nuts3;
      grid->cell[n_rows].sector=sector;
      grid->cell[n_rows].n_i_orig=n_i_orig;
      grid->cell[n_rows].r=125; 
      grid->cell[n_rows].c=n_rows;
      totp+=n_i_orig;
    }
  }

  fprintf(stderr,"Total population: %d\n",totp);

  return 2;
}
