# Supplementary material for: Parental vaccination to reduce measles immunity gaps in Italy
Source: eLife. 2019 Sep 3;8:e44942. doi: 10.7554/eLife.44942 (PMC6721460; doi:10.7554/eLife.44942)
Supplement: Source code 1. [file elife-44942-code1.zip › SOURCE_CODE/regions.c]

#include <stdlib.h>
#include <stdio.h>
#include <string.h>
#include <gsl/gsl_rng.h>
#include <gsl/gsl_randist.h>
#include <sqlite3.h>
#include <math.h>
#include "header.h"

extern int VERBOSE;
extern char *EXP_DIR;
extern Param param;

void regions(Grid *grid){

  unsigned int *rn;
  int i,j,curr,inlist;
  int curr_idx_c;
  int curr_r;
  

  /* determine all ID of states in the population file
     and store them in the rn vector*/
  grid->n_r=1;
  rn=(unsigned int*)calloc(1,sizeof(unsigned int));
  rn[0]=grid->cell[1].r;
  
  for(i=2;i<=grid->n_c;i++){
    curr=grid->cell[i].r;
    inlist=0;
    for(j=0;j<grid->n_r;j++){
      if(curr==rn[j]){
	inlist=1;
	break;
      }
    }
    if(inlist==1)
      continue;
    
    grid->n_r++;
    rn=(unsigned int*)realloc(rn,grid->n_r*sizeof(unsigned int));
    rn[grid->n_r-1]=curr;
  }
  
  grid->region=(Region *)calloc(grid->n_r+1,sizeof(Region));

  for(i=1;i<=grid->n_r;i++){
    grid->region[i].r=rn[i-1];
  }

 
  /*determine initial and final ID of cells in each state*/
  curr_idx_c=1;
  for(i=1;i<=grid->n_r;i++){
    curr_r=grid->region[i].r;
    grid->region[i].idx_c_ini=curr_idx_c;
    for(j=curr_idx_c+1;j<=grid->n_c;j++){
      if(grid->cell[j].r != curr_r){
	grid->region[i].idx_c_fin=j-1;
	curr_idx_c=j;
	break;
      }
    }
  }
  grid->region[grid->n_r].idx_c_fin=grid->n_c;

   
  /*compute population size for each region*/
  for(i=1;i<=grid->n_r;i++){
    grid->region[i].n_i=0;
    for(j=grid->region[i].idx_c_ini;j<=grid->region[i].idx_c_fin;j++)
      grid->region[i].n_i+=grid->cell[j].n_i;
  }

  
  return;
}
    
