# Supplementary material for: Parental vaccination to reduce measles immunity gaps in Italy
Source: eLife. 2019 Sep 3;8:e44942. doi: 10.7554/eLife.44942 (PMC6721460; doi:10.7554/eLife.44942)
Supplement: Source code 1. [file elife-44942-code1.zip › SOURCE_CODE/make.sh]

gcc -g -Wall -o measlit main.c percent.c parser.c read_population_data.c read_param.c get_line.c  household.c regions.c age.c  dist.c geo.c apply_strategy.c -lm -lgsl -lgslcblas
