# Supplementary material for: Parental vaccination to reduce measles immunity gaps in Italy
Source: eLife. 2019 Sep 3;8:e44942. doi: 10.7554/eLife.44942 (PMC6721460; doi:10.7554/eLife.44942)
Supplement: Source code 1. [file elife-44942-code1.zip › SOURCE_CODE/README_SW]

The folder contains: 
- C code used to run the simulations

- README_SW: README file containing full description of input files and output files of the model

- input_files: folder containing input files (full description provided in the README_SW file)

- make.sh: script to compile the code

- run.sh: script to run the simulation
	./measlit -e . -p 0 -test 0 -policy 2 -year 2017
	Command line parameters:
	-e: folder name
	-p: print household list (1=yes, 0=no)
	-test: size of the population simulated (0=reduced population used for code testing only, 1=full)
	-policy: vaccination strategy simulated - 0 (R), 1 (R+S), 2 (R+S+P) 
	-year: simulated year
================================================================================================================================================
================================================================================================================================================
INPUT FILES (contained in the folder named "input_files")
Please note that some input files are inherited from a more general agent-based model. In this work the spatial component of the model is not used.
1) DEMOGRAPHIC and GEOGRAPHICAL INPUTS.
- file "age_125_2017": Italian population by age in the year 2017 (source: Italian Institut of Statistics)
- file "population_2017": file containing longitude/latitude and population of Italian regions (and other territorial subunits). 
- file "household_age_by_size_125_2017": population by age (0-4y, 5-9y, 10-14y, ...) and household size, 
				as obtained from census data. In particular, the element M(i,j) represents the number 
				of individuals of the age group j that live in an household of size i.
2) EPIDEMIOLOGICAL INPUT:
- file "sero_INPUT_2017": one stochastic realization of the age-specific measles immunity profile estimated for Italy by Trentini et al. in the year 2017. 
			columns: ages from 0 to 100
			rows: epidemiological status (listed in header.h).
3) MODEL PARAMETERS:
- file "parameters": list of model parameters
 HH_2_PROP 	- proportion households of size 2 composed by 1 adult and 1 child (fixed, based on census data)	
 HH_3_PROP 	- proportion households of size 3 composed by 1 adult and 2 children (fixed, based on census data)		
 HH_4_PROP 	- proportion households of size 4 composed by 1 adult and 3 children (fixed, based on census data)		
 AGE_FIRST_DOSE - age at first dose of routine vaccination (R) - fixed, 1 year
 COV_FIRST_DOSE - coverage first dose of routine vaccination (R) - different values explored
 EFF_FIRST_DOSE - efficacy first dose of routine vaccination (R) - fixed, 0.95
 AGE_SECOND_DOSE	- age at second dose of routine vaccination (R) - fixed, 5 years
 COV_SECOND_DOSE	- coverage second dose of routine vaccination (R) - different values explored
 EFF_SECOND_DOSE	- efficacy second dose of routine vaccination (R) - fixed, 0.95
 COV_ADULT_DOSE	- coverage parental vaccination (P) - different values explored
 EFF_ADULT_DOSE	- efficacy parental vaccination (P) - fixed, 0.95
 AGE_S1_ENTRY	- age at entry of pre-primary school (S) - fixed, 3 years
 COV_S1_ENTRY	- vaccination coverage at entry of pre-primary school (S) - different values explored
 EFF_S1_ENTRY	- vaccine efficacy for doses administered at entry of pre-primary school (S) - fixed, 0.95
 AGE_S2_ENTRY	- age at entry of primary school (S) - fixed, 6 years
 COV_S2_ENTRY	- vaccination coverage at entry of primary school (S) - different values explored
 EFF_S2_ENTRY	- vaccine efficacy for doses administered at entry of primary school (S) - fixed, 0.95
 YEAR_START_POLICY_ADULTS	- starting year of parental vaccination - fixed, 2018
===================================================================================================================================================================
MODEL OUTPUT (when the simulation is run a "output_files" folder is generated):
- file "age_structure_125": population by age in the simulated year (in the example the year 2017).
- file "sero_OUTPUT_print": age-specific measles immunity profile obtained at the end of the simulated year, in the example the year 2017 (i.e., after the implementation of vaccination strategies).
- file "sero_INPUT_2018": age-specific measles immunity profile to be used to inform the next year of simulations (in the example, the year 2018) as obtained from sero_OUTPUT_print after population aging.
===========================================================================================================================
