# Supplementary material for: Parental vaccination to reduce measles immunity gaps in Italy
Source: eLife. 2019 Sep 3;8:e44942. doi: 10.7554/eLife.44942 (PMC6721460; doi:10.7554/eLife.44942)
Supplement: Source code 1. [file elife-44942-code1.zip › SOURCE_CODE/input_files/age_125_2017]

473273
480250
501370
512496
535671
546836
561861
571001
577091
574725
574991
571059
576628
571760
568127
573611
583264
573656
576207
578889
584250
585762
595080
609802
636605
637908
650561
651399
667511
656207
660680
681962
695062
707253
731705
737446
755656
779870
821199
847208
884148
924770
962007
956064
965502
974309
966212
992307
984919
988785
997062
994201
1006529
944252
912134
893006
864521
843386
804616
796381
778949
763192
749816
714168
701155
696982
720636
722204
750278
730225
725406
556756
568179
568508
559292
555905
602626
583280
554399
500903
456848
450707
419189
387571
353501
330374
314949
261947
230530
200137
167411
138699
113033
91471
70335
53633
38820
18694
9986
7497
17372
