# Supplementary material for: Parental vaccination to reduce measles immunity gaps in Italy
Source: eLife. 2019 Sep 3;8:e44942. doi: 10.7554/eLife.44942 (PMC6721460; doi:10.7554/eLife.44942)
Supplement: Source code 1. [file elife-44942-code1.zip › SOURCE_CODE/input_files/household_age_by_size_125_2017]

0	0	0	8632	88592	207270	278246	297165	329501	336802	345066	363854	423294	589048	697196	895594	815055	594585	261757	54690	6365
60830	71768	78591	108270	263854	625058	733350	600356	579398	632173	861113	1154912	1465662	1743813	1514224	1332393	845998	439636	160001	33812	4844
879370	542000	463629	528796	738229	996385	1141431	1131357	1176257	1279439	1455687	1323877	1052712	797033	470545	314882	196133	134657	73337	20291	3508
1035080	1456982	1414042	1321953	1160453	926348	934881	1379320	1807463	1812759	1517073	945691	521318	307171	162477	121440	97662	82561	45426	11133	1381
362215	550883	662146	664316	546881	362109	277567	401701	614708	650971	519464	308970	172520	119533	84411	85276	75416	59249	27637	5886	830
105338	140900	169206	175848	146180	97438	72824	91912	135242	143351	113485	73266	49525	44242	35347	35013	27645	19818	8894	1880	301
60228	68980	74951	77813	67309	48978	38363	39566	49921	51037	42289	31340	22250	19485	13940	12516	9908	7430	3897	938	144
