# Supplementary material for: Parental vaccination to reduce measles immunity gaps in Italy
Source: eLife. 2019 Sep 3;8:e44942. doi: 10.7554/eLife.44942 (PMC6721460; doi:10.7554/eLife.44942)
Supplement: Source code 1. [file elife-44942-code1.zip › SOURCE_CODE/input_files/population_2017]

11.848321	46.998906	0	307	0	1	514108
10.148562	46.59849	0	367	0	2	10169712
12.148278	46.59849	0	371	0	3	5112663
12.748193	46.59849	0	386	0	4	1178942
11.748335	46.498385	0	300	0	5	537067
8.348817	46.398281	0	377	0	6	4902255
7.049001	45.89776	0	325	0	7	139351
9.548647	45.096927	0	385	0	8	4420083
8.948732	44.596406	0	395	0	9	1431183
9.848604	44.396198	0	381	0	10	3705524
12.248264	43.895677	0	372	0	11	1608527
12.34825	43.595365	0	397	0	12	924094
11.848321	42.794531	0	443	0	13	5238812
13.54808	42.794531	0	370	0	14	1389840
14.74791	41.993698	0	398	0	15	367224
15.147853	41.893594	0	409	0	16	4272940
13.948023	41.393073	0	404	0	17	5263217
9.248689	41.192865	0	458	0	18	1703950
15.747768	41.09276	0	462	0	19	649010
16.447669	40.091719	0	436	0	20	2015051
14.947881	38.490052	0	402	0	21	5123014
