# Supplementary material for: Parental vaccination to reduce measles immunity gaps in Italy
Source: eLife. 2019 Sep 3;8:e44942. doi: 10.7554/eLife.44942 (PMC6721460; doi:10.7554/eLife.44942)
Supplement: Source code 1. [file elife-44942-code1.zip › SOURCE_CODE/input_files/sero_INPUT_2017]

0.5715318327762	0	0	0	0	0	0	0	0	0	0	0	0	0	0	0	0	0	0	0.428468167223799
1	0	0	0	0	0	0	0	0	0	0	0	0	0	0	0	0	0	0	0
0.140179860975706	0.0426382754101621	0	0	0	0	0	0	0	0.816930346706339	0	0	0	0	0	0	0	0	0	0.0002515169077932
0.139926783958013	0.0428851713572881	0	0	0	0	0	0	0	0.816987572564663	0	0	0	0	0	0	0	0	0	0.000200472120036233
0.139917161166846	0.0428932762063759	0	0	0	0	0	0	0	0.816996011399312	0	0	0	0	0	0	0	0	0	0.000193551227466732
0.139938623393309	0.011510760400082	0	0	0	0	0	0	0	0.816997814451362	0	0	0.0313893717592276	0	0	0	0	0	0	0.000163429996019223
0.100004368911713	0.012030001681169	0	0	0	0	0	0	0	0.153899791231716	0	0	0.73394712893976	0	0	0	0	0	0	0.000118709235641651
0.100023169917719	0.0120143204821723	0	0	0	0	0	0	0	0.15389964228636	0	0	0.733943372425051	0	0	0	0	0	0	0.000119494888698829
0.100042831035077	0.0119980975624256	0	0	0	0	0	0	0	0.153898890517266	0	0	0.733935545767218	0	0	0	0	0	0	0.000124635118013069
0.090070864526322	0.0121130999832701	0	0	0	0	0	0	0	0.155605646429057	0	0	0.74207451343488	0	0	0	0	0	0	0.000135875626471065
0.100060501352976	0.0119603594800069	0	0	0	0	0	0	0	0.153874525036443	0	0	0.733818070327646	0	0	0	0	0	0	0.000286543802928898
0.10007740852837	0.0118773662118392	0	0	0	0	0	0	0	0.153655278450007	0	0	0.732664930738459	0	0	0	0	0	0	0.00172501607132503
0.0989944623769659	0.0116618547037971	0	0	0	0	0	0	0	0.151843428026777	0	0	0.723894268110892	0	0	0	0	0	0	0.0136059867815689
0.11611341958315	0.0110790824765284	0	0	0	0	0	0	0	0.14647441849696	0	0	0.697898157779777	0	0	0	0	0	0	0.0284349216635846
0.123102956114634	0.0106407531635862	0	0	0	0	0	0	0	0.145489891664597	0	0	0.692410161293298	0	0	0	0	0	0	0.0283562377638848
0.130089336220798	0.0102492852693532	0	0	0	0	0	0	0	0.144273974479101	0	0	0.686000235378985	0	0	0	0	0	0	0.0293871686517629
0.145842286404476	0.00974271741977429	0	0	0	0	0	0	0	0.140888084199312	0	0	0.669656504076948	0	0	0	0	0	0	0.0338704078994901
0.168981226169782	0.00877963797068516	0	0	0	0	0	0	0	0.135094279235929	0	0	0.642698144977617	0	0	0	0	0	0	0.0444467116459862
0.110864302445304	0.00945560842531713	0	0	0	0	0	0	0	0.126642235735466	0	0	0.688163071092641	0	0	0	0	0	0	0.0648747823012726
0.118890808645702	0.00985136104225929	0	0	0	0	0	0	0	0.119411383403711	0	0	0.658087849072035	0	0	0	0	0	0	0.0937585978362935
0.129559767716763	0.01011165453137	0	0	0	0	0	0	0	0.112457647044646	0	0	0.630787488307869	0	0	0	0	0	0	0.117083442399352
0.186665198256467	0.00731100393821243	0	0	0	0	0	0	0	0.0890578461899511	0	0	0.559776549879916	0	0	0	0	0	0	0.157189401735453
0.168917731816713	0.00765598046540578	0	0	0	0	0	0	0	0.0924274669644276	0	0	0.562148323533645	0	0	0	0	0	0	0.168850497219808
0.166833570864425	0.00661182337124087	0	0	0	0	0	0	0	0.0883811349637342	0	0	0.541391793818878	0	0	0	0	0	0	0.196781676981722
0.169672704113648	0.0134655178314853	0	0	0	0	0	0	0	0.0789929024373717	0	0	0.49276599921213	0	0	0	0	0	0	0.245102876405364
0.157047669054347	0.0123605472945579	0	0	0	0	0	0	0	0.0788049808114903	0	0	0.481945625981726	0	0	0	0	0	0	0.269841176857879
0.261475426166128	0.0114807536005164	0	0	0	0	0	0	0	0.0802675428717804	0	0	0.365663250860333	0	0	0	0	0	0	0.281113026501242
0.247886399192027	0.0107837257421169	0	0	0	0	0	0	0	0.0810853683977392	0	0	0.36938890047859	0	0	0	0	0	0	0.290855606189527
0.232794436723958	0.0100219920934933	0	0	0	0	0	0	0	0.0801002729805659	0	0	0.364901243578133	0	0	0	0	0	0	0.31218205462385
0.241929097205921	0.0077846146458856	0	0	0	0	0	0	0	0.0666918168501382	0	0	0.303818276761741	0	0	0	0	0	0	0.379776194536315
0.226390780682485	0.00665149195962493	0	0	0	0	0	0	0	0.0630341528699612	0	0	0.28715558529649	0	0	0	0	0	0	0.41676798919144
0.310951710852662	0.00145301712461014	0	0	0	0	0	0	0	0.0154476935537992	0	0	0.0703728261895296	0	0	0	0	0	0	0.601774752279399
0.245297371022976	0.00271736691589492	0	0	0	0	0	0	0	0.0321080197722325	0	0	0.146269867851281	0	0	0	0	0	0	0.573607374437614
0.230609629161651	0.00195449117039812	0	0	0	0	0	0	0	0.0259486457469262	0	0	0.118210497291553	0	0	0	0	0	0	0.623276736629472
0.217856982532745	0.00122845218238685	0	0	0	0	0	0	0	0.0182494125757278	0	0	0.0831362128449822	0	0	0	0	0	0	0.679528939864158
0.196385231697778	0.000902731949075881	0	0	0	0	0	0	0	0.0150132218840004	0	0	0.0683935663604464	0	0	0	0	0	0	0.719305248108699
0.180778992685272	0.00039356358025451	0	0	0	0	0	0	0	0.00742710601357366	0	0	0.0338345940618355	0	0	0	0	0	0	0.777565743659064
0.164953831434446	0	0	0	0	0	0	0	0	0	0	0	0	0	0	0	0	0	0	0.835046168565554
0.142327205744952	0	0	0	0	0	0	0	0	0	0	0	0	0	0	0	0	0	0	0.857672794255048
0.122030779894506	0	0	0	0	0	0	0	0	0	0	0	0	0	0	0	0	0	0	0.877969220105494
0.103906489191402	0	0	0	0	0	0	0	0	0	0	0	0	0	0	0	0	0	0	0.896093510808598
0.0879596886785028	0	0	0	0	0	0	0	0	0	0	0	0	0	0	0	0	0	0	0.912040311321497
0.0740089654363264	0	0	0	0	0	0	0	0	0	0	0	0	0	0	0	0	0	0	0.925991034563673
0.0618498692931948	0	0	0	0	0	0	0	0	0	0	0	0	0	0	0	0	0	0	0.938150130706805
0.0514228519670821	0	0	0	0	0	0	0	0	0	0	0	0	0	0	0	0	0	0	0.948577148032918
0.0425316531247889	0	0	0	0	0	0	0	0	0	0	0	0	0	0	0	0	0	0	0.957468346875211
0.0349805555929741	0	0	0	0	0	0	0	0	0	0	0	0	0	0	0	0	0	0	0.965019444407026
0.0286595939350115	0	0	0	0	0	0	0	0	0	0	0	0	0	0	0	0	0	0	0.971340406064989
0.0233896086266883	0	0	0	0	0	0	0	0	0	0	0	0	0	0	0	0	0	0	0.976610391373312
0.0190350605558176	0	0	0	0	0	0	0	0	0	0	0	0	0	0	0	0	0	0	0.980964939444182
0.0154621463332957	0	0	0	0	0	0	0	0	0	0	0	0	0	0	0	0	0	0	0.984537853666704
0.0125224455611214	0	0	0	0	0	0	0	0	0	0	0	0	0	0	0	0	0	0	0.987477554438879
0.0101463475653549	0	0	0	0	0	0	0	0	0	0	0	0	0	0	0	0	0	0	0.989853652434645
0.00821872647908191	0	0	0	0	0	0	0	0	0	0	0	0	0	0	0	0	0	0	0.991781273520918
0.00664736648349873	0	0	0	0	0	0	0	0	0	0	0	0	0	0	0	0	0	0	0.993352633516501
0.00540046540428817	0	0	0	0	0	0	0	0	0	0	0	0	0	0	0	0	0	0	0.994599534595712
0.0043872214866812	0	0	0	0	0	0	0	0	0	0	0	0	0	0	0	0	0	0	0.995612778513319
0.00356700184128471	0	0	0	0	0	0	0	0	0	0	0	0	0	0	0	0	0	0	0.996432998158715
0.00291854037608592	0	0	0	0	0	0	0	0	0	0	0	0	0	0	0	0	0	0	0.997081459623914
0.00238052217860746	0	0	0	0	0	0	0	0	0	0	0	0	0	0	0	0	0	0	0.997619477821392
0.00194546255749544	0	0	0	0	0	0	0	0	0	0	0	0	0	0	0	0	0	0	0.998054537442504
0.00159877248368327	0	0	0	0	0	0	0	0	0	0	0	0	0	0	0	0	0	0	0.998401227516317
0.00130552972731573	0	0	0	0	0	0	0	0	0	0	0	0	0	0	0	0	0	0	0.998694470272684
0.0010713513614153	0	0	0	0	0	0	0	0	0	0	0	0	0	0	0	0	0	0	0.998928648638585
0.00088046680623689	0	0	0	0	0	0	0	0	0	0	0	0	0	0	0	0	0	0	0.999119533193763
0.000716501729179989	0	0	0	0	0	0	0	0	0	0	0	0	0	0	0	0	0	0	0.99928349827082
0.000586951728233879	0	0	0	0	0	0	0	0	0	0	0	0	0	0	0	0	0	0	0.999413048271766
0.000476210194672063	0	0	0	0	0	0	0	0	0	0	0	0	0	0	0	0	0	0	0.999523789805328
0.000379896124717199	0	0	0	0	0	0	0	0	0	0	0	0	0	0	0	0	0	0	0.999620103875283
0.000302052741458938	0	0	0	0	0	0	0	0	0	0	0	0	0	0	0	0	0	0	0.999697947258541
0.000240045777502266	0	0	0	0	0	0	0	0	0	0	0	0	0	0	0	0	0	0	0.999759954222498
0.000190751993251539	0	0	0	0	0	0	0	0	0	0	0	0	0	0	0	0	0	0	0.999809248006748
0.00015157859188653	0	0	0	0	0	0	0	0	0	0	0	0	0	0	0	0	0	0	0.999848421408113
0.000120450436599837	0	0	0	0	0	0	0	0	0	0	0	0	0	0	0	0	0	0	0.9998795495634
9.57149163823268e-05	0	0	0	0	0	0	0	0	0	0	0	0	0	0	0	0	0	0	0.999904285083618
7.60587082071108e-05	0	0	0	0	0	0	0	0	0	0	0	0	0	0	0	0	0	0	0.999923941291793
6.04391431418228e-05	0	0	0	0	0	0	0	0	0	0	0	0	0	0	0	0	0	0	0.999939560856858
4.80267728623982e-05	0	0	0	0	0	0	0	0	0	0	0	0	0	0	0	0	0	0	0.999951973227138
3.81638009386392e-05	0	0	0	0	0	0	0	0	0	0	0	0	0	0	0	0	0	0	0.999961836199061
3.0326782127454e-05	0	0	0	0	0	0	0	0	0	0	0	0	0	0	0	0	0	0	0.999969673217873
2.40988143104285e-05	0	0	0	0	0	0	0	0	0	0	0	0	0	0	0	0	0	0	0.99997590118569
1.91498348679426e-05	0	0	0	0	0	0	0	0	0	0	0	0	0	0	0	0	0	0	0.999980850165132
1.52171890088001e-05	0	0	0	0	0	0	0	0	0	0	0	0	0	0	0	0	0	0	0.999984782810991
1.2092156275388e-05	0	0	0	0	0	0	0	0	0	0	0	0	0	0	0	0	0	0	0.999987907843725
9.60888761507931e-06	0	0	0	0	0	0	0	0	0	0	0	0	0	0	0	0	0	0	0.999990391112385
3.57979047457027e-06	0	0	0	0	0	0	0	0	0	0	0	0	0	0	0	0	0	0	0.999996420209525
3.57979047457027e-06	0	0	0	0	0	0	0	0	0	0	0	0	0	0	0	0	0	0	0.999996420209525
3.57979047457027e-06	0	0	0	0	0	0	0	0	0	0	0	0	0	0	0	0	0	0	0.999996420209525
3.57979047457027e-06	0	0	0	0	0	0	0	0	0	0	0	0	0	0	0	0	0	0	0.999996420209525
3.57979047457027e-06	0	0	0	0	0	0	0	0	0	0	0	0	0	0	0	0	0	0	0.999996420209525
3.57979047457027e-06	0	0	0	0	0	0	0	0	0	0	0	0	0	0	0	0	0	0	0.999996420209525
3.57979047457027e-06	0	0	0	0	0	0	0	0	0	0	0	0	0	0	0	0	0	0	0.999996420209525
3.57979047457027e-06	0	0	0	0	0	0	0	0	0	0	0	0	0	0	0	0	0	0	0.999996420209525
3.57979047457027e-06	0	0	0	0	0	0	0	0	0	0	0	0	0	0	0	0	0	0	0.999996420209525
3.57979047457027e-06	0	0	0	0	0	0	0	0	0	0	0	0	0	0	0	0	0	0	0.999996420209525
3.57979047457027e-06	0	0	0	0	0	0	0	0	0	0	0	0	0	0	0	0	0	0	0.999996420209525
3.57979047457027e-06	0	0	0	0	0	0	0	0	0	0	0	0	0	0	0	0	0	0	0.999996420209525
3.57979047457027e-06	0	0	0	0	0	0	0	0	0	0	0	0	0	0	0	0	0	0	0.999996420209525
3.57979047457027e-06	0	0	0	0	0	0	0	0	0	0	0	0	0	0	0	0	0	0	0.999996420209525
3.57979047457027e-06	0	0	0	0	0	0	0	0	0	0	0	0	0	0	0	0	0	0	0.999996420209525
3.57979047457027e-06	0	0	0	0	0	0	0	0	0	0	0	0	0	0	0	0	0	0	0.999996420209525
