# Supplementary material for: Parental vaccination to reduce measles immunity gaps in Italy
Source: eLife. 2019 Sep 3;8:e44942. doi: 10.7554/eLife.44942 (PMC6721460; doi:10.7554/eLife.44942)
Supplement: Source code 1. [file elife-44942-code1.zip › SOURCE_CODE/input_files/parameters]

HH_2_PROP	0.17739751574029
HH_3_PROP	0.205268369212098
HH_4_PROP	0.0768430728700242
AGE_FIRST_DOSE	1
COV_FIRST_DOSE	0.86
EFF_FIRST_DOSE	0.95
AGE_SECOND_DOSE	5
COV_SECOND_DOSE	0.82
EFF_SECOND_DOSE	0.95
COV_ADULT_DOSE	0.5
EFF_ADULT_DOSE	0.95
AGE_S1_ENTRY	3
COV_S1_ENTRY	0.75
EFF_S1_ENTRY	0.95
AGE_S2_ENTRY	6
COV_S2_ENTRY	0.75
EFF_S2_ENTRY	0.95
YEAR_START_POLICY_ADULTS	2018
