# Supplementary material for: Parental vaccination to reduce measles immunity gaps in Italy
Source: eLife. 2019 Sep 3;8:e44942. doi: 10.7554/eLife.44942 (PMC6721460; doi:10.7554/eLife.44942)
Supplement: Supplementary file 1. [file elife-44942-supp1.zip]

Archive with 8 entries (5 files):
- elife-44942-supp1-v1/
- elife-44942-supp1-v1/ISTAT_data_demographic_projections.csv
- __MACOSX/
- __MACOSX/elife-44942-supp1-v1/
- __MACOSX/elife-44942-supp1-v1/._ISTAT_data_demographic_projections.csv
- elife-44942-supp1-v1/methods_demographic_projections_ITALIAN.pdf
- __MACOSX/elife-44942-supp1-v1/._methods_demographic_projections_ITALIAN.pdf
- __MACOSX/._elife-44942-supp1-v1
