# Supplementary material for: Parental vaccination to reduce measles immunity gaps in Italy
Source: eLife. 2019 Sep 3;8:e44942. doi: 10.7554/eLife.44942 (PMC6721460; doi:10.7554/eLife.44942)
Supplement: Supplementary file 1. [file elife-44942-supp1.zip › elife-44942-supp1-v1/ISTAT_data_demographic_projections.csv]

Territorio	Tipo di indicatore demografico	Et�	Sesso	Seleziona periodo	Intervallo di previsione	0	Flags
Italia	popolazione al 1� gennaio	0 anni	totale	2016	limite inferiore 90%	479611
Italia	popolazione al 1� gennaio	0 anni	totale	2017	limite inferiore 90%	463901
Italia	popolazione al 1� gennaio	0 anni	totale	2018	limite inferiore 90%	459016
Italia	popolazione al 1� gennaio	0 anni	totale	2019	limite inferiore 90%	453636
Italia	popolazione al 1� gennaio	0 anni	totale	2020	limite inferiore 90%	448799
Italia	popolazione al 1� gennaio	0 anni	totale	2021	limite inferiore 90%	442178
Italia	popolazione al 1� gennaio	0 anni	totale	2022	limite inferiore 90%	435799
Italia	popolazione al 1� gennaio	0 anni	totale	2023	limite inferiore 90%	429752
Italia	popolazione al 1� gennaio	0 anni	totale	2024	limite inferiore 90%	424447
Italia	popolazione al 1� gennaio	0 anni	totale	2025	limite inferiore 90%	419632
Italia	popolazione al 1� gennaio	0 anni	totale	2026	limite inferiore 90%	415139
Italia	popolazione al 1� gennaio	0 anni	totale	2027	limite inferiore 90%	411582
Italia	popolazione al 1� gennaio	0 anni	totale	2028	limite inferiore 90%	408398
Italia	popolazione al 1� gennaio	0 anni	totale	2029	limite inferiore 90%	405951
Italia	popolazione al 1� gennaio	0 anni	totale	2030	limite inferiore 90%	403331
Italia	popolazione al 1� gennaio	0 anni	totale	2031	limite inferiore 90%	401277
Italia	popolazione al 1� gennaio	0 anni	totale	2032	limite inferiore 90%	399316
Italia	popolazione al 1� gennaio	0 anni	totale	2033	limite inferiore 90%	397811
Italia	popolazione al 1� gennaio	0 anni	totale	2034	limite inferiore 90%	395753
Italia	popolazione al 1� gennaio	0 anni	totale	2035	limite inferiore 90%	394589
Italia	popolazione al 1� gennaio	0 anni	totale	2036	limite inferiore 90%	392991
Italia	popolazione al 1� gennaio	0 anni	totale	2037	limite inferiore 90%	391394
Italia	popolazione al 1� gennaio	0 anni	totale	2038	limite inferiore 90%	389166
Italia	popolazione al 1� gennaio	0 anni	totale	2039	limite inferiore 90%	387212
Italia	popolazione al 1� gennaio	0 anni	totale	2040	limite inferiore 90%	384614
Italia	popolazione al 1� gennaio	0 anni	totale	2041	limite inferiore 90%	381716
Italia	popolazione al 1� gennaio	0 anni	totale	2042	limite inferiore 90%	377892
Italia	popolazione al 1� gennaio	0 anni	totale	2043	limite inferiore 90%	373790
Italia	popolazione al 1� gennaio	0 anni	totale	2044	limite inferiore 90%	369761
Italia	popolazione al 1� gennaio	0 anni	totale	2045	limite inferiore 90%	365250
Italia	popolazione al 1� gennaio	0 anni	totale	2046	limite inferiore 90%	360124
Italia	popolazione al 1� gennaio	0 anni	totale	2047	limite inferiore 90%	355466
Italia	popolazione al 1� gennaio	0 anni	totale	2048	limite inferiore 90%	349762
Italia	popolazione al 1� gennaio	0 anni	totale	2049	limite inferiore 90%	344429
Italia	popolazione al 1� gennaio	0 anni	totale	2050	limite inferiore 90%	338251
Italia	popolazione al 1� gennaio	0 anni	totale	2051	limite inferiore 90%	333390
Italia	popolazione al 1� gennaio	0 anni	totale	2052	limite inferiore 90%	328616
Italia	popolazione al 1� gennaio	0 anni	totale	2053	limite inferiore 90%	324597
Italia	popolazione al 1� gennaio	0 anni	totale	2054	limite inferiore 90%	320469
Italia	popolazione al 1� gennaio	0 anni	totale	2055	limite inferiore 90%	316694
Italia	popolazione al 1� gennaio	0 anni	totale	2056	limite inferiore 90%	313034
Italia	popolazione al 1� gennaio	0 anni	totale	2057	limite inferiore 90%	309992
Italia	popolazione al 1� gennaio	0 anni	totale	2058	limite inferiore 90%	307457
Italia	popolazione al 1� gennaio	0 anni	totale	2059	limite inferiore 90%	304767
Italia	popolazione al 1� gennaio	0 anni	totale	2060	limite inferiore 90%	302222
Italia	popolazione al 1� gennaio	0 anni	totale	2061	limite inferiore 90%	300086
Italia	popolazione al 1� gennaio	0 anni	totale	2062	limite inferiore 90%	298803
Italia	popolazione al 1� gennaio	0 anni	totale	2063	limite inferiore 90%	296602
Italia	popolazione al 1� gennaio	0 anni	totale	2064	limite inferiore 90%	295374
Italia	popolazione al 1� gennaio	0 anni	totale	2065	limite inferiore 90%	293388
Italia	popolazione al 1� gennaio	0 anni	totale	2066	limite inferiore 90%	290789
Italia	popolazione al 1� gennaio	1 anni	totale	2016	limite inferiore 90%	500679
Italia	popolazione al 1� gennaio	1 anni	totale	2017	limite inferiore 90%	480042
Italia	popolazione al 1� gennaio	1 anni	totale	2018	limite inferiore 90%	464621
Italia	popolazione al 1� gennaio	1 anni	totale	2019	limite inferiore 90%	459647
Italia	popolazione al 1� gennaio	1 anni	totale	2020	limite inferiore 90%	454443
Italia	popolazione al 1� gennaio	1 anni	totale	2021	limite inferiore 90%	449537
Italia	popolazione al 1� gennaio	1 anni	totale	2022	limite inferiore 90%	443098
Italia	popolazione al 1� gennaio	1 anni	totale	2023	limite inferiore 90%	436484
Italia	popolazione al 1� gennaio	1 anni	totale	2024	limite inferiore 90%	430443
Italia	popolazione al 1� gennaio	1 anni	totale	2025	limite inferiore 90%	425250
Italia	popolazione al 1� gennaio	1 anni	totale	2026	limite inferiore 90%	420396
Italia	popolazione al 1� gennaio	1 anni	totale	2027	limite inferiore 90%	415885
Italia	popolazione al 1� gennaio	1 anni	totale	2028	limite inferiore 90%	412733
Italia	popolazione al 1� gennaio	1 anni	totale	2029	limite inferiore 90%	409394
Italia	popolazione al 1� gennaio	1 anni	totale	2030	limite inferiore 90%	406731
Italia	popolazione al 1� gennaio	1 anni	totale	2031	limite inferiore 90%	404041
Italia	popolazione al 1� gennaio	1 anni	totale	2032	limite inferiore 90%	402073
Italia	popolazione al 1� gennaio	1 anni	totale	2033	limite inferiore 90%	400034
Italia	popolazione al 1� gennaio	1 anni	totale	2034	limite inferiore 90%	398631
Italia	popolazione al 1� gennaio	1 anni	totale	2035	limite inferiore 90%	396436
Italia	popolazione al 1� gennaio	1 anni	totale	2036	limite inferiore 90%	395482
Italia	popolazione al 1� gennaio	1 anni	totale	2037	limite inferiore 90%	393708
Italia	popolazione al 1� gennaio	1 anni	totale	2038	limite inferiore 90%	392136
Italia	popolazione al 1� gennaio	1 anni	totale	2039	limite inferiore 90%	389956
Italia	popolazione al 1� gennaio	1 anni	totale	2040	limite inferiore 90%	387816
Italia	popolazione al 1� gennaio	1 anni	totale	2041	limite inferiore 90%	385154
Italia	popolazione al 1� gennaio	1 anni	totale	2042	limite inferiore 90%	381599
Italia	popolazione al 1� gennaio	1 anni	totale	2043	limite inferiore 90%	378265
Italia	popolazione al 1� gennaio	1 anni	totale	2044	limite inferiore 90%	374863
Italia	popolazione al 1� gennaio	1 anni	totale	2045	limite inferiore 90%	370903
Italia	popolazione al 1� gennaio	1 anni	totale	2046	limite inferiore 90%	365890
Italia	popolazione al 1� gennaio	1 anni	totale	2047	limite inferiore 90%	361303
Italia	popolazione al 1� gennaio	1 anni	totale	2048	limite inferiore 90%	355742
Italia	popolazione al 1� gennaio	1 anni	totale	2049	limite inferiore 90%	349928
Italia	popolazione al 1� gennaio	1 anni	totale	2050	limite inferiore 90%	343968
Italia	popolazione al 1� gennaio	1 anni	totale	2051	limite inferiore 90%	338385
Italia	popolazione al 1� gennaio	1 anni	totale	2052	limite inferiore 90%	333234
Italia	popolazione al 1� gennaio	1 anni	totale	2053	limite inferiore 90%	328565
Italia	popolazione al 1� gennaio	1 anni	totale	2054	limite inferiore 90%	324467
Italia	popolazione al 1� gennaio	1 anni	totale	2055	limite inferiore 90%	320621
Italia	popolazione al 1� gennaio	1 anni	totale	2056	limite inferiore 90%	316941
Italia	popolazione al 1� gennaio	1 anni	totale	2057	limite inferiore 90%	313131
Italia	popolazione al 1� gennaio	1 anni	totale	2058	limite inferiore 90%	310364
Italia	popolazione al 1� gennaio	1 anni	totale	2059	limite inferiore 90%	308072
Italia	popolazione al 1� gennaio	1 anni	totale	2060	limite inferiore 90%	305647
Italia	popolazione al 1� gennaio	1 anni	totale	2061	limite inferiore 90%	303286
Italia	popolazione al 1� gennaio	1 anni	totale	2062	limite inferiore 90%	300734
Italia	popolazione al 1� gennaio	1 anni	totale	2063	limite inferiore 90%	299017
Italia	popolazione al 1� gennaio	1 anni	totale	2064	limite inferiore 90%	297792
Italia	popolazione al 1� gennaio	1 anni	totale	2065	limite inferiore 90%	296034
Italia	popolazione al 1� gennaio	1 anni	totale	2066	limite inferiore 90%	293181
Italia	popolazione al 1� gennaio	2 anni	totale	2016	limite inferiore 90%	511760
Italia	popolazione al 1� gennaio	2 anni	totale	2017	limite inferiore 90%	501168
Italia	popolazione al 1� gennaio	2 anni	totale	2018	limite inferiore 90%	480477
Italia	popolazione al 1� gennaio	2 anni	totale	2019	limite inferiore 90%	465302
Italia	popolazione al 1� gennaio	2 anni	totale	2020	limite inferiore 90%	460379
Italia	popolazione al 1� gennaio	2 anni	totale	2021	limite inferiore 90%	455139
Italia	popolazione al 1� gennaio	2 anni	totale	2022	limite inferiore 90%	450470
Italia	popolazione al 1� gennaio	2 anni	totale	2023	limite inferiore 90%	443613
Italia	popolazione al 1� gennaio	2 anni	totale	2024	limite inferiore 90%	437189
Italia	popolazione al 1� gennaio	2 anni	totale	2025	limite inferiore 90%	431242
Italia	popolazione al 1� gennaio	2 anni	totale	2026	limite inferiore 90%	426060
Italia	popolazione al 1� gennaio	2 anni	totale	2027	limite inferiore 90%	421223
Italia	popolazione al 1� gennaio	2 anni	totale	2028	limite inferiore 90%	417009
Italia	popolazione al 1� gennaio	2 anni	totale	2029	limite inferiore 90%	413610
Italia	popolazione al 1� gennaio	2 anni	totale	2030	limite inferiore 90%	410221
Italia	popolazione al 1� gennaio	2 anni	totale	2031	limite inferiore 90%	407659
Italia	popolazione al 1� gennaio	2 anni	totale	2032	limite inferiore 90%	405194
Italia	popolazione al 1� gennaio	2 anni	totale	2033	limite inferiore 90%	402985
Italia	popolazione al 1� gennaio	2 anni	totale	2034	limite inferiore 90%	400849
Italia	popolazione al 1� gennaio	2 anni	totale	2035	limite inferiore 90%	399104
Italia	popolazione al 1� gennaio	2 anni	totale	2036	limite inferiore 90%	397307
Italia	popolazione al 1� gennaio	2 anni	totale	2037	limite inferiore 90%	396075
Italia	popolazione al 1� gennaio	2 anni	totale	2038	limite inferiore 90%	394481
Italia	popolazione al 1� gennaio	2 anni	totale	2039	limite inferiore 90%	393078
Italia	popolazione al 1� gennaio	2 anni	totale	2040	limite inferiore 90%	390866
Italia	popolazione al 1� gennaio	2 anni	totale	2041	limite inferiore 90%	388693
Italia	popolazione al 1� gennaio	2 anni	totale	2042	limite inferiore 90%	385334
Italia	popolazione al 1� gennaio	2 anni	totale	2043	limite inferiore 90%	382333
Italia	popolazione al 1� gennaio	2 anni	totale	2044	limite inferiore 90%	378815
Italia	popolazione al 1� gennaio	2 anni	totale	2045	limite inferiore 90%	375508
Italia	popolazione al 1� gennaio	2 anni	totale	2046	limite inferiore 90%	371352
Italia	popolazione al 1� gennaio	2 anni	totale	2047	limite inferiore 90%	366908
Italia	popolazione al 1� gennaio	2 anni	totale	2048	limite inferiore 90%	361662
Italia	popolazione al 1� gennaio	2 anni	totale	2049	limite inferiore 90%	355858
Italia	popolazione al 1� gennaio	2 anni	totale	2050	limite inferiore 90%	350223
Italia	popolazione al 1� gennaio	2 anni	totale	2051	limite inferiore 90%	344250
Italia	popolazione al 1� gennaio	2 anni	totale	2052	limite inferiore 90%	338658
Italia	popolazione al 1� gennaio	2 anni	totale	2053	limite inferiore 90%	333614
Italia	popolazione al 1� gennaio	2 anni	totale	2054	limite inferiore 90%	328953
Italia	popolazione al 1� gennaio	2 anni	totale	2055	limite inferiore 90%	324902
Italia	popolazione al 1� gennaio	2 anni	totale	2056	limite inferiore 90%	320765
Italia	popolazione al 1� gennaio	2 anni	totale	2057	limite inferiore 90%	317668
Italia	popolazione al 1� gennaio	2 anni	totale	2058	limite inferiore 90%	313644
Italia	popolazione al 1� gennaio	2 anni	totale	2059	limite inferiore 90%	310593
Italia	popolazione al 1� gennaio	2 anni	totale	2060	limite inferiore 90%	307785
Italia	popolazione al 1� gennaio	2 anni	totale	2061	limite inferiore 90%	306046
Italia	popolazione al 1� gennaio	2 anni	totale	2062	limite inferiore 90%	303318
Italia	popolazione al 1� gennaio	2 anni	totale	2063	limite inferiore 90%	301208
Italia	popolazione al 1� gennaio	2 anni	totale	2064	limite inferiore 90%	299297
Italia	popolazione al 1� gennaio	2 anni	totale	2065	limite inferiore 90%	297334
Italia	popolazione al 1� gennaio	2 anni	totale	2066	limite inferiore 90%	295494
Italia	popolazione al 1� gennaio	3 anni	totale	2016	limite inferiore 90%	534890
Italia	popolazione al 1� gennaio	3 anni	totale	2017	limite inferiore 90%	512298
Italia	popolazione al 1� gennaio	3 anni	totale	2018	limite inferiore 90%	501651
Italia	popolazione al 1� gennaio	3 anni	totale	2019	limite inferiore 90%	480909
Italia	popolazione al 1� gennaio	3 anni	totale	2020	limite inferiore 90%	466143
Italia	popolazione al 1� gennaio	3 anni	totale	2021	limite inferiore 90%	461309
Italia	popolazione al 1� gennaio	3 anni	totale	2022	limite inferiore 90%	456106
Italia	popolazione al 1� gennaio	3 anni	totale	2023	limite inferiore 90%	451057
Italia	popolazione al 1� gennaio	3 anni	totale	2024	limite inferiore 90%	444400
Italia	popolazione al 1� gennaio	3 anni	totale	2025	limite inferiore 90%	438117
Italia	popolazione al 1� gennaio	3 anni	totale	2026	limite inferiore 90%	432271
Italia	popolazione al 1� gennaio	3 anni	totale	2027	limite inferiore 90%	426828
Italia	popolazione al 1� gennaio	3 anni	totale	2028	limite inferiore 90%	422288
Italia	popolazione al 1� gennaio	3 anni	totale	2029	limite inferiore 90%	417888
Italia	popolazione al 1� gennaio	3 anni	totale	2030	limite inferiore 90%	414315
Italia	popolazione al 1� gennaio	3 anni	totale	2031	limite inferiore 90%	410907
Italia	popolazione al 1� gennaio	3 anni	totale	2032	limite inferiore 90%	408070
Italia	popolazione al 1� gennaio	3 anni	totale	2033	limite inferiore 90%	405275
Italia	popolazione al 1� gennaio	3 anni	totale	2034	limite inferiore 90%	403208
Italia	popolazione al 1� gennaio	3 anni	totale	2035	limite inferiore 90%	401366
Italia	popolazione al 1� gennaio	3 anni	totale	2036	limite inferiore 90%	399824
Italia	popolazione al 1� gennaio	3 anni	totale	2037	limite inferiore 90%	398100
Italia	popolazione al 1� gennaio	3 anni	totale	2038	limite inferiore 90%	396598
Italia	popolazione al 1� gennaio	3 anni	totale	2039	limite inferiore 90%	394892
Italia	popolazione al 1� gennaio	3 anni	totale	2040	limite inferiore 90%	393557
Italia	popolazione al 1� gennaio	3 anni	totale	2041	limite inferiore 90%	391181
Italia	popolazione al 1� gennaio	3 anni	totale	2042	limite inferiore 90%	388648
Italia	popolazione al 1� gennaio	3 anni	totale	2043	limite inferiore 90%	385612
Italia	popolazione al 1� gennaio	3 anni	totale	2044	limite inferiore 90%	382800
Italia	popolazione al 1� gennaio	3 anni	totale	2045	limite inferiore 90%	379800
Italia	popolazione al 1� gennaio	3 anni	totale	2046	limite inferiore 90%	375620
Italia	popolazione al 1� gennaio	3 anni	totale	2047	limite inferiore 90%	371717
Italia	popolazione al 1� gennaio	3 anni	totale	2048	limite inferiore 90%	367050
Italia	popolazione al 1� gennaio	3 anni	totale	2049	limite inferiore 90%	361356
Italia	popolazione al 1� gennaio	3 anni	totale	2050	limite inferiore 90%	355933
Italia	popolazione al 1� gennaio	3 anni	totale	2051	limite inferiore 90%	349957
Italia	popolazione al 1� gennaio	3 anni	totale	2052	limite inferiore 90%	344619
Italia	popolazione al 1� gennaio	3 anni	totale	2053	limite inferiore 90%	338588
Italia	popolazione al 1� gennaio	3 anni	totale	2054	limite inferiore 90%	333832
Italia	popolazione al 1� gennaio	3 anni	totale	2055	limite inferiore 90%	329919
Italia	popolazione al 1� gennaio	3 anni	totale	2056	limite inferiore 90%	325620
Italia	popolazione al 1� gennaio	3 anni	totale	2057	limite inferiore 90%	321829
Italia	popolazione al 1� gennaio	3 anni	totale	2058	limite inferiore 90%	318153
Italia	popolazione al 1� gennaio	3 anni	totale	2059	limite inferiore 90%	314302
Italia	popolazione al 1� gennaio	3 anni	totale	2060	limite inferiore 90%	311153
Italia	popolazione al 1� gennaio	3 anni	totale	2061	limite inferiore 90%	308795
Italia	popolazione al 1� gennaio	3 anni	totale	2062	limite inferiore 90%	306311
Italia	popolazione al 1� gennaio	3 anni	totale	2063	limite inferiore 90%	303910
Italia	popolazione al 1� gennaio	3 anni	totale	2064	limite inferiore 90%	301622
Italia	popolazione al 1� gennaio	3 anni	totale	2065	limite inferiore 90%	299149
Italia	popolazione al 1� gennaio	3 anni	totale	2066	limite inferiore 90%	297294
Italia	popolazione al 1� gennaio	4 anni	totale	2016	limite inferiore 90%	546008
Italia	popolazione al 1� gennaio	4 anni	totale	2017	limite inferiore 90%	535478
Italia	popolazione al 1� gennaio	4 anni	totale	2018	limite inferiore 90%	512833
Italia	popolazione al 1� gennaio	4 anni	totale	2019	limite inferiore 90%	502134
Italia	popolazione al 1� gennaio	4 anni	totale	2020	limite inferiore 90%	481344
Italia	popolazione al 1� gennaio	4 anni	totale	2021	limite inferiore 90%	466846
Italia	popolazione al 1� gennaio	4 anni	totale	2022	limite inferiore 90%	461984
Italia	popolazione al 1� gennaio	4 anni	totale	2023	limite inferiore 90%	456844
Italia	popolazione al 1� gennaio	4 anni	totale	2024	limite inferiore 90%	451956
Italia	popolazione al 1� gennaio	4 anni	totale	2025	limite inferiore 90%	445348
Italia	popolazione al 1� gennaio	4 anni	totale	2026	limite inferiore 90%	439086
Italia	popolazione al 1� gennaio	4 anni	totale	2027	limite inferiore 90%	433033
Italia	popolazione al 1� gennaio	4 anni	totale	2028	limite inferiore 90%	427800
Italia	popolazione al 1� gennaio	4 anni	totale	2029	limite inferiore 90%	423005
Italia	popolazione al 1� gennaio	4 anni	totale	2030	limite inferiore 90%	418469
Italia	popolazione al 1� gennaio	4 anni	totale	2031	limite inferiore 90%	414964
Italia	popolazione al 1� gennaio	4 anni	totale	2032	limite inferiore 90%	411487
Italia	popolazione al 1� gennaio	4 anni	totale	2033	limite inferiore 90%	408729
Italia	popolazione al 1� gennaio	4 anni	totale	2034	limite inferiore 90%	406245
Italia	popolazione al 1� gennaio	4 anni	totale	2035	limite inferiore 90%	404131
Italia	popolazione al 1� gennaio	4 anni	totale	2036	limite inferiore 90%	402123
Italia	popolazione al 1� gennaio	4 anni	totale	2037	limite inferiore 90%	400800
Italia	popolazione al 1� gennaio	4 anni	totale	2038	limite inferiore 90%	399129
Italia	popolazione al 1� gennaio	4 anni	totale	2039	limite inferiore 90%	397608
Italia	popolazione al 1� gennaio	4 anni	totale	2040	limite inferiore 90%	396066
Italia	popolazione al 1� gennaio	4 anni	totale	2041	limite inferiore 90%	394006
Italia	popolazione al 1� gennaio	4 anni	totale	2042	limite inferiore 90%	391552
Italia	popolazione al 1� gennaio	4 anni	totale	2043	limite inferiore 90%	388966
Italia	popolazione al 1� gennaio	4 anni	totale	2044	limite inferiore 90%	385768
Italia	popolazione al 1� gennaio	4 anni	totale	2045	limite inferiore 90%	382743
Italia	popolazione al 1� gennaio	4 anni	totale	2046	limite inferiore 90%	379542
Italia	popolazione al 1� gennaio	4 anni	totale	2047	limite inferiore 90%	375841
Italia	popolazione al 1� gennaio	4 anni	totale	2048	limite inferiore 90%	372074
Italia	popolazione al 1� gennaio	4 anni	totale	2049	limite inferiore 90%	367334
Italia	popolazione al 1� gennaio	4 anni	totale	2050	limite inferiore 90%	361557
Italia	popolazione al 1� gennaio	4 anni	totale	2051	limite inferiore 90%	356041
Italia	popolazione al 1� gennaio	4 anni	totale	2052	limite inferiore 90%	350652
Italia	popolazione al 1� gennaio	4 anni	totale	2053	limite inferiore 90%	345061
Italia	popolazione al 1� gennaio	4 anni	totale	2054	limite inferiore 90%	339274
Italia	popolazione al 1� gennaio	4 anni	totale	2055	limite inferiore 90%	334530
Italia	popolazione al 1� gennaio	4 anni	totale	2056	limite inferiore 90%	330302
Italia	popolazione al 1� gennaio	4 anni	totale	2057	limite inferiore 90%	325949
Italia	popolazione al 1� gennaio	4 anni	totale	2058	limite inferiore 90%	322411
Italia	popolazione al 1� gennaio	4 anni	totale	2059	limite inferiore 90%	318242
Italia	popolazione al 1� gennaio	4 anni	totale	2060	limite inferiore 90%	314373
Italia	popolazione al 1� gennaio	4 anni	totale	2061	limite inferiore 90%	311577
Italia	popolazione al 1� gennaio	4 anni	totale	2062	limite inferiore 90%	308966
Italia	popolazione al 1� gennaio	4 anni	totale	2063	limite inferiore 90%	306729
Italia	popolazione al 1� gennaio	4 anni	totale	2064	limite inferiore 90%	304511
Italia	popolazione al 1� gennaio	4 anni	totale	2065	limite inferiore 90%	302175
Italia	popolazione al 1� gennaio	4 anni	totale	2066	limite inferiore 90%	299361
Italia	popolazione al 1� gennaio	5 anni	totale	2016	limite inferiore 90%	560984
Italia	popolazione al 1� gennaio	5 anni	totale	2017	limite inferiore 90%	546648
Italia	popolazione al 1� gennaio	5 anni	totale	2018	limite inferiore 90%	536064
Italia	popolazione al 1� gennaio	5 anni	totale	2019	limite inferiore 90%	513371
Italia	popolazione al 1� gennaio	5 anni	totale	2020	limite inferiore 90%	502622
Italia	popolazione al 1� gennaio	5 anni	totale	2021	limite inferiore 90%	481783
Italia	popolazione al 1� gennaio	5 anni	totale	2022	limite inferiore 90%	467820
Italia	popolazione al 1� gennaio	5 anni	totale	2023	limite inferiore 90%	462859
Italia	popolazione al 1� gennaio	5 anni	totale	2024	limite inferiore 90%	457650
Italia	popolazione al 1� gennaio	5 anni	totale	2025	limite inferiore 90%	452783
Italia	popolazione al 1� gennaio	5 anni	totale	2026	limite inferiore 90%	446219
Italia	popolazione al 1� gennaio	5 anni	totale	2027	limite inferiore 90%	439849
Italia	popolazione al 1� gennaio	5 anni	totale	2028	limite inferiore 90%	433922
Italia	popolazione al 1� gennaio	5 anni	totale	2029	limite inferiore 90%	428346
Italia	popolazione al 1� gennaio	5 anni	totale	2030	limite inferiore 90%	423725
Italia	popolazione al 1� gennaio	5 anni	totale	2031	limite inferiore 90%	419322
Italia	popolazione al 1� gennaio	5 anni	totale	2032	limite inferiore 90%	415849
Italia	popolazione al 1� gennaio	5 anni	totale	2033	limite inferiore 90%	412387
Italia	popolazione al 1� gennaio	5 anni	totale	2034	limite inferiore 90%	409764
Italia	popolazione al 1� gennaio	5 anni	totale	2035	limite inferiore 90%	406968
Italia	popolazione al 1� gennaio	5 anni	totale	2036	limite inferiore 90%	404985
Italia	popolazione al 1� gennaio	5 anni	totale	2037	limite inferiore 90%	403283
Italia	popolazione al 1� gennaio	5 anni	totale	2038	limite inferiore 90%	401669
Italia	popolazione al 1� gennaio	5 anni	totale	2039	limite inferiore 90%	399998
Italia	popolazione al 1� gennaio	5 anni	totale	2040	limite inferiore 90%	398710
Italia	popolazione al 1� gennaio	5 anni	totale	2041	limite inferiore 90%	396467
Italia	popolazione al 1� gennaio	5 anni	totale	2042	limite inferiore 90%	394484
Italia	popolazione al 1� gennaio	5 anni	totale	2043	limite inferiore 90%	391714
Italia	popolazione al 1� gennaio	5 anni	totale	2044	limite inferiore 90%	389254
Italia	popolazione al 1� gennaio	5 anni	totale	2045	limite inferiore 90%	386240
Italia	popolazione al 1� gennaio	5 anni	totale	2046	limite inferiore 90%	383284
Italia	popolazione al 1� gennaio	5 anni	totale	2047	limite inferiore 90%	380196
Italia	popolazione al 1� gennaio	5 anni	totale	2048	limite inferiore 90%	376498
Italia	popolazione al 1� gennaio	5 anni	totale	2049	limite inferiore 90%	372039
Italia	popolazione al 1� gennaio	5 anni	totale	2050	limite inferiore 90%	367177
Italia	popolazione al 1� gennaio	5 anni	totale	2051	limite inferiore 90%	361740
Italia	popolazione al 1� gennaio	5 anni	totale	2052	limite inferiore 90%	355949
Italia	popolazione al 1� gennaio	5 anni	totale	2053	limite inferiore 90%	350867
Italia	popolazione al 1� gennaio	5 anni	totale	2054	limite inferiore 90%	344907
Italia	popolazione al 1� gennaio	5 anni	totale	2055	limite inferiore 90%	339797
Italia	popolazione al 1� gennaio	5 anni	totale	2056	limite inferiore 90%	334718
Italia	popolazione al 1� gennaio	5 anni	totale	2057	limite inferiore 90%	330429
Italia	popolazione al 1� gennaio	5 anni	totale	2058	limite inferiore 90%	326297
Italia	popolazione al 1� gennaio	5 anni	totale	2059	limite inferiore 90%	322362
Italia	popolazione al 1� gennaio	5 anni	totale	2060	limite inferiore 90%	318218
Italia	popolazione al 1� gennaio	5 anni	totale	2061	limite inferiore 90%	314938
Italia	popolazione al 1� gennaio	5 anni	totale	2062	limite inferiore 90%	312171
Italia	popolazione al 1� gennaio	5 anni	totale	2063	limite inferiore 90%	309178
Italia	popolazione al 1� gennaio	5 anni	totale	2064	limite inferiore 90%	306781
Italia	popolazione al 1� gennaio	5 anni	totale	2065	limite inferiore 90%	304899
Italia	popolazione al 1� gennaio	5 anni	totale	2066	limite inferiore 90%	301625
Italia	popolazione al 1� gennaio	6 anni	totale	2016	limite inferiore 90%	570072
Italia	popolazione al 1� gennaio	6 anni	totale	2017	limite inferiore 90%	561677
Italia	popolazione al 1� gennaio	6 anni	totale	2018	limite inferiore 90%	547289
Italia	popolazione al 1� gennaio	6 anni	totale	2019	limite inferiore 90%	536655
Italia	popolazione al 1� gennaio	6 anni	totale	2020	limite inferiore 90%	513910
Italia	popolazione al 1� gennaio	6 anni	totale	2021	limite inferiore 90%	503109
Italia	popolazione al 1� gennaio	6 anni	totale	2022	limite inferiore 90%	482216
Italia	popolazione al 1� gennaio	6 anni	totale	2023	limite inferiore 90%	468723
Italia	popolazione al 1� gennaio	6 anni	totale	2024	limite inferiore 90%	463890
Italia	popolazione al 1� gennaio	6 anni	totale	2025	limite inferiore 90%	458785
Italia	popolazione al 1� gennaio	6 anni	totale	2026	limite inferiore 90%	453752
Italia	popolazione al 1� gennaio	6 anni	totale	2027	limite inferiore 90%	447205
Italia	popolazione al 1� gennaio	6 anni	totale	2028	limite inferiore 90%	440837
Italia	popolazione al 1� gennaio	6 anni	totale	2029	limite inferiore 90%	434757
Italia	popolazione al 1� gennaio	6 anni	totale	2030	limite inferiore 90%	429463
Italia	popolazione al 1� gennaio	6 anni	totale	2031	limite inferiore 90%	425008
Italia	popolazione al 1� gennaio	6 anni	totale	2032	limite inferiore 90%	420486
Italia	popolazione al 1� gennaio	6 anni	totale	2033	limite inferiore 90%	416909
Italia	popolazione al 1� gennaio	6 anni	totale	2034	limite inferiore 90%	413708
Italia	popolazione al 1� gennaio	6 anni	totale	2035	limite inferiore 90%	410683
Italia	popolazione al 1� gennaio	6 anni	totale	2036	limite inferiore 90%	407817
Italia	popolazione al 1� gennaio	6 anni	totale	2037	limite inferiore 90%	405951
Italia	popolazione al 1� gennaio	6 anni	totale	2038	limite inferiore 90%	404011
Italia	popolazione al 1� gennaio	6 anni	totale	2039	limite inferiore 90%	402472
Italia	popolazione al 1� gennaio	6 anni	totale	2040	limite inferiore 90%	400693
Italia	popolazione al 1� gennaio	6 anni	totale	2041	limite inferiore 90%	398917
Italia	popolazione al 1� gennaio	6 anni	totale	2042	limite inferiore 90%	396378
Italia	popolazione al 1� gennaio	6 anni	totale	2043	limite inferiore 90%	394327
Italia	popolazione al 1� gennaio	6 anni	totale	2044	limite inferiore 90%	391552
Italia	popolazione al 1� gennaio	6 anni	totale	2045	limite inferiore 90%	389210
Italia	popolazione al 1� gennaio	6 anni	totale	2046	limite inferiore 90%	386789
Italia	popolazione al 1� gennaio	6 anni	totale	2047	limite inferiore 90%	384169
Italia	popolazione al 1� gennaio	6 anni	totale	2048	limite inferiore 90%	380422
Italia	popolazione al 1� gennaio	6 anni	totale	2049	limite inferiore 90%	376314
Italia	popolazione al 1� gennaio	6 anni	totale	2050	limite inferiore 90%	371840
Italia	popolazione al 1� gennaio	6 anni	totale	2051	limite inferiore 90%	366942
Italia	popolazione al 1� gennaio	6 anni	totale	2052	limite inferiore 90%	361699
Italia	popolazione al 1� gennaio	6 anni	totale	2053	limite inferiore 90%	356392
Italia	popolazione al 1� gennaio	6 anni	totale	2054	limite inferiore 90%	351106
Italia	popolazione al 1� gennaio	6 anni	totale	2055	limite inferiore 90%	345356
Italia	popolazione al 1� gennaio	6 anni	totale	2056	limite inferiore 90%	340129
Italia	popolazione al 1� gennaio	6 anni	totale	2057	limite inferiore 90%	335584
Italia	popolazione al 1� gennaio	6 anni	totale	2058	limite inferiore 90%	330879
Italia	popolazione al 1� gennaio	6 anni	totale	2059	limite inferiore 90%	326407
Italia	popolazione al 1� gennaio	6 anni	totale	2060	limite inferiore 90%	322142
Italia	popolazione al 1� gennaio	6 anni	totale	2061	limite inferiore 90%	318259
Italia	popolazione al 1� gennaio	6 anni	totale	2062	limite inferiore 90%	315011
Italia	popolazione al 1� gennaio	6 anni	totale	2063	limite inferiore 90%	312515
Italia	popolazione al 1� gennaio	6 anni	totale	2064	limite inferiore 90%	309903
Italia	popolazione al 1� gennaio	6 anni	totale	2065	limite inferiore 90%	307322
Italia	popolazione al 1� gennaio	6 anni	totale	2066	limite inferiore 90%	305058
Italia	popolazione al 1� gennaio	7 anni	totale	2016	limite inferiore 90%	576106
Italia	popolazione al 1� gennaio	7 anni	totale	2017	limite inferiore 90%	570822
Italia	popolazione al 1� gennaio	7 anni	totale	2018	limite inferiore 90%	562374
Italia	popolazione al 1� gennaio	7 anni	totale	2019	limite inferiore 90%	547933
Italia	popolazione al 1� gennaio	7 anni	totale	2020	limite inferiore 90%	537247
Italia	popolazione al 1� gennaio	7 anni	totale	2021	limite inferiore 90%	514450
Italia	popolazione al 1� gennaio	7 anni	totale	2022	limite inferiore 90%	503599
Italia	popolazione al 1� gennaio	7 anni	totale	2023	limite inferiore 90%	482663
Italia	popolazione al 1� gennaio	7 anni	totale	2024	limite inferiore 90%	469623
Italia	popolazione al 1� gennaio	7 anni	totale	2025	limite inferiore 90%	464840
Italia	popolazione al 1� gennaio	7 anni	totale	2026	limite inferiore 90%	459762
Italia	popolazione al 1� gennaio	7 anni	totale	2027	limite inferiore 90%	454777
Italia	popolazione al 1� gennaio	7 anni	totale	2028	limite inferiore 90%	448235
Italia	popolazione al 1� gennaio	7 anni	totale	2029	limite inferiore 90%	441836
Italia	popolazione al 1� gennaio	7 anni	totale	2030	limite inferiore 90%	435924
Italia	popolazione al 1� gennaio	7 anni	totale	2031	limite inferiore 90%	430794
Italia	popolazione al 1� gennaio	7 anni	totale	2032	limite inferiore 90%	426141
Italia	popolazione al 1� gennaio	7 anni	totale	2033	limite inferiore 90%	421640
Italia	popolazione al 1� gennaio	7 anni	totale	2034	limite inferiore 90%	417876
Italia	popolazione al 1� gennaio	7 anni	totale	2035	limite inferiore 90%	414048
Italia	popolazione al 1� gennaio	7 anni	totale	2036	limite inferiore 90%	411137
Italia	popolazione al 1� gennaio	7 anni	totale	2037	limite inferiore 90%	408427
Italia	popolazione al 1� gennaio	7 anni	totale	2038	limite inferiore 90%	406682
Italia	popolazione al 1� gennaio	7 anni	totale	2039	limite inferiore 90%	404609
Italia	popolazione al 1� gennaio	7 anni	totale	2040	limite inferiore 90%	403349
Italia	popolazione al 1� gennaio	7 anni	totale	2041	limite inferiore 90%	400915
Italia	popolazione al 1� gennaio	7 anni	totale	2042	limite inferiore 90%	398742
Italia	popolazione al 1� gennaio	7 anni	totale	2043	limite inferiore 90%	396590
Italia	popolazione al 1� gennaio	7 anni	totale	2044	limite inferiore 90%	394398
Italia	popolazione al 1� gennaio	7 anni	totale	2045	limite inferiore 90%	391712
Italia	popolazione al 1� gennaio	7 anni	totale	2046	limite inferiore 90%	390198
Italia	popolazione al 1� gennaio	7 anni	totale	2047	limite inferiore 90%	387189
Italia	popolazione al 1� gennaio	7 anni	totale	2048	limite inferiore 90%	384200
Italia	popolazione al 1� gennaio	7 anni	totale	2049	limite inferiore 90%	380683
Italia	popolazione al 1� gennaio	7 anni	totale	2050	limite inferiore 90%	376390
Italia	popolazione al 1� gennaio	7 anni	totale	2051	limite inferiore 90%	371916
Italia	popolazione al 1� gennaio	7 anni	totale	2052	limite inferiore 90%	367359
Italia	popolazione al 1� gennaio	7 anni	totale	2053	limite inferiore 90%	362180
Italia	popolazione al 1� gennaio	7 anni	totale	2054	limite inferiore 90%	356697
Italia	popolazione al 1� gennaio	7 anni	totale	2055	limite inferiore 90%	351216
Italia	popolazione al 1� gennaio	7 anni	totale	2056	limite inferiore 90%	345886
Italia	popolazione al 1� gennaio	7 anni	totale	2057	limite inferiore 90%	340801
Italia	popolazione al 1� gennaio	7 anni	totale	2058	limite inferiore 90%	335855
Italia	popolazione al 1� gennaio	7 anni	totale	2059	limite inferiore 90%	331342
Italia	popolazione al 1� gennaio	7 anni	totale	2060	limite inferiore 90%	326741
Italia	popolazione al 1� gennaio	7 anni	totale	2061	limite inferiore 90%	322207
Italia	popolazione al 1� gennaio	7 anni	totale	2062	limite inferiore 90%	318472
Italia	popolazione al 1� gennaio	7 anni	totale	2063	limite inferiore 90%	315401
Italia	popolazione al 1� gennaio	7 anni	totale	2064	limite inferiore 90%	312805
Italia	popolazione al 1� gennaio	7 anni	totale	2065	limite inferiore 90%	310633
Italia	popolazione al 1� gennaio	7 anni	totale	2066	limite inferiore 90%	308085
Italia	popolazione al 1� gennaio	8 anni	totale	2016	limite inferiore 90%	573679
Italia	popolazione al 1� gennaio	8 anni	totale	2017	limite inferiore 90%	576916
Italia	popolazione al 1� gennaio	8 anni	totale	2018	limite inferiore 90%	571581
Italia	popolazione al 1� gennaio	8 anni	totale	2019	limite inferiore 90%	563087
Italia	popolazione al 1� gennaio	8 anni	totale	2020	limite inferiore 90%	548605
Italia	popolazione al 1� gennaio	8 anni	totale	2021	limite inferiore 90%	537874
Italia	popolazione al 1� gennaio	8 anni	totale	2022	limite inferiore 90%	515032
Italia	popolazione al 1� gennaio	8 anni	totale	2023	limite inferiore 90%	504139
Italia	popolazione al 1� gennaio	8 anni	totale	2024	limite inferiore 90%	483165
Italia	popolazione al 1� gennaio	8 anni	totale	2025	limite inferiore 90%	470409
Italia	popolazione al 1� gennaio	8 anni	totale	2026	limite inferiore 90%	465701
Italia	popolazione al 1� gennaio	8 anni	totale	2027	limite inferiore 90%	460761
Italia	popolazione al 1� gennaio	8 anni	totale	2028	limite inferiore 90%	455883
Italia	popolazione al 1� gennaio	8 anni	totale	2029	limite inferiore 90%	449296
Italia	popolazione al 1� gennaio	8 anni	totale	2030	limite inferiore 90%	443033
Italia	popolazione al 1� gennaio	8 anni	totale	2031	limite inferiore 90%	437195
Italia	popolazione al 1� gennaio	8 anni	totale	2032	limite inferiore 90%	431909
Italia	popolazione al 1� gennaio	8 anni	totale	2033	limite inferiore 90%	427047
Italia	popolazione al 1� gennaio	8 anni	totale	2034	limite inferiore 90%	422223
Italia	popolazione al 1� gennaio	8 anni	totale	2035	limite inferiore 90%	418266
Italia	popolazione al 1� gennaio	8 anni	totale	2036	limite inferiore 90%	414534
Italia	popolazione al 1� gennaio	8 anni	totale	2037	limite inferiore 90%	411534
Italia	popolazione al 1� gennaio	8 anni	totale	2038	limite inferiore 90%	409529
Italia	popolazione al 1� gennaio	8 anni	totale	2039	limite inferiore 90%	406894
Italia	popolazione al 1� gennaio	8 anni	totale	2040	limite inferiore 90%	405402
Italia	popolazione al 1� gennaio	8 anni	totale	2041	limite inferiore 90%	403387
Italia	popolazione al 1� gennaio	8 anni	totale	2042	limite inferiore 90%	401399
Italia	popolazione al 1� gennaio	8 anni	totale	2043	limite inferiore 90%	399455
Italia	popolazione al 1� gennaio	8 anni	totale	2044	limite inferiore 90%	397117
Italia	popolazione al 1� gennaio	8 anni	totale	2045	limite inferiore 90%	394871
Italia	popolazione al 1� gennaio	8 anni	totale	2046	limite inferiore 90%	393120
Italia	popolazione al 1� gennaio	8 anni	totale	2047	limite inferiore 90%	390424
Italia	popolazione al 1� gennaio	8 anni	totale	2048	limite inferiore 90%	387514
Italia	popolazione al 1� gennaio	8 anni	totale	2049	limite inferiore 90%	384494
Italia	popolazione al 1� gennaio	8 anni	totale	2050	limite inferiore 90%	380705
Italia	popolazione al 1� gennaio	8 anni	totale	2051	limite inferiore 90%	376977
Italia	popolazione al 1� gennaio	8 anni	totale	2052	limite inferiore 90%	372869
Italia	popolazione al 1� gennaio	8 anni	totale	2053	limite inferiore 90%	368099
Italia	popolazione al 1� gennaio	8 anni	totale	2054	limite inferiore 90%	362531
Italia	popolazione al 1� gennaio	8 anni	totale	2055	limite inferiore 90%	357193
Italia	popolazione al 1� gennaio	8 anni	totale	2056	limite inferiore 90%	351630
Italia	popolazione al 1� gennaio	8 anni	totale	2057	limite inferiore 90%	346144
Italia	popolazione al 1� gennaio	8 anni	totale	2058	limite inferiore 90%	340633
Italia	popolazione al 1� gennaio	8 anni	totale	2059	limite inferiore 90%	335736
Italia	popolazione al 1� gennaio	8 anni	totale	2060	limite inferiore 90%	331187
Italia	popolazione al 1� gennaio	8 anni	totale	2061	limite inferiore 90%	327331
Italia	popolazione al 1� gennaio	8 anni	totale	2062	limite inferiore 90%	322744
Italia	popolazione al 1� gennaio	8 anni	totale	2063	limite inferiore 90%	319198
Italia	popolazione al 1� gennaio	8 anni	totale	2064	limite inferiore 90%	316039
Italia	popolazione al 1� gennaio	8 anni	totale	2065	limite inferiore 90%	313427
Italia	popolazione al 1� gennaio	8 anni	totale	2066	limite inferiore 90%	310605
Italia	popolazione al 1� gennaio	9 anni	totale	2016	limite inferiore 90%	573879
Italia	popolazione al 1� gennaio	9 anni	totale	2017	limite inferiore 90%	574554
Italia	popolazione al 1� gennaio	9 anni	totale	2018	limite inferiore 90%	577740
Italia	popolazione al 1� gennaio	9 anni	totale	2019	limite inferiore 90%	572356
Italia	popolazione al 1� gennaio	9 anni	totale	2020	limite inferiore 90%	563814
Italia	popolazione al 1� gennaio	9 anni	totale	2021	limite inferiore 90%	549286
Italia	popolazione al 1� gennaio	9 anni	totale	2022	limite inferiore 90%	538512
Italia	popolazione al 1� gennaio	9 anni	totale	2023	limite inferiore 90%	515637
Italia	popolazione al 1� gennaio	9 anni	totale	2024	limite inferiore 90%	504710
Italia	popolazione al 1� gennaio	9 anni	totale	2025	limite inferiore 90%	483692
Italia	popolazione al 1� gennaio	9 anni	totale	2026	limite inferiore 90%	471439
Italia	popolazione al 1� gennaio	9 anni	totale	2027	limite inferiore 90%	466615
Italia	popolazione al 1� gennaio	9 anni	totale	2028	limite inferiore 90%	461686
Italia	popolazione al 1� gennaio	9 anni	totale	2029	limite inferiore 90%	456915
Italia	popolazione al 1� gennaio	9 anni	totale	2030	limite inferiore 90%	450186
Italia	popolazione al 1� gennaio	9 anni	totale	2031	limite inferiore 90%	443793
Italia	popolazione al 1� gennaio	9 anni	totale	2032	limite inferiore 90%	437694
Italia	popolazione al 1� gennaio	9 anni	totale	2033	limite inferiore 90%	432433
Italia	popolazione al 1� gennaio	9 anni	totale	2034	limite inferiore 90%	427629
Italia	popolazione al 1� gennaio	9 anni	totale	2035	limite inferiore 90%	422997
Italia	popolazione al 1� gennaio	9 anni	totale	2036	limite inferiore 90%	419143
Italia	popolazione al 1� gennaio	9 anni	totale	2037	limite inferiore 90%	415604
Italia	popolazione al 1� gennaio	9 anni	totale	2038	limite inferiore 90%	412849
Italia	popolazione al 1� gennaio	9 anni	totale	2039	limite inferiore 90%	409749
Italia	popolazione al 1� gennaio	9 anni	totale	2040	limite inferiore 90%	407739
Italia	popolazione al 1� gennaio	9 anni	totale	2041	limite inferiore 90%	405400
Italia	popolazione al 1� gennaio	9 anni	totale	2042	limite inferiore 90%	403762
Italia	popolazione al 1� gennaio	9 anni	totale	2043	limite inferiore 90%	401466
Italia	popolazione al 1� gennaio	9 anni	totale	2044	limite inferiore 90%	399938
Italia	popolazione al 1� gennaio	9 anni	totale	2045	limite inferiore 90%	397637
Italia	popolazione al 1� gennaio	9 anni	totale	2046	limite inferiore 90%	396092
Italia	popolazione al 1� gennaio	9 anni	totale	2047	limite inferiore 90%	394087
Italia	popolazione al 1� gennaio	9 anni	totale	2048	limite inferiore 90%	390996
Italia	popolazione al 1� gennaio	9 anni	totale	2049	limite inferiore 90%	388034
Italia	popolazione al 1� gennaio	9 anni	totale	2050	limite inferiore 90%	384972
Italia	popolazione al 1� gennaio	9 anni	totale	2051	limite inferiore 90%	381291
Italia	popolazione al 1� gennaio	9 anni	totale	2052	limite inferiore 90%	377685
Italia	popolazione al 1� gennaio	9 anni	totale	2053	limite inferiore 90%	373499
Italia	popolazione al 1� gennaio	9 anni	totale	2054	limite inferiore 90%	368714
Italia	popolazione al 1� gennaio	9 anni	totale	2055	limite inferiore 90%	362877
Italia	popolazione al 1� gennaio	9 anni	totale	2056	limite inferiore 90%	357708
Italia	popolazione al 1� gennaio	9 anni	totale	2057	limite inferiore 90%	352315
Italia	popolazione al 1� gennaio	9 anni	totale	2058	limite inferiore 90%	347114
Italia	popolazione al 1� gennaio	9 anni	totale	2059	limite inferiore 90%	341402
Italia	popolazione al 1� gennaio	9 anni	totale	2060	limite inferiore 90%	336353
Italia	popolazione al 1� gennaio	9 anni	totale	2061	limite inferiore 90%	332224
Italia	popolazione al 1� gennaio	9 anni	totale	2062	limite inferiore 90%	327650
Italia	popolazione al 1� gennaio	9 anni	totale	2063	limite inferiore 90%	323562
Italia	popolazione al 1� gennaio	9 anni	totale	2064	limite inferiore 90%	319550
Italia	popolazione al 1� gennaio	9 anni	totale	2065	limite inferiore 90%	316559
Italia	popolazione al 1� gennaio	9 anni	totale	2066	limite inferiore 90%	313242
Italia	popolazione al 1� gennaio	10 anni	totale	2016	limite inferiore 90%	569873
Italia	popolazione al 1� gennaio	10 anni	totale	2017	limite inferiore 90%	574825
Italia	popolazione al 1� gennaio	10 anni	totale	2018	limite inferiore 90%	575450
Italia	popolazione al 1� gennaio	10 anni	totale	2019	limite inferiore 90%	578589
Italia	popolazione al 1� gennaio	10 anni	totale	2020	limite inferiore 90%	573158
Italia	popolazione al 1� gennaio	10 anni	totale	2021	limite inferiore 90%	564576
Italia	popolazione al 1� gennaio	10 anni	totale	2022	limite inferiore 90%	550000
Italia	popolazione al 1� gennaio	10 anni	totale	2023	limite inferiore 90%	539176
Italia	popolazione al 1� gennaio	10 anni	totale	2024	limite inferiore 90%	516247
Italia	popolazione al 1� gennaio	10 anni	totale	2025	limite inferiore 90%	505283
Italia	popolazione al 1� gennaio	10 anni	totale	2026	limite inferiore 90%	484243
Italia	popolazione al 1� gennaio	10 anni	totale	2027	limite inferiore 90%	472229
Italia	popolazione al 1� gennaio	10 anni	totale	2028	limite inferiore 90%	467625
Italia	popolazione al 1� gennaio	10 anni	totale	2029	limite inferiore 90%	462512
Italia	popolazione al 1� gennaio	10 anni	totale	2030	limite inferiore 90%	457738
Italia	popolazione al 1� gennaio	10 anni	totale	2031	limite inferiore 90%	451104
Italia	popolazione al 1� gennaio	10 anni	totale	2032	limite inferiore 90%	444727
Italia	popolazione al 1� gennaio	10 anni	totale	2033	limite inferiore 90%	438624
Italia	popolazione al 1� gennaio	10 anni	totale	2034	limite inferiore 90%	433227
Italia	popolazione al 1� gennaio	10 anni	totale	2035	limite inferiore 90%	428366
Italia	popolazione al 1� gennaio	10 anni	totale	2036	limite inferiore 90%	423811
Italia	popolazione al 1� gennaio	10 anni	totale	2037	limite inferiore 90%	420232
Italia	popolazione al 1� gennaio	10 anni	totale	2038	limite inferiore 90%	416694
Italia	popolazione al 1� gennaio	10 anni	totale	2039	limite inferiore 90%	413608
Italia	popolazione al 1� gennaio	10 anni	totale	2040	limite inferiore 90%	410962
Italia	popolazione al 1� gennaio	10 anni	totale	2041	limite inferiore 90%	408358
Italia	popolazione al 1� gennaio	10 anni	totale	2042	limite inferiore 90%	406056
Italia	popolazione al 1� gennaio	10 anni	totale	2043	limite inferiore 90%	404065
Italia	popolazione al 1� gennaio	10 anni	totale	2044	limite inferiore 90%	402314
Italia	popolazione al 1� gennaio	10 anni	totale	2045	limite inferiore 90%	400875
Italia	popolazione al 1� gennaio	10 anni	totale	2046	limite inferiore 90%	398562
Italia	popolazione al 1� gennaio	10 anni	totale	2047	limite inferiore 90%	396705
Italia	popolazione al 1� gennaio	10 anni	totale	2048	limite inferiore 90%	394352
Italia	popolazione al 1� gennaio	10 anni	totale	2049	limite inferiore 90%	391426
Italia	popolazione al 1� gennaio	10 anni	totale	2050	limite inferiore 90%	388545
Italia	popolazione al 1� gennaio	10 anni	totale	2051	limite inferiore 90%	385214
Italia	popolazione al 1� gennaio	10 anni	totale	2052	limite inferiore 90%	381636
Italia	popolazione al 1� gennaio	10 anni	totale	2053	limite inferiore 90%	378259
Italia	popolazione al 1� gennaio	10 anni	totale	2054	limite inferiore 90%	373986
Italia	popolazione al 1� gennaio	10 anni	totale	2055	limite inferiore 90%	369132
Italia	popolazione al 1� gennaio	10 anni	totale	2056	limite inferiore 90%	363882
Italia	popolazione al 1� gennaio	10 anni	totale	2057	limite inferiore 90%	358671
Italia	popolazione al 1� gennaio	10 anni	totale	2058	limite inferiore 90%	353546
Italia	popolazione al 1� gennaio	10 anni	totale	2059	limite inferiore 90%	347805
Italia	popolazione al 1� gennaio	10 anni	totale	2060	limite inferiore 90%	341969
Italia	popolazione al 1� gennaio	10 anni	totale	2061	limite inferiore 90%	337014
Italia	popolazione al 1� gennaio	10 anni	totale	2062	limite inferiore 90%	332753
Italia	popolazione al 1� gennaio	10 anni	totale	2063	limite inferiore 90%	327893
Italia	popolazione al 1� gennaio	10 anni	totale	2064	limite inferiore 90%	323949
Italia	popolazione al 1� gennaio	10 anni	totale	2065	limite inferiore 90%	320161
Italia	popolazione al 1� gennaio	10 anni	totale	2066	limite inferiore 90%	316271
Italia	popolazione al 1� gennaio	11 anni	totale	2016	limite inferiore 90%	575357
Italia	popolazione al 1� gennaio	11 anni	totale	2017	limite inferiore 90%	570897
Italia	popolazione al 1� gennaio	11 anni	totale	2018	limite inferiore 90%	575799
Italia	popolazione al 1� gennaio	11 anni	totale	2019	limite inferiore 90%	576380
Italia	popolazione al 1� gennaio	11 anni	totale	2020	limite inferiore 90%	579471
Italia	popolazione al 1� gennaio	11 anni	totale	2021	limite inferiore 90%	574002
Italia	popolazione al 1� gennaio	11 anni	totale	2022	limite inferiore 90%	565373
Italia	popolazione al 1� gennaio	11 anni	totale	2023	limite inferiore 90%	550752
Italia	popolazione al 1� gennaio	11 anni	totale	2024	limite inferiore 90%	539890
Italia	popolazione al 1� gennaio	11 anni	totale	2025	limite inferiore 90%	516931
Italia	popolazione al 1� gennaio	11 anni	totale	2026	limite inferiore 90%	505926
Italia	popolazione al 1� gennaio	11 anni	totale	2027	limite inferiore 90%	484838
Italia	popolazione al 1� gennaio	11 anni	totale	2028	limite inferiore 90%	473052
Italia	popolazione al 1� gennaio	11 anni	totale	2029	limite inferiore 90%	468636
Italia	popolazione al 1� gennaio	11 anni	totale	2030	limite inferiore 90%	463508
Italia	popolazione al 1� gennaio	11 anni	totale	2031	limite inferiore 90%	458704
Italia	popolazione al 1� gennaio	11 anni	totale	2032	limite inferiore 90%	452017
Italia	popolazione al 1� gennaio	11 anni	totale	2033	limite inferiore 90%	445563
Italia	popolazione al 1� gennaio	11 anni	totale	2034	limite inferiore 90%	439607
Italia	popolazione al 1� gennaio	11 anni	totale	2035	limite inferiore 90%	434188
Italia	popolazione al 1� gennaio	11 anni	totale	2036	limite inferiore 90%	429399
Italia	popolazione al 1� gennaio	11 anni	totale	2037	limite inferiore 90%	424950
Italia	popolazione al 1� gennaio	11 anni	totale	2038	limite inferiore 90%	421331
Italia	popolazione al 1� gennaio	11 anni	totale	2039	limite inferiore 90%	417737
Italia	popolazione al 1� gennaio	11 anni	totale	2040	limite inferiore 90%	414643
Italia	popolazione al 1� gennaio	11 anni	totale	2041	limite inferiore 90%	411534
Italia	popolazione al 1� gennaio	11 anni	totale	2042	limite inferiore 90%	409019
Italia	popolazione al 1� gennaio	11 anni	totale	2043	limite inferiore 90%	406795
Italia	popolazione al 1� gennaio	11 anni	totale	2044	limite inferiore 90%	405172
Italia	popolazione al 1� gennaio	11 anni	totale	2045	limite inferiore 90%	403193
Italia	popolazione al 1� gennaio	11 anni	totale	2046	limite inferiore 90%	401686
Italia	popolazione al 1� gennaio	11 anni	totale	2047	limite inferiore 90%	399520
Italia	popolazione al 1� gennaio	11 anni	totale	2048	limite inferiore 90%	397305
Italia	popolazione al 1� gennaio	11 anni	totale	2049	limite inferiore 90%	394679
Italia	popolazione al 1� gennaio	11 anni	totale	2050	limite inferiore 90%	392318
Italia	popolazione al 1� gennaio	11 anni	totale	2051	limite inferiore 90%	389298
Italia	popolazione al 1� gennaio	11 anni	totale	2052	limite inferiore 90%	386066
Italia	popolazione al 1� gennaio	11 anni	totale	2053	limite inferiore 90%	382417
Italia	popolazione al 1� gennaio	11 anni	totale	2054	limite inferiore 90%	378763
Italia	popolazione al 1� gennaio	11 anni	totale	2055	limite inferiore 90%	374839
Italia	popolazione al 1� gennaio	11 anni	totale	2056	limite inferiore 90%	370241
Italia	popolazione al 1� gennaio	11 anni	totale	2057	limite inferiore 90%	365144
Italia	popolazione al 1� gennaio	11 anni	totale	2058	limite inferiore 90%	360078
Italia	popolazione al 1� gennaio	11 anni	totale	2059	limite inferiore 90%	354041
Italia	popolazione al 1� gennaio	11 anni	totale	2060	limite inferiore 90%	348308
Italia	popolazione al 1� gennaio	11 anni	totale	2061	limite inferiore 90%	342609
Italia	popolazione al 1� gennaio	11 anni	totale	2062	limite inferiore 90%	337986
Italia	popolazione al 1� gennaio	11 anni	totale	2063	limite inferiore 90%	333143
Italia	popolazione al 1� gennaio	11 anni	totale	2064	limite inferiore 90%	328683
Italia	popolazione al 1� gennaio	11 anni	totale	2065	limite inferiore 90%	324003
Italia	popolazione al 1� gennaio	11 anni	totale	2066	limite inferiore 90%	320728
Italia	popolazione al 1� gennaio	12 anni	totale	2016	limite inferiore 90%	570388
Italia	popolazione al 1� gennaio	12 anni	totale	2017	limite inferiore 90%	576467
Italia	popolazione al 1� gennaio	12 anni	totale	2018	limite inferiore 90%	571958
Italia	popolazione al 1� gennaio	12 anni	totale	2019	limite inferiore 90%	576813
Italia	popolazione al 1� gennaio	12 anni	totale	2020	limite inferiore 90%	577344
Italia	popolazione al 1� gennaio	12 anni	totale	2021	limite inferiore 90%	580394
Italia	popolazione al 1� gennaio	12 anni	totale	2022	limite inferiore 90%	574882
Italia	popolazione al 1� gennaio	12 anni	totale	2023	limite inferiore 90%	566211
Italia	popolazione al 1� gennaio	12 anni	totale	2024	limite inferiore 90%	551542
Italia	popolazione al 1� gennaio	12 anni	totale	2025	limite inferiore 90%	540641
Italia	popolazione al 1� gennaio	12 anni	totale	2026	limite inferiore 90%	517653
Italia	popolazione al 1� gennaio	12 anni	totale	2027	limite inferiore 90%	506620
Italia	popolazione al 1� gennaio	12 anni	totale	2028	limite inferiore 90%	485516
Italia	popolazione al 1� gennaio	12 anni	totale	2029	limite inferiore 90%	474089
Italia	popolazione al 1� gennaio	12 anni	totale	2030	limite inferiore 90%	469564
Italia	popolazione al 1� gennaio	12 anni	totale	2031	limite inferiore 90%	464802
Italia	popolazione al 1� gennaio	12 anni	totale	2032	limite inferiore 90%	459826
Italia	popolazione al 1� gennaio	12 anni	totale	2033	limite inferiore 90%	453029
Italia	popolazione al 1� gennaio	12 anni	totale	2034	limite inferiore 90%	446597
Italia	popolazione al 1� gennaio	12 anni	totale	2035	limite inferiore 90%	440744
Italia	popolazione al 1� gennaio	12 anni	totale	2036	limite inferiore 90%	435092
Italia	popolazione al 1� gennaio	12 anni	totale	2037	limite inferiore 90%	430250
Italia	popolazione al 1� gennaio	12 anni	totale	2038	limite inferiore 90%	425757
Italia	popolazione al 1� gennaio	12 anni	totale	2039	limite inferiore 90%	421953
Italia	popolazione al 1� gennaio	12 anni	totale	2040	limite inferiore 90%	418166
Italia	popolazione al 1� gennaio	12 anni	totale	2041	limite inferiore 90%	415020
Italia	popolazione al 1� gennaio	12 anni	totale	2042	limite inferiore 90%	411952
Italia	popolazione al 1� gennaio	12 anni	totale	2043	limite inferiore 90%	409643
Italia	popolazione al 1� gennaio	12 anni	totale	2044	limite inferiore 90%	407509
Italia	popolazione al 1� gennaio	12 anni	totale	2045	limite inferiore 90%	406063
Italia	popolazione al 1� gennaio	12 anni	totale	2046	limite inferiore 90%	404436
Italia	popolazione al 1� gennaio	12 anni	totale	2047	limite inferiore 90%	402438
Italia	popolazione al 1� gennaio	12 anni	totale	2048	limite inferiore 90%	400242
Italia	popolazione al 1� gennaio	12 anni	totale	2049	limite inferiore 90%	398378
Italia	popolazione al 1� gennaio	12 anni	totale	2050	limite inferiore 90%	395545
Italia	popolazione al 1� gennaio	12 anni	totale	2051	limite inferiore 90%	393167
Italia	popolazione al 1� gennaio	12 anni	totale	2052	limite inferiore 90%	390239
Italia	popolazione al 1� gennaio	12 anni	totale	2053	limite inferiore 90%	386986
Italia	popolazione al 1� gennaio	12 anni	totale	2054	limite inferiore 90%	383427
Italia	popolazione al 1� gennaio	12 anni	totale	2055	limite inferiore 90%	379791
Italia	popolazione al 1� gennaio	12 anni	totale	2056	limite inferiore 90%	375597
Italia	popolazione al 1� gennaio	12 anni	totale	2057	limite inferiore 90%	371534
Italia	popolazione al 1� gennaio	12 anni	totale	2058	limite inferiore 90%	366245
Italia	popolazione al 1� gennaio	12 anni	totale	2059	limite inferiore 90%	360965
Italia	popolazione al 1� gennaio	12 anni	totale	2060	limite inferiore 90%	354947
Italia	popolazione al 1� gennaio	12 anni	totale	2061	limite inferiore 90%	349505
Italia	popolazione al 1� gennaio	12 anni	totale	2062	limite inferiore 90%	343533
Italia	popolazione al 1� gennaio	12 anni	totale	2063	limite inferiore 90%	338284
Italia	popolazione al 1� gennaio	12 anni	totale	2064	limite inferiore 90%	333073
Italia	popolazione al 1� gennaio	12 anni	totale	2065	limite inferiore 90%	329356
Italia	popolazione al 1� gennaio	12 anni	totale	2066	limite inferiore 90%	324420
Italia	popolazione al 1� gennaio	13 anni	totale	2016	limite inferiore 90%	566628
Italia	popolazione al 1� gennaio	13 anni	totale	2017	limite inferiore 90%	571600
Italia	popolazione al 1� gennaio	13 anni	totale	2018	limite inferiore 90%	577630
Italia	popolazione al 1� gennaio	13 anni	totale	2019	limite inferiore 90%	573074
Italia	popolazione al 1� gennaio	13 anni	totale	2020	limite inferiore 90%	577881
Italia	popolazione al 1� gennaio	13 anni	totale	2021	limite inferiore 90%	578370
Italia	popolazione al 1� gennaio	13 anni	totale	2022	limite inferiore 90%	581379
Italia	popolazione al 1� gennaio	13 anni	totale	2023	limite inferiore 90%	575816
Italia	popolazione al 1� gennaio	13 anni	totale	2024	limite inferiore 90%	567093
Italia	popolazione al 1� gennaio	13 anni	totale	2025	limite inferiore 90%	552396
Italia	popolazione al 1� gennaio	13 anni	totale	2026	limite inferiore 90%	541457
Italia	popolazione al 1� gennaio	13 anni	totale	2027	limite inferiore 90%	518433
Italia	popolazione al 1� gennaio	13 anni	totale	2028	limite inferiore 90%	507369
Italia	popolazione al 1� gennaio	13 anni	totale	2029	limite inferiore 90%	486211
Italia	popolazione al 1� gennaio	13 anni	totale	2030	limite inferiore 90%	475142
Italia	popolazione al 1� gennaio	13 anni	totale	2031	limite inferiore 90%	470579
Italia	popolazione al 1� gennaio	13 anni	totale	2032	limite inferiore 90%	465833
Italia	popolazione al 1� gennaio	13 anni	totale	2033	limite inferiore 90%	461142
Italia	popolazione al 1� gennaio	13 anni	totale	2034	limite inferiore 90%	454297
Italia	popolazione al 1� gennaio	13 anni	totale	2035	limite inferiore 90%	447807
Italia	popolazione al 1� gennaio	13 anni	totale	2036	limite inferiore 90%	441676
Italia	popolazione al 1� gennaio	13 anni	totale	2037	limite inferiore 90%	436203
Italia	popolazione al 1� gennaio	13 anni	totale	2038	limite inferiore 90%	431504
Italia	popolazione al 1� gennaio	13 anni	totale	2039	limite inferiore 90%	426743
Italia	popolazione al 1� gennaio	13 anni	totale	2040	limite inferiore 90%	422697
Italia	popolazione al 1� gennaio	13 anni	totale	2041	limite inferiore 90%	418877
Italia	popolazione al 1� gennaio	13 anni	totale	2042	limite inferiore 90%	415686
Italia	popolazione al 1� gennaio	13 anni	totale	2043	limite inferiore 90%	412706
Italia	popolazione al 1� gennaio	13 anni	totale	2044	limite inferiore 90%	410573
Italia	popolazione al 1� gennaio	13 anni	totale	2045	limite inferiore 90%	408882
Italia	popolazione al 1� gennaio	13 anni	totale	2046	limite inferiore 90%	407124
Italia	popolazione al 1� gennaio	13 anni	totale	2047	limite inferiore 90%	405181
Italia	popolazione al 1� gennaio	13 anni	totale	2048	limite inferiore 90%	403315
Italia	popolazione al 1� gennaio	13 anni	totale	2049	limite inferiore 90%	401092
Italia	popolazione al 1� gennaio	13 anni	totale	2050	limite inferiore 90%	399009
Italia	popolazione al 1� gennaio	13 anni	totale	2051	limite inferiore 90%	396619
Italia	popolazione al 1� gennaio	13 anni	totale	2052	limite inferiore 90%	393821
Italia	popolazione al 1� gennaio	13 anni	totale	2053	limite inferiore 90%	391019
Italia	popolazione al 1� gennaio	13 anni	totale	2054	limite inferiore 90%	388174
Italia	popolazione al 1� gennaio	13 anni	totale	2055	limite inferiore 90%	384631
Italia	popolazione al 1� gennaio	13 anni	totale	2056	limite inferiore 90%	380896
Italia	popolazione al 1� gennaio	13 anni	totale	2057	limite inferiore 90%	376849
Italia	popolazione al 1� gennaio	13 anni	totale	2058	limite inferiore 90%	372408
Italia	popolazione al 1� gennaio	13 anni	totale	2059	limite inferiore 90%	367046
Italia	popolazione al 1� gennaio	13 anni	totale	2060	limite inferiore 90%	361542
Italia	popolazione al 1� gennaio	13 anni	totale	2061	limite inferiore 90%	356287
Italia	popolazione al 1� gennaio	13 anni	totale	2062	limite inferiore 90%	350522
Italia	popolazione al 1� gennaio	13 anni	totale	2063	limite inferiore 90%	344238
Italia	popolazione al 1� gennaio	13 anni	totale	2064	limite inferiore 90%	339147
Italia	popolazione al 1� gennaio	13 anni	totale	2065	limite inferiore 90%	333925
Italia	popolazione al 1� gennaio	13 anni	totale	2066	limite inferiore 90%	329530
Italia	popolazione al 1� gennaio	14 anni	totale	2016	limite inferiore 90%	571945
Italia	popolazione al 1� gennaio	14 anni	totale	2017	limite inferiore 90%	567966
Italia	popolazione al 1� gennaio	14 anni	totale	2018	limite inferiore 90%	572885
Italia	popolazione al 1� gennaio	14 anni	totale	2019	limite inferiore 90%	578864
Italia	popolazione al 1� gennaio	14 anni	totale	2020	limite inferiore 90%	574261
Italia	popolazione al 1� gennaio	14 anni	totale	2021	limite inferiore 90%	579023
Italia	popolazione al 1� gennaio	14 anni	totale	2022	limite inferiore 90%	579469
Italia	popolazione al 1� gennaio	14 anni	totale	2023	limite inferiore 90%	582426
Italia	popolazione al 1� gennaio	14 anni	totale	2024	limite inferiore 90%	576821
Italia	popolazione al 1� gennaio	14 anni	totale	2025	limite inferiore 90%	568074
Italia	popolazione al 1� gennaio	14 anni	totale	2026	limite inferiore 90%	553340
Italia	popolazione al 1� gennaio	14 anni	totale	2027	limite inferiore 90%	542365
Italia	popolazione al 1� gennaio	14 anni	totale	2028	limite inferiore 90%	519277
Italia	popolazione al 1� gennaio	14 anni	totale	2029	limite inferiore 90%	508174
Italia	popolazione al 1� gennaio	14 anni	totale	2030	limite inferiore 90%	487010
Italia	popolazione al 1� gennaio	14 anni	totale	2031	limite inferiore 90%	476145
Italia	popolazione al 1� gennaio	14 anni	totale	2032	limite inferiore 90%	471742
Italia	popolazione al 1� gennaio	14 anni	totale	2033	limite inferiore 90%	466858
Italia	popolazione al 1� gennaio	14 anni	totale	2034	limite inferiore 90%	462140
Italia	popolazione al 1� gennaio	14 anni	totale	2035	limite inferiore 90%	455586
Italia	popolazione al 1� gennaio	14 anni	totale	2036	limite inferiore 90%	449109
Italia	popolazione al 1� gennaio	14 anni	totale	2037	limite inferiore 90%	443230
Italia	popolazione al 1� gennaio	14 anni	totale	2038	limite inferiore 90%	437655
Italia	popolazione al 1� gennaio	14 anni	totale	2039	limite inferiore 90%	432639
Italia	popolazione al 1� gennaio	14 anni	totale	2040	limite inferiore 90%	428101
Italia	popolazione al 1� gennaio	14 anni	totale	2041	limite inferiore 90%	424099
Italia	popolazione al 1� gennaio	14 anni	totale	2042	limite inferiore 90%	420317
Italia	popolazione al 1� gennaio	14 anni	totale	2043	limite inferiore 90%	417317
Italia	popolazione al 1� gennaio	14 anni	totale	2044	limite inferiore 90%	414423
Italia	popolazione al 1� gennaio	14 anni	totale	2045	limite inferiore 90%	412154
Italia	popolazione al 1� gennaio	14 anni	totale	2046	limite inferiore 90%	410156
Italia	popolazione al 1� gennaio	14 anni	totale	2047	limite inferiore 90%	408448
Italia	popolazione al 1� gennaio	14 anni	totale	2048	limite inferiore 90%	406312
Italia	popolazione al 1� gennaio	14 anni	totale	2049	limite inferiore 90%	404278
Italia	popolazione al 1� gennaio	14 anni	totale	2050	limite inferiore 90%	401784
Italia	popolazione al 1� gennaio	14 anni	totale	2051	limite inferiore 90%	399623
Italia	popolazione al 1� gennaio	14 anni	totale	2052	limite inferiore 90%	397181
Italia	popolazione al 1� gennaio	14 anni	totale	2053	limite inferiore 90%	395102
Italia	popolazione al 1� gennaio	14 anni	totale	2054	limite inferiore 90%	392373
Italia	popolazione al 1� gennaio	14 anni	totale	2055	limite inferiore 90%	389177
Italia	popolazione al 1� gennaio	14 anni	totale	2056	limite inferiore 90%	385887
Italia	popolazione al 1� gennaio	14 anni	totale	2057	limite inferiore 90%	382015
Italia	popolazione al 1� gennaio	14 anni	totale	2058	limite inferiore 90%	377988
Italia	popolazione al 1� gennaio	14 anni	totale	2059	limite inferiore 90%	373094
Italia	popolazione al 1� gennaio	14 anni	totale	2060	limite inferiore 90%	368388
Italia	popolazione al 1� gennaio	14 anni	totale	2061	limite inferiore 90%	362689
Italia	popolazione al 1� gennaio	14 anni	totale	2062	limite inferiore 90%	356750
Italia	popolazione al 1� gennaio	14 anni	totale	2063	limite inferiore 90%	351407
Italia	popolazione al 1� gennaio	14 anni	totale	2064	limite inferiore 90%	345134
Italia	popolazione al 1� gennaio	14 anni	totale	2065	limite inferiore 90%	339855
Italia	popolazione al 1� gennaio	14 anni	totale	2066	limite inferiore 90%	334916
Italia	popolazione al 1� gennaio	15 anni	totale	2016	limite inferiore 90%	581362
Italia	popolazione al 1� gennaio	15 anni	totale	2017	limite inferiore 90%	573446
Italia	popolazione al 1� gennaio	15 anni	totale	2018	limite inferiore 90%	569412
Italia	popolazione al 1� gennaio	15 anni	totale	2019	limite inferiore 90%	574279
Italia	popolazione al 1� gennaio	15 anni	totale	2020	limite inferiore 90%	580205
Italia	popolazione al 1� gennaio	15 anni	totale	2021	limite inferiore 90%	575551
Italia	popolazione al 1� gennaio	15 anni	totale	2022	limite inferiore 90%	580261
Italia	popolazione al 1� gennaio	15 anni	totale	2023	limite inferiore 90%	580657
Italia	popolazione al 1� gennaio	15 anni	totale	2024	limite inferiore 90%	583568
Italia	popolazione al 1� gennaio	15 anni	totale	2025	limite inferiore 90%	577929
Italia	popolazione al 1� gennaio	15 anni	totale	2026	limite inferiore 90%	569136
Italia	popolazione al 1� gennaio	15 anni	totale	2027	limite inferiore 90%	554373
Italia	popolazione al 1� gennaio	15 anni	totale	2028	limite inferiore 90%	543365
Italia	popolazione al 1� gennaio	15 anni	totale	2029	limite inferiore 90%	520250
Italia	popolazione al 1� gennaio	15 anni	totale	2030	limite inferiore 90%	509108
Italia	popolazione al 1� gennaio	15 anni	totale	2031	limite inferiore 90%	487902
Italia	popolazione al 1� gennaio	15 anni	totale	2032	limite inferiore 90%	477263
Italia	popolazione al 1� gennaio	15 anni	totale	2033	limite inferiore 90%	472900
Italia	popolazione al 1� gennaio	15 anni	totale	2034	limite inferiore 90%	468167
Italia	popolazione al 1� gennaio	15 anni	totale	2035	limite inferiore 90%	463359
Italia	popolazione al 1� gennaio	15 anni	totale	2036	limite inferiore 90%	456800
Italia	popolazione al 1� gennaio	15 anni	totale	2037	limite inferiore 90%	450446
Italia	popolazione al 1� gennaio	15 anni	totale	2038	limite inferiore 90%	444395
Italia	popolazione al 1� gennaio	15 anni	totale	2039	limite inferiore 90%	438967
Italia	popolazione al 1� gennaio	15 anni	totale	2040	limite inferiore 90%	434255
Italia	popolazione al 1� gennaio	15 anni	totale	2041	limite inferiore 90%	429597
Italia	popolazione al 1� gennaio	15 anni	totale	2042	limite inferiore 90%	425671
Italia	popolazione al 1� gennaio	15 anni	totale	2043	limite inferiore 90%	421952
Italia	popolazione al 1� gennaio	15 anni	totale	2044	limite inferiore 90%	418803
Italia	popolazione al 1� gennaio	15 anni	totale	2045	limite inferiore 90%	416063
Italia	popolazione al 1� gennaio	15 anni	totale	2046	limite inferiore 90%	413604
Italia	popolazione al 1� gennaio	15 anni	totale	2047	limite inferiore 90%	411198
Italia	popolazione al 1� gennaio	15 anni	totale	2048	limite inferiore 90%	409701
Italia	popolazione al 1� gennaio	15 anni	totale	2049	limite inferiore 90%	407965
Italia	popolazione al 1� gennaio	15 anni	totale	2050	limite inferiore 90%	405541
Italia	popolazione al 1� gennaio	15 anni	totale	2051	limite inferiore 90%	403360
Italia	popolazione al 1� gennaio	15 anni	totale	2052	limite inferiore 90%	401243
Italia	popolazione al 1� gennaio	15 anni	totale	2053	limite inferiore 90%	398732
Italia	popolazione al 1� gennaio	15 anni	totale	2054	limite inferiore 90%	396364
Italia	popolazione al 1� gennaio	15 anni	totale	2055	limite inferiore 90%	393458
Italia	popolazione al 1� gennaio	15 anni	totale	2056	limite inferiore 90%	390415
Italia	popolazione al 1� gennaio	15 anni	totale	2057	limite inferiore 90%	386979
Italia	popolazione al 1� gennaio	15 anni	totale	2058	limite inferiore 90%	383277
Italia	popolazione al 1� gennaio	15 anni	totale	2059	limite inferiore 90%	379416
Italia	popolazione al 1� gennaio	15 anni	totale	2060	limite inferiore 90%	374453
Italia	popolazione al 1� gennaio	15 anni	totale	2061	limite inferiore 90%	369491
Italia	popolazione al 1� gennaio	15 anni	totale	2062	limite inferiore 90%	363937
Italia	popolazione al 1� gennaio	15 anni	totale	2063	limite inferiore 90%	357811
Italia	popolazione al 1� gennaio	15 anni	totale	2064	limite inferiore 90%	351875
Italia	popolazione al 1� gennaio	15 anni	totale	2065	limite inferiore 90%	346363
Italia	popolazione al 1� gennaio	15 anni	totale	2066	limite inferiore 90%	340945
Italia	popolazione al 1� gennaio	16 anni	totale	2016	limite inferiore 90%	571395
Italia	popolazione al 1� gennaio	16 anni	totale	2017	limite inferiore 90%	583090
Italia	popolazione al 1� gennaio	16 anni	totale	2018	limite inferiore 90%	575117
Italia	popolazione al 1� gennaio	16 anni	totale	2019	limite inferiore 90%	571029
Italia	popolazione al 1� gennaio	16 anni	totale	2020	limite inferiore 90%	575842
Italia	popolazione al 1� gennaio	16 anni	totale	2021	limite inferiore 90%	581714
Italia	popolazione al 1� gennaio	16 anni	totale	2022	limite inferiore 90%	577006
Italia	popolazione al 1� gennaio	16 anni	totale	2023	limite inferiore 90%	581665
Italia	popolazione al 1� gennaio	16 anni	totale	2024	limite inferiore 90%	582011
Italia	popolazione al 1� gennaio	16 anni	totale	2025	limite inferiore 90%	584876
Italia	popolazione al 1� gennaio	16 anni	totale	2026	limite inferiore 90%	579183
Italia	popolazione al 1� gennaio	16 anni	totale	2027	limite inferiore 90%	570336
Italia	popolazione al 1� gennaio	16 anni	totale	2028	limite inferiore 90%	555530
Italia	popolazione al 1� gennaio	16 anni	totale	2029	limite inferiore 90%	544473
Italia	popolazione al 1� gennaio	16 anni	totale	2030	limite inferiore 90%	521343
Italia	popolazione al 1� gennaio	16 anni	totale	2031	limite inferiore 90%	510150
Italia	popolazione al 1� gennaio	16 anni	totale	2032	limite inferiore 90%	488906
Italia	popolazione al 1� gennaio	16 anni	totale	2033	limite inferiore 90%	478358
Italia	popolazione al 1� gennaio	16 anni	totale	2034	limite inferiore 90%	474318
Italia	popolazione al 1� gennaio	16 anni	totale	2035	limite inferiore 90%	469484
Italia	popolazione al 1� gennaio	16 anni	totale	2036	limite inferiore 90%	464920
Italia	popolazione al 1� gennaio	16 anni	totale	2037	limite inferiore 90%	458234
Italia	popolazione al 1� gennaio	16 anni	totale	2038	limite inferiore 90%	451892
Italia	popolazione al 1� gennaio	16 anni	totale	2039	limite inferiore 90%	445838
Italia	popolazione al 1� gennaio	16 anni	totale	2040	limite inferiore 90%	440484
Italia	popolazione al 1� gennaio	16 anni	totale	2041	limite inferiore 90%	435564
Italia	popolazione al 1� gennaio	16 anni	totale	2042	limite inferiore 90%	430926
Italia	popolazione al 1� gennaio	16 anni	totale	2043	limite inferiore 90%	427080
Italia	popolazione al 1� gennaio	16 anni	totale	2044	limite inferiore 90%	423287
Italia	popolazione al 1� gennaio	16 anni	totale	2045	limite inferiore 90%	420256
Italia	popolazione al 1� gennaio	16 anni	totale	2046	limite inferiore 90%	417264
Italia	popolazione al 1� gennaio	16 anni	totale	2047	limite inferiore 90%	414754
Italia	popolazione al 1� gennaio	16 anni	totale	2048	limite inferiore 90%	412637
Italia	popolazione al 1� gennaio	16 anni	totale	2049	limite inferiore 90%	411243
Italia	popolazione al 1� gennaio	16 anni	totale	2050	limite inferiore 90%	409454
Italia	popolazione al 1� gennaio	16 anni	totale	2051	limite inferiore 90%	407394
Italia	popolazione al 1� gennaio	16 anni	totale	2052	limite inferiore 90%	405205
Italia	popolazione al 1� gennaio	16 anni	totale	2053	limite inferiore 90%	402924
Italia	popolazione al 1� gennaio	16 anni	totale	2054	limite inferiore 90%	400502
Italia	popolazione al 1� gennaio	16 anni	totale	2055	limite inferiore 90%	398258
Italia	popolazione al 1� gennaio	16 anni	totale	2056	limite inferiore 90%	394956
Italia	popolazione al 1� gennaio	16 anni	totale	2057	limite inferiore 90%	391557
Italia	popolazione al 1� gennaio	16 anni	totale	2058	limite inferiore 90%	388349
Italia	popolazione al 1� gennaio	16 anni	totale	2059	limite inferiore 90%	384415
Italia	popolazione al 1� gennaio	16 anni	totale	2060	limite inferiore 90%	380691
Italia	popolazione al 1� gennaio	16 anni	totale	2061	limite inferiore 90%	376146
Italia	popolazione al 1� gennaio	16 anni	totale	2062	limite inferiore 90%	371176
Italia	popolazione al 1� gennaio	16 anni	totale	2063	limite inferiore 90%	365856
Italia	popolazione al 1� gennaio	16 anni	totale	2064	limite inferiore 90%	359063
Italia	popolazione al 1� gennaio	16 anni	totale	2065	limite inferiore 90%	353162
Italia	popolazione al 1� gennaio	16 anni	totale	2066	limite inferiore 90%	347389
Italia	popolazione al 1� gennaio	17 anni	totale	2016	limite inferiore 90%	573417
Italia	popolazione al 1� gennaio	17 anni	totale	2017	limite inferiore 90%	573465
Italia	popolazione al 1� gennaio	17 anni	totale	2018	limite inferiore 90%	585091
Italia	popolazione al 1� gennaio	17 anni	totale	2019	limite inferiore 90%	577057
Italia	popolazione al 1� gennaio	17 anni	totale	2020	limite inferiore 90%	572913
Italia	popolazione al 1� gennaio	17 anni	totale	2021	limite inferiore 90%	577663
Italia	popolazione al 1� gennaio	17 anni	totale	2022	limite inferiore 90%	583478
Italia	popolazione al 1� gennaio	17 anni	totale	2023	limite inferiore 90%	578705
Italia	popolazione al 1� gennaio	17 anni	totale	2024	limite inferiore 90%	583291
Italia	popolazione al 1� gennaio	17 anni	totale	2025	limite inferiore 90%	583583
Italia	popolazione al 1� gennaio	17 anni	totale	2026	limite inferiore 90%	586404
Italia	popolazione al 1� gennaio	17 anni	totale	2027	limite inferiore 90%	580642
Italia	popolazione al 1� gennaio	17 anni	totale	2028	limite inferiore 90%	571764
Italia	popolazione al 1� gennaio	17 anni	totale	2029	limite inferiore 90%	556903
Italia	popolazione al 1� gennaio	17 anni	totale	2030	limite inferiore 90%	545819
Italia	popolazione al 1� gennaio	17 anni	totale	2031	limite inferiore 90%	522674
Italia	popolazione al 1� gennaio	17 anni	totale	2032	limite inferiore 90%	511423
Italia	popolazione al 1� gennaio	17 anni	totale	2033	limite inferiore 90%	490182
Italia	popolazione al 1� gennaio	17 anni	totale	2034	limite inferiore 90%	479939
Italia	popolazione al 1� gennaio	17 anni	totale	2035	limite inferiore 90%	475909
Italia	popolazione al 1� gennaio	17 anni	totale	2036	limite inferiore 90%	471100
Italia	popolazione al 1� gennaio	17 anni	totale	2037	limite inferiore 90%	466526
Italia	popolazione al 1� gennaio	17 anni	totale	2038	limite inferiore 90%	459728
Italia	popolazione al 1� gennaio	17 anni	totale	2039	limite inferiore 90%	453614
Italia	popolazione al 1� gennaio	17 anni	totale	2040	limite inferiore 90%	447419
Italia	popolazione al 1� gennaio	17 anni	totale	2041	limite inferiore 90%	441914
Italia	popolazione al 1� gennaio	17 anni	totale	2042	limite inferiore 90%	437121
Italia	popolazione al 1� gennaio	17 anni	totale	2043	limite inferiore 90%	432421
Italia	popolazione al 1� gennaio	17 anni	totale	2044	limite inferiore 90%	428696
Italia	popolazione al 1� gennaio	17 anni	totale	2045	limite inferiore 90%	425069
Italia	popolazione al 1� gennaio	17 anni	totale	2046	limite inferiore 90%	421742
Italia	popolazione al 1� gennaio	17 anni	totale	2047	limite inferiore 90%	418755
Italia	popolazione al 1� gennaio	17 anni	totale	2048	limite inferiore 90%	416762
Italia	popolazione al 1� gennaio	17 anni	totale	2049	limite inferiore 90%	414551
Italia	popolazione al 1� gennaio	17 anni	totale	2050	limite inferiore 90%	412906
Italia	popolazione al 1� gennaio	17 anni	totale	2051	limite inferiore 90%	410926
Italia	popolazione al 1� gennaio	17 anni	totale	2052	limite inferiore 90%	408977
Italia	popolazione al 1� gennaio	17 anni	totale	2053	limite inferiore 90%	407233
Italia	popolazione al 1� gennaio	17 anni	totale	2054	limite inferiore 90%	404705
Italia	popolazione al 1� gennaio	17 anni	totale	2055	limite inferiore 90%	402611
Italia	popolazione al 1� gennaio	17 anni	totale	2056	limite inferiore 90%	399883
Italia	popolazione al 1� gennaio	17 anni	totale	2057	limite inferiore 90%	396901
Italia	popolazione al 1� gennaio	17 anni	totale	2058	limite inferiore 90%	393603
Italia	popolazione al 1� gennaio	17 anni	totale	2059	limite inferiore 90%	390320
Italia	popolazione al 1� gennaio	17 anni	totale	2060	limite inferiore 90%	386256
Italia	popolazione al 1� gennaio	17 anni	totale	2061	limite inferiore 90%	382307
Italia	popolazione al 1� gennaio	17 anni	totale	2062	limite inferiore 90%	377713
Italia	popolazione al 1� gennaio	17 anni	totale	2063	limite inferiore 90%	372852
Italia	popolazione al 1� gennaio	17 anni	totale	2064	limite inferiore 90%	367253
Italia	popolazione al 1� gennaio	17 anni	totale	2065	limite inferiore 90%	360968
Italia	popolazione al 1� gennaio	17 anni	totale	2066	limite inferiore 90%	354791
Italia	popolazione al 1� gennaio	18 anni	totale	2016	limite inferiore 90%	575399
Italia	popolazione al 1� gennaio	18 anni	totale	2017	limite inferiore 90%	575988
Italia	popolazione al 1� gennaio	18 anni	totale	2018	limite inferiore 90%	575960
Italia	popolazione al 1� gennaio	18 anni	totale	2019	limite inferiore 90%	587507
Italia	popolazione al 1� gennaio	18 anni	totale	2020	limite inferiore 90%	579402
Italia	popolazione al 1� gennaio	18 anni	totale	2021	limite inferiore 90%	575181
Italia	popolazione al 1� gennaio	18 anni	totale	2022	limite inferiore 90%	579876
Italia	popolazione al 1� gennaio	18 anni	totale	2023	limite inferiore 90%	585615
Italia	popolazione al 1� gennaio	18 anni	totale	2024	limite inferiore 90%	580782
Italia	popolazione al 1� gennaio	18 anni	totale	2025	limite inferiore 90%	585311
Italia	popolazione al 1� gennaio	18 anni	totale	2026	limite inferiore 90%	585533
Italia	popolazione al 1� gennaio	18 anni	totale	2027	limite inferiore 90%	588273
Italia	popolazione al 1� gennaio	18 anni	totale	2028	limite inferiore 90%	582476
Italia	popolazione al 1� gennaio	18 anni	totale	2029	limite inferiore 90%	573528
Italia	popolazione al 1� gennaio	18 anni	totale	2030	limite inferiore 90%	558628
Italia	popolazione al 1� gennaio	18 anni	totale	2031	limite inferiore 90%	547506
Italia	popolazione al 1� gennaio	18 anni	totale	2032	limite inferiore 90%	524313
Italia	popolazione al 1� gennaio	18 anni	totale	2033	limite inferiore 90%	513113
Italia	popolazione al 1� gennaio	18 anni	totale	2034	limite inferiore 90%	491803
Italia	popolazione al 1� gennaio	18 anni	totale	2035	limite inferiore 90%	481611
Italia	popolazione al 1� gennaio	18 anni	totale	2036	limite inferiore 90%	477678
Italia	popolazione al 1� gennaio	18 anni	totale	2037	limite inferiore 90%	472970
Italia	popolazione al 1� gennaio	18 anni	totale	2038	limite inferiore 90%	468418
Italia	popolazione al 1� gennaio	18 anni	totale	2039	limite inferiore 90%	461954
Italia	popolazione al 1� gennaio	18 anni	totale	2040	limite inferiore 90%	455686
Italia	popolazione al 1� gennaio	18 anni	totale	2041	limite inferiore 90%	449643
Italia	popolazione al 1� gennaio	18 anni	totale	2042	limite inferiore 90%	444255
Italia	popolazione al 1� gennaio	18 anni	totale	2043	limite inferiore 90%	439067
Italia	popolazione al 1� gennaio	18 anni	totale	2044	limite inferiore 90%	434585
Italia	popolazione al 1� gennaio	18 anni	totale	2045	limite inferiore 90%	430831
Italia	popolazione al 1� gennaio	18 anni	totale	2046	limite inferiore 90%	427487
Italia	popolazione al 1� gennaio	18 anni	totale	2047	limite inferiore 90%	424015
Italia	popolazione al 1� gennaio	18 anni	totale	2048	limite inferiore 90%	420770
Italia	popolazione al 1� gennaio	18 anni	totale	2049	limite inferiore 90%	418573
Italia	popolazione al 1� gennaio	18 anni	totale	2050	limite inferiore 90%	416651
Italia	popolazione al 1� gennaio	18 anni	totale	2051	limite inferiore 90%	415030
Italia	popolazione al 1� gennaio	18 anni	totale	2052	limite inferiore 90%	412885
Italia	popolazione al 1� gennaio	18 anni	totale	2053	limite inferiore 90%	411157
Italia	popolazione al 1� gennaio	18 anni	totale	2054	limite inferiore 90%	409215
Italia	popolazione al 1� gennaio	18 anni	totale	2055	limite inferiore 90%	407026
Italia	popolazione al 1� gennaio	18 anni	totale	2056	limite inferiore 90%	404823
Italia	popolazione al 1� gennaio	18 anni	totale	2057	limite inferiore 90%	402564
Italia	popolazione al 1� gennaio	18 anni	totale	2058	limite inferiore 90%	399293
Italia	popolazione al 1� gennaio	18 anni	totale	2059	limite inferiore 90%	395821
Italia	popolazione al 1� gennaio	18 anni	totale	2060	limite inferiore 90%	392798
Italia	popolazione al 1� gennaio	18 anni	totale	2061	limite inferiore 90%	388465
Italia	popolazione al 1� gennaio	18 anni	totale	2062	limite inferiore 90%	384144
Italia	popolazione al 1� gennaio	18 anni	totale	2063	limite inferiore 90%	379417
Italia	popolazione al 1� gennaio	18 anni	totale	2064	limite inferiore 90%	374074
Italia	popolazione al 1� gennaio	18 anni	totale	2065	limite inferiore 90%	368553
Italia	popolazione al 1� gennaio	18 anni	totale	2066	limite inferiore 90%	362656
Italia	popolazione al 1� gennaio	19 anni	totale	2016	limite inferiore 90%	579975
Italia	popolazione al 1� gennaio	19 anni	totale	2017	limite inferiore 90%	578629
Italia	popolazione al 1� gennaio	19 anni	totale	2018	limite inferiore 90%	579127
Italia	popolazione al 1� gennaio	19 anni	totale	2019	limite inferiore 90%	579009
Italia	popolazione al 1� gennaio	19 anni	totale	2020	limite inferiore 90%	590470
Italia	popolazione al 1� gennaio	19 anni	totale	2021	limite inferiore 90%	582295
Italia	popolazione al 1� gennaio	19 anni	totale	2022	limite inferiore 90%	577985
Italia	popolazione al 1� gennaio	19 anni	totale	2023	limite inferiore 90%	582566
Italia	popolazione al 1� gennaio	19 anni	totale	2024	limite inferiore 90%	588220
Italia	popolazione al 1� gennaio	19 anni	totale	2025	limite inferiore 90%	583309
Italia	popolazione al 1� gennaio	19 anni	totale	2026	limite inferiore 90%	587768
Italia	popolazione al 1� gennaio	19 anni	totale	2027	limite inferiore 90%	587912
Italia	popolazione al 1� gennaio	19 anni	totale	2028	limite inferiore 90%	590593
Italia	popolazione al 1� gennaio	19 anni	totale	2029	limite inferiore 90%	584761
Italia	popolazione al 1� gennaio	19 anni	totale	2030	limite inferiore 90%	575684
Italia	popolazione al 1� gennaio	19 anni	totale	2031	limite inferiore 90%	560749
Italia	popolazione al 1� gennaio	19 anni	totale	2032	limite inferiore 90%	549587
Italia	popolazione al 1� gennaio	19 anni	totale	2033	limite inferiore 90%	526302
Italia	popolazione al 1� gennaio	19 anni	totale	2034	limite inferiore 90%	515068
Italia	popolazione al 1� gennaio	19 anni	totale	2035	limite inferiore 90%	493671
Italia	popolazione al 1� gennaio	19 anni	totale	2036	limite inferiore 90%	483924
Italia	popolazione al 1� gennaio	19 anni	totale	2037	limite inferiore 90%	480001
Italia	popolazione al 1� gennaio	19 anni	totale	2038	limite inferiore 90%	475500
Italia	popolazione al 1� gennaio	19 anni	totale	2039	limite inferiore 90%	470771
Italia	popolazione al 1� gennaio	19 anni	totale	2040	limite inferiore 90%	464620
Italia	popolazione al 1� gennaio	19 anni	totale	2041	limite inferiore 90%	458183
Italia	popolazione al 1� gennaio	19 anni	totale	2042	limite inferiore 90%	452251
Italia	popolazione al 1� gennaio	19 anni	totale	2043	limite inferiore 90%	446868
Italia	popolazione al 1� gennaio	19 anni	totale	2044	limite inferiore 90%	441995
Italia	popolazione al 1� gennaio	19 anni	totale	2045	limite inferiore 90%	437348
Italia	popolazione al 1� gennaio	19 anni	totale	2046	limite inferiore 90%	433609
Italia	popolazione al 1� gennaio	19 anni	totale	2047	limite inferiore 90%	430265
Italia	popolazione al 1� gennaio	19 anni	totale	2048	limite inferiore 90%	426907
Italia	popolazione al 1� gennaio	19 anni	totale	2049	limite inferiore 90%	424239
Italia	popolazione al 1� gennaio	19 anni	totale	2050	limite inferiore 90%	421797
Italia	popolazione al 1� gennaio	19 anni	totale	2051	limite inferiore 90%	419801
Italia	popolazione al 1� gennaio	19 anni	totale	2052	limite inferiore 90%	417917
Italia	popolazione al 1� gennaio	19 anni	totale	2053	limite inferiore 90%	416243
Italia	popolazione al 1� gennaio	19 anni	totale	2054	limite inferiore 90%	414458
Italia	popolazione al 1� gennaio	19 anni	totale	2055	limite inferiore 90%	412278
Italia	popolazione al 1� gennaio	19 anni	totale	2056	limite inferiore 90%	410121
Italia	popolazione al 1� gennaio	19 anni	totale	2057	limite inferiore 90%	407770
Italia	popolazione al 1� gennaio	19 anni	totale	2058	limite inferiore 90%	405161
Italia	popolazione al 1� gennaio	19 anni	totale	2059	limite inferiore 90%	402004
Italia	popolazione al 1� gennaio	19 anni	totale	2060	limite inferiore 90%	398840
Italia	popolazione al 1� gennaio	19 anni	totale	2061	limite inferiore 90%	395274
Italia	popolazione al 1� gennaio	19 anni	totale	2062	limite inferiore 90%	391512
Italia	popolazione al 1� gennaio	19 anni	totale	2063	limite inferiore 90%	387102
Italia	popolazione al 1� gennaio	19 anni	totale	2064	limite inferiore 90%	381950
Italia	popolazione al 1� gennaio	19 anni	totale	2065	limite inferiore 90%	376799
Italia	popolazione al 1� gennaio	19 anni	totale	2066	limite inferiore 90%	371195
Italia	popolazione al 1� gennaio	20 anni	totale	2016	limite inferiore 90%	580736
Italia	popolazione al 1� gennaio	20 anni	totale	2017	limite inferiore 90%	583943
Italia	popolazione al 1� gennaio	20 anni	totale	2018	limite inferiore 90%	582489
Italia	popolazione al 1� gennaio	20 anni	totale	2019	limite inferiore 90%	582885
Italia	popolazione al 1� gennaio	20 anni	totale	2020	limite inferiore 90%	582670
Italia	popolazione al 1� gennaio	20 anni	totale	2021	limite inferiore 90%	594031
Italia	popolazione al 1� gennaio	20 anni	totale	2022	limite inferiore 90%	585749
Italia	popolazione al 1� gennaio	20 anni	totale	2023	limite inferiore 90%	581329
Italia	popolazione al 1� gennaio	20 anni	totale	2024	limite inferiore 90%	585833
Italia	popolazione al 1� gennaio	20 anni	totale	2025	limite inferiore 90%	591389
Italia	popolazione al 1� gennaio	20 anni	totale	2026	limite inferiore 90%	586381
Italia	popolazione al 1� gennaio	20 anni	totale	2027	limite inferiore 90%	590759
Italia	popolazione al 1� gennaio	20 anni	totale	2028	limite inferiore 90%	590787
Italia	popolazione al 1� gennaio	20 anni	totale	2029	limite inferiore 90%	593382
Italia	popolazione al 1� gennaio	20 anni	totale	2030	limite inferiore 90%	587446
Italia	popolazione al 1� gennaio	20 anni	totale	2031	limite inferiore 90%	578373
Italia	popolazione al 1� gennaio	20 anni	totale	2032	limite inferiore 90%	563368
Italia	popolazione al 1� gennaio	20 anni	totale	2033	limite inferiore 90%	552097
Italia	popolazione al 1� gennaio	20 anni	totale	2034	limite inferiore 90%	528742
Italia	popolazione al 1� gennaio	20 anni	totale	2035	limite inferiore 90%	517423
Italia	popolazione al 1� gennaio	20 anni	totale	2036	limite inferiore 90%	495975
Italia	popolazione al 1� gennaio	20 anni	totale	2037	limite inferiore 90%	486671
Italia	popolazione al 1� gennaio	20 anni	totale	2038	limite inferiore 90%	482894
Italia	popolazione al 1� gennaio	20 anni	totale	2039	limite inferiore 90%	478303
Italia	popolazione al 1� gennaio	20 anni	totale	2040	limite inferiore 90%	473874
Italia	popolazione al 1� gennaio	20 anni	totale	2041	limite inferiore 90%	467355
Italia	popolazione al 1� gennaio	20 anni	totale	2042	limite inferiore 90%	461414
Italia	popolazione al 1� gennaio	20 anni	totale	2043	limite inferiore 90%	455132
Italia	popolazione al 1� gennaio	20 anni	totale	2044	limite inferiore 90%	449915
Italia	popolazione al 1� gennaio	20 anni	totale	2045	limite inferiore 90%	445283
Italia	popolazione al 1� gennaio	20 anni	totale	2046	limite inferiore 90%	440919
Italia	popolazione al 1� gennaio	20 anni	totale	2047	limite inferiore 90%	436907
Italia	popolazione al 1� gennaio	20 anni	totale	2048	limite inferiore 90%	433228
Italia	popolazione al 1� gennaio	20 anni	totale	2049	limite inferiore 90%	430120
Italia	popolazione al 1� gennaio	20 anni	totale	2050	limite inferiore 90%	427119
Italia	popolazione al 1� gennaio	20 anni	totale	2051	limite inferiore 90%	424801
Italia	popolazione al 1� gennaio	20 anni	totale	2052	limite inferiore 90%	422690
Italia	popolazione al 1� gennaio	20 anni	totale	2053	limite inferiore 90%	420916
Italia	popolazione al 1� gennaio	20 anni	totale	2054	limite inferiore 90%	419250
Italia	popolazione al 1� gennaio	20 anni	totale	2055	limite inferiore 90%	417641
Italia	popolazione al 1� gennaio	20 anni	totale	2056	limite inferiore 90%	415854
Italia	popolazione al 1� gennaio	20 anni	totale	2057	limite inferiore 90%	413538
Italia	popolazione al 1� gennaio	20 anni	totale	2058	limite inferiore 90%	410367
Italia	popolazione al 1� gennaio	20 anni	totale	2059	limite inferiore 90%	408098
Italia	popolazione al 1� gennaio	20 anni	totale	2060	limite inferiore 90%	404364
Italia	popolazione al 1� gennaio	20 anni	totale	2061	limite inferiore 90%	402295
Italia	popolazione al 1� gennaio	20 anni	totale	2062	limite inferiore 90%	398385
Italia	popolazione al 1� gennaio	20 anni	totale	2063	limite inferiore 90%	394051
Italia	popolazione al 1� gennaio	20 anni	totale	2064	limite inferiore 90%	390138
Italia	popolazione al 1� gennaio	20 anni	totale	2065	limite inferiore 90%	385405
Italia	popolazione al 1� gennaio	20 anni	totale	2066	limite inferiore 90%	379722
Italia	popolazione al 1� gennaio	21 anni	totale	2016	limite inferiore 90%	589447
Italia	popolazione al 1� gennaio	21 anni	totale	2017	limite inferiore 90%	585400
Italia	popolazione al 1� gennaio	21 anni	totale	2018	limite inferiore 90%	588480
Italia	popolazione al 1� gennaio	21 anni	totale	2019	limite inferiore 90%	586911
Italia	popolazione al 1� gennaio	21 anni	totale	2020	limite inferiore 90%	587194
Italia	popolazione al 1� gennaio	21 anni	totale	2021	limite inferiore 90%	586861
Italia	popolazione al 1� gennaio	21 anni	totale	2022	limite inferiore 90%	598095
Italia	popolazione al 1� gennaio	21 anni	totale	2023	limite inferiore 90%	589699
Italia	popolazione al 1� gennaio	21 anni	totale	2024	limite inferiore 90%	585171
Italia	popolazione al 1� gennaio	21 anni	totale	2025	limite inferiore 90%	589552
Italia	popolazione al 1� gennaio	21 anni	totale	2026	limite inferiore 90%	594976
Italia	popolazione al 1� gennaio	21 anni	totale	2027	limite inferiore 90%	589891
Italia	popolazione al 1� gennaio	21 anni	totale	2028	limite inferiore 90%	594135
Italia	popolazione al 1� gennaio	21 anni	totale	2029	limite inferiore 90%	594122
Italia	popolazione al 1� gennaio	21 anni	totale	2030	limite inferiore 90%	596629
Italia	popolazione al 1� gennaio	21 anni	totale	2031	limite inferiore 90%	590555
Italia	popolazione al 1� gennaio	21 anni	totale	2032	limite inferiore 90%	581376
Italia	popolazione al 1� gennaio	21 anni	totale	2033	limite inferiore 90%	566293
Italia	popolazione al 1� gennaio	21 anni	totale	2034	limite inferiore 90%	554989
Italia	popolazione al 1� gennaio	21 anni	totale	2035	limite inferiore 90%	531635
Italia	popolazione al 1� gennaio	21 anni	totale	2036	limite inferiore 90%	520205
Italia	popolazione al 1� gennaio	21 anni	totale	2037	limite inferiore 90%	498741
Italia	popolazione al 1� gennaio	21 anni	totale	2038	limite inferiore 90%	489694
Italia	popolazione al 1� gennaio	21 anni	totale	2039	limite inferiore 90%	486242
Italia	popolazione al 1� gennaio	21 anni	totale	2040	limite inferiore 90%	481867
Italia	popolazione al 1� gennaio	21 anni	totale	2041	limite inferiore 90%	477213
Italia	popolazione al 1� gennaio	21 anni	totale	2042	limite inferiore 90%	470988
Italia	popolazione al 1� gennaio	21 anni	totale	2043	limite inferiore 90%	464611
Italia	popolazione al 1� gennaio	21 anni	totale	2044	limite inferiore 90%	458837
Italia	popolazione al 1� gennaio	21 anni	totale	2045	limite inferiore 90%	453488
Italia	popolazione al 1� gennaio	21 anni	totale	2046	limite inferiore 90%	448721
Italia	popolazione al 1� gennaio	21 anni	totale	2047	limite inferiore 90%	444402
Italia	popolazione al 1� gennaio	21 anni	totale	2048	limite inferiore 90%	440647
Italia	popolazione al 1� gennaio	21 anni	totale	2049	limite inferiore 90%	437143
Italia	popolazione al 1� gennaio	21 anni	totale	2050	limite inferiore 90%	433714
Italia	popolazione al 1� gennaio	21 anni	totale	2051	limite inferiore 90%	430537
Italia	popolazione al 1� gennaio	21 anni	totale	2052	limite inferiore 90%	428056
Italia	popolazione al 1� gennaio	21 anni	totale	2053	limite inferiore 90%	425487
Italia	popolazione al 1� gennaio	21 anni	totale	2054	limite inferiore 90%	423613
Italia	popolazione al 1� gennaio	21 anni	totale	2055	limite inferiore 90%	422353
Italia	popolazione al 1� gennaio	21 anni	totale	2056	limite inferiore 90%	420887
Italia	popolazione al 1� gennaio	21 anni	totale	2057	limite inferiore 90%	418245
Italia	popolazione al 1� gennaio	21 anni	totale	2058	limite inferiore 90%	416224
Italia	popolazione al 1� gennaio	21 anni	totale	2059	limite inferiore 90%	413963
Italia	popolazione al 1� gennaio	21 anni	totale	2060	limite inferiore 90%	411693
Italia	popolazione al 1� gennaio	21 anni	totale	2061	limite inferiore 90%	408575
Italia	popolazione al 1� gennaio	21 anni	totale	2062	limite inferiore 90%	404989
Italia	popolazione al 1� gennaio	21 anni	totale	2063	limite inferiore 90%	401692
Italia	popolazione al 1� gennaio	21 anni	totale	2064	limite inferiore 90%	397753
Italia	popolazione al 1� gennaio	21 anni	totale	2065	limite inferiore 90%	393250
Italia	popolazione al 1� gennaio	21 anni	totale	2066	limite inferiore 90%	388578
Italia	popolazione al 1� gennaio	22 anni	totale	2016	limite inferiore 90%	603773
Italia	popolazione al 1� gennaio	22 anni	totale	2017	limite inferiore 90%	594662
Italia	popolazione al 1� gennaio	22 anni	totale	2018	limite inferiore 90%	590473
Italia	popolazione al 1� gennaio	22 anni	totale	2019	limite inferiore 90%	593419
Italia	popolazione al 1� gennaio	22 anni	totale	2020	limite inferiore 90%	591720
Italia	popolazione al 1� gennaio	22 anni	totale	2021	limite inferiore 90%	591869
Italia	popolazione al 1� gennaio	22 anni	totale	2022	limite inferiore 90%	591404
Italia	popolazione al 1� gennaio	22 anni	totale	2023	limite inferiore 90%	602498
Italia	popolazione al 1� gennaio	22 anni	totale	2024	limite inferiore 90%	593970
Italia	popolazione al 1� gennaio	22 anni	totale	2025	limite inferiore 90%	589318
Italia	popolazione al 1� gennaio	22 anni	totale	2026	limite inferiore 90%	593569
Italia	popolazione al 1� gennaio	22 anni	totale	2027	limite inferiore 90%	598867
Italia	popolazione al 1� gennaio	22 anni	totale	2028	limite inferiore 90%	593685
Italia	popolazione al 1� gennaio	22 anni	totale	2029	limite inferiore 90%	597809
Italia	popolazione al 1� gennaio	22 anni	totale	2030	limite inferiore 90%	597669
Italia	popolazione al 1� gennaio	22 anni	totale	2031	limite inferiore 90%	600097
Italia	popolazione al 1� gennaio	22 anni	totale	2032	limite inferiore 90%	594006
Italia	popolazione al 1� gennaio	22 anni	totale	2033	limite inferiore 90%	584699
Italia	popolazione al 1� gennaio	22 anni	totale	2034	limite inferiore 90%	569486
Italia	popolazione al 1� gennaio	22 anni	totale	2035	limite inferiore 90%	558166
Italia	popolazione al 1� gennaio	22 anni	totale	2036	limite inferiore 90%	534719
Italia	popolazione al 1� gennaio	22 anni	totale	2037	limite inferiore 90%	523219
Italia	popolazione al 1� gennaio	22 anni	totale	2038	limite inferiore 90%	501679
Italia	popolazione al 1� gennaio	22 anni	totale	2039	limite inferiore 90%	492593
Italia	popolazione al 1� gennaio	22 anni	totale	2040	limite inferiore 90%	489559
Italia	popolazione al 1� gennaio	22 anni	totale	2041	limite inferiore 90%	485416
Italia	popolazione al 1� gennaio	22 anni	totale	2042	limite inferiore 90%	480940
Italia	popolazione al 1� gennaio	22 anni	totale	2043	limite inferiore 90%	474468
Italia	popolazione al 1� gennaio	22 anni	totale	2044	limite inferiore 90%	468606
Italia	popolazione al 1� gennaio	22 anni	totale	2045	limite inferiore 90%	462408
Italia	popolazione al 1� gennaio	22 anni	totale	2046	limite inferiore 90%	457175
Italia	popolazione al 1� gennaio	22 anni	totale	2047	limite inferiore 90%	452522
Italia	popolazione al 1� gennaio	22 anni	totale	2048	limite inferiore 90%	448157
Italia	popolazione al 1� gennaio	22 anni	totale	2049	limite inferiore 90%	444426
Italia	popolazione al 1� gennaio	22 anni	totale	2050	limite inferiore 90%	440788
Italia	popolazione al 1� gennaio	22 anni	totale	2051	limite inferiore 90%	437505
Italia	popolazione al 1� gennaio	22 anni	totale	2052	limite inferiore 90%	434447
Italia	popolazione al 1� gennaio	22 anni	totale	2053	limite inferiore 90%	431803
Italia	popolazione al 1� gennaio	22 anni	totale	2054	limite inferiore 90%	429493
Italia	popolazione al 1� gennaio	22 anni	totale	2055	limite inferiore 90%	427618
Italia	popolazione al 1� gennaio	22 anni	totale	2056	limite inferiore 90%	425878
Italia	popolazione al 1� gennaio	22 anni	totale	2057	limite inferiore 90%	424270
Italia	popolazione al 1� gennaio	22 anni	totale	2058	limite inferiore 90%	422039
Italia	popolazione al 1� gennaio	22 anni	totale	2059	limite inferiore 90%	419844
Italia	popolazione al 1� gennaio	22 anni	totale	2060	limite inferiore 90%	417629
Italia	popolazione al 1� gennaio	22 anni	totale	2061	limite inferiore 90%	414610
Italia	popolazione al 1� gennaio	22 anni	totale	2062	limite inferiore 90%	411824
Italia	popolazione al 1� gennaio	22 anni	totale	2063	limite inferiore 90%	408825
Italia	popolazione al 1� gennaio	22 anni	totale	2064	limite inferiore 90%	405609
Italia	popolazione al 1� gennaio	22 anni	totale	2065	limite inferiore 90%	401374
Italia	popolazione al 1� gennaio	22 anni	totale	2066	limite inferiore 90%	396734
Italia	popolazione al 1� gennaio	23 anni	totale	2016	limite inferiore 90%	630428
Italia	popolazione al 1� gennaio	23 anni	totale	2017	limite inferiore 90%	609335
Italia	popolazione al 1� gennaio	23 anni	totale	2018	limite inferiore 90%	600068
Italia	popolazione al 1� gennaio	23 anni	totale	2019	limite inferiore 90%	595730
Italia	popolazione al 1� gennaio	23 anni	totale	2020	limite inferiore 90%	598532
Italia	popolazione al 1� gennaio	23 anni	totale	2021	limite inferiore 90%	596682
Italia	popolazione al 1� gennaio	23 anni	totale	2022	limite inferiore 90%	596689
Italia	popolazione al 1� gennaio	23 anni	totale	2023	limite inferiore 90%	596080
Italia	popolazione al 1� gennaio	23 anni	totale	2024	limite inferiore 90%	607014
Italia	popolazione al 1� gennaio	23 anni	totale	2025	limite inferiore 90%	598354
Italia	popolazione al 1� gennaio	23 anni	totale	2026	limite inferiore 90%	593577
Italia	popolazione al 1� gennaio	23 anni	totale	2027	limite inferiore 90%	597690
Italia	popolazione al 1� gennaio	23 anni	totale	2028	limite inferiore 90%	602881
Italia	popolazione al 1� gennaio	23 anni	totale	2029	limite inferiore 90%	597568
Italia	popolazione al 1� gennaio	23 anni	totale	2030	limite inferiore 90%	601547
Italia	popolazione al 1� gennaio	23 anni	totale	2031	limite inferiore 90%	601334
Italia	popolazione al 1� gennaio	23 anni	totale	2032	limite inferiore 90%	603606
Italia	popolazione al 1� gennaio	23 anni	totale	2033	limite inferiore 90%	597408
Italia	popolazione al 1� gennaio	23 anni	totale	2034	limite inferiore 90%	588158
Italia	popolazione al 1� gennaio	23 anni	totale	2035	limite inferiore 90%	572910
Italia	popolazione al 1� gennaio	23 anni	totale	2036	limite inferiore 90%	561377
Italia	popolazione al 1� gennaio	23 anni	totale	2037	limite inferiore 90%	537822
Italia	popolazione al 1� gennaio	23 anni	totale	2038	limite inferiore 90%	526363
Italia	popolazione al 1� gennaio	23 anni	totale	2039	limite inferiore 90%	504894
Italia	popolazione al 1� gennaio	23 anni	totale	2040	limite inferiore 90%	495877
Italia	popolazione al 1� gennaio	23 anni	totale	2041	limite inferiore 90%	492852
Italia	popolazione al 1� gennaio	23 anni	totale	2042	limite inferiore 90%	488899
Italia	popolazione al 1� gennaio	23 anni	totale	2043	limite inferiore 90%	484686
Italia	popolazione al 1� gennaio	23 anni	totale	2044	limite inferiore 90%	478187
Italia	popolazione al 1� gennaio	23 anni	totale	2045	limite inferiore 90%	471879
Italia	popolazione al 1� gennaio	23 anni	totale	2046	limite inferiore 90%	466040
Italia	popolazione al 1� gennaio	23 anni	totale	2047	limite inferiore 90%	460787
Italia	popolazione al 1� gennaio	23 anni	totale	2048	limite inferiore 90%	455995
Italia	popolazione al 1� gennaio	23 anni	totale	2049	limite inferiore 90%	451656
Italia	popolazione al 1� gennaio	23 anni	totale	2050	limite inferiore 90%	448199
Italia	popolazione al 1� gennaio	23 anni	totale	2051	limite inferiore 90%	444656
Italia	popolazione al 1� gennaio	23 anni	totale	2052	limite inferiore 90%	441662
Italia	popolazione al 1� gennaio	23 anni	totale	2053	limite inferiore 90%	438891
Italia	popolazione al 1� gennaio	23 anni	totale	2054	limite inferiore 90%	436359
Italia	popolazione al 1� gennaio	23 anni	totale	2055	limite inferiore 90%	433884
Italia	popolazione al 1� gennaio	23 anni	totale	2056	limite inferiore 90%	431780
Italia	popolazione al 1� gennaio	23 anni	totale	2057	limite inferiore 90%	430032
Italia	popolazione al 1� gennaio	23 anni	totale	2058	limite inferiore 90%	428414
Italia	popolazione al 1� gennaio	23 anni	totale	2059	limite inferiore 90%	425933
Italia	popolazione al 1� gennaio	23 anni	totale	2060	limite inferiore 90%	423915
Italia	popolazione al 1� gennaio	23 anni	totale	2061	limite inferiore 90%	421750
Italia	popolazione al 1� gennaio	23 anni	totale	2062	limite inferiore 90%	419205
Italia	popolazione al 1� gennaio	23 anni	totale	2063	limite inferiore 90%	416087
Italia	popolazione al 1� gennaio	23 anni	totale	2064	limite inferiore 90%	412945
Italia	popolazione al 1� gennaio	23 anni	totale	2065	limite inferiore 90%	409336
Italia	popolazione al 1� gennaio	23 anni	totale	2066	limite inferiore 90%	404569
Italia	popolazione al 1� gennaio	24 anni	totale	2016	limite inferiore 90%	631803
Italia	popolazione al 1� gennaio	24 anni	totale	2017	limite inferiore 90%	636094
Italia	popolazione al 1� gennaio	24 anni	totale	2018	limite inferiore 90%	614840
Italia	popolazione al 1� gennaio	24 anni	totale	2019	limite inferiore 90%	605422
Italia	popolazione al 1� gennaio	24 anni	totale	2020	limite inferiore 90%	600921
Italia	popolazione al 1� gennaio	24 anni	totale	2021	limite inferiore 90%	603568
Italia	popolazione al 1� gennaio	24 anni	totale	2022	limite inferiore 90%	601558
Italia	popolazione al 1� gennaio	24 anni	totale	2023	limite inferiore 90%	601378
Italia	popolazione al 1� gennaio	24 anni	totale	2024	limite inferiore 90%	600611
Italia	popolazione al 1� gennaio	24 anni	totale	2025	limite inferiore 90%	611403
Italia	popolazione al 1� gennaio	24 anni	totale	2026	limite inferiore 90%	602574
Italia	popolazione al 1� gennaio	24 anni	totale	2027	limite inferiore 90%	597660
Italia	popolazione al 1� gennaio	24 anni	totale	2028	limite inferiore 90%	601651
Italia	popolazione al 1� gennaio	24 anni	totale	2029	limite inferiore 90%	606756
Italia	popolazione al 1� gennaio	24 anni	totale	2030	limite inferiore 90%	601256
Italia	popolazione al 1� gennaio	24 anni	totale	2031	limite inferiore 90%	605181
Italia	popolazione al 1� gennaio	24 anni	totale	2032	limite inferiore 90%	604815
Italia	popolazione al 1� gennaio	24 anni	totale	2033	limite inferiore 90%	607070
Italia	popolazione al 1� gennaio	24 anni	totale	2034	limite inferiore 90%	600702
Italia	popolazione al 1� gennaio	24 anni	totale	2035	limite inferiore 90%	591379
Italia	popolazione al 1� gennaio	24 anni	totale	2036	limite inferiore 90%	576070
Italia	popolazione al 1� gennaio	24 anni	totale	2037	limite inferiore 90%	564444
Italia	popolazione al 1� gennaio	24 anni	totale	2038	limite inferiore 90%	540861
Italia	popolazione al 1� gennaio	24 anni	totale	2039	limite inferiore 90%	529402
Italia	popolazione al 1� gennaio	24 anni	totale	2040	limite inferiore 90%	507629
Italia	popolazione al 1� gennaio	24 anni	totale	2041	limite inferiore 90%	498974
Italia	popolazione al 1� gennaio	24 anni	totale	2042	limite inferiore 90%	495599
Italia	popolazione al 1� gennaio	24 anni	totale	2043	limite inferiore 90%	492150
Italia	popolazione al 1� gennaio	24 anni	totale	2044	limite inferiore 90%	488118
Italia	popolazione al 1� gennaio	24 anni	totale	2045	limite inferiore 90%	481775
Italia	popolazione al 1� gennaio	24 anni	totale	2046	limite inferiore 90%	475421
Italia	popolazione al 1� gennaio	24 anni	totale	2047	limite inferiore 90%	469602
Italia	popolazione al 1� gennaio	24 anni	totale	2048	limite inferiore 90%	464249
Italia	popolazione al 1� gennaio	24 anni	totale	2049	limite inferiore 90%	459411
Italia	popolazione al 1� gennaio	24 anni	totale	2050	limite inferiore 90%	455232
Italia	popolazione al 1� gennaio	24 anni	totale	2051	limite inferiore 90%	451610
Italia	popolazione al 1� gennaio	24 anni	totale	2052	limite inferiore 90%	448186
Italia	popolazione al 1� gennaio	24 anni	totale	2053	limite inferiore 90%	445288
Italia	popolazione al 1� gennaio	24 anni	totale	2054	limite inferiore 90%	442556
Italia	popolazione al 1� gennaio	24 anni	totale	2055	limite inferiore 90%	440396
Italia	popolazione al 1� gennaio	24 anni	totale	2056	limite inferiore 90%	437869
Italia	popolazione al 1� gennaio	24 anni	totale	2057	limite inferiore 90%	435750
Italia	popolazione al 1� gennaio	24 anni	totale	2058	limite inferiore 90%	433476
Italia	popolazione al 1� gennaio	24 anni	totale	2059	limite inferiore 90%	431773
Italia	popolazione al 1� gennaio	24 anni	totale	2060	limite inferiore 90%	429733
Italia	popolazione al 1� gennaio	24 anni	totale	2061	limite inferiore 90%	427349
Italia	popolazione al 1� gennaio	24 anni	totale	2062	limite inferiore 90%	425011
Italia	popolazione al 1� gennaio	24 anni	totale	2063	limite inferiore 90%	422428
Italia	popolazione al 1� gennaio	24 anni	totale	2064	limite inferiore 90%	419367
Italia	popolazione al 1� gennaio	24 anni	totale	2065	limite inferiore 90%	415916
Italia	popolazione al 1� gennaio	24 anni	totale	2066	limite inferiore 90%	411862
Italia	popolazione al 1� gennaio	25 anni	totale	2016	limite inferiore 90%	644690
Italia	popolazione al 1� gennaio	25 anni	totale	2017	limite inferiore 90%	637361
Italia	popolazione al 1� gennaio	25 anni	totale	2018	limite inferiore 90%	641471
Italia	popolazione al 1� gennaio	25 anni	totale	2019	limite inferiore 90%	620053
Italia	popolazione al 1� gennaio	25 anni	totale	2020	limite inferiore 90%	610450
Italia	popolazione al 1� gennaio	25 anni	totale	2021	limite inferiore 90%	605809
Italia	popolazione al 1� gennaio	25 anni	totale	2022	limite inferiore 90%	608281
Italia	popolazione al 1� gennaio	25 anni	totale	2023	limite inferiore 90%	606099
Italia	popolazione al 1� gennaio	25 anni	totale	2024	limite inferiore 90%	605768
Italia	popolazione al 1� gennaio	25 anni	totale	2025	limite inferiore 90%	604813
Italia	popolazione al 1� gennaio	25 anni	totale	2026	limite inferiore 90%	615444
Italia	popolazione al 1� gennaio	25 anni	totale	2027	limite inferiore 90%	606517
Italia	popolazione al 1� gennaio	25 anni	totale	2028	limite inferiore 90%	601486
Italia	popolazione al 1� gennaio	25 anni	totale	2029	limite inferiore 90%	605290
Italia	popolazione al 1� gennaio	25 anni	totale	2030	limite inferiore 90%	610230
Italia	popolazione al 1� gennaio	25 anni	totale	2031	limite inferiore 90%	604695
Italia	popolazione al 1� gennaio	25 anni	totale	2032	limite inferiore 90%	608426
Italia	popolazione al 1� gennaio	25 anni	totale	2033	limite inferiore 90%	608048
Italia	popolazione al 1� gennaio	25 anni	totale	2034	limite inferiore 90%	610075
Italia	popolazione al 1� gennaio	25 anni	totale	2035	limite inferiore 90%	603735
Italia	popolazione al 1� gennaio	25 anni	totale	2036	limite inferiore 90%	594271
Italia	popolazione al 1� gennaio	25 anni	totale	2037	limite inferiore 90%	578851
Italia	popolazione al 1� gennaio	25 anni	totale	2038	limite inferiore 90%	567209
Italia	popolazione al 1� gennaio	25 anni	totale	2039	limite inferiore 90%	543659
Italia	popolazione al 1� gennaio	25 anni	totale	2040	limite inferiore 90%	531923
Italia	popolazione al 1� gennaio	25 anni	totale	2041	limite inferiore 90%	510150
Italia	popolazione al 1� gennaio	25 anni	totale	2042	limite inferiore 90%	501448
Italia	popolazione al 1� gennaio	25 anni	totale	2043	limite inferiore 90%	498280
Italia	popolazione al 1� gennaio	25 anni	totale	2044	limite inferiore 90%	494828
Italia	popolazione al 1� gennaio	25 anni	totale	2045	limite inferiore 90%	490886
Italia	popolazione al 1� gennaio	25 anni	totale	2046	limite inferiore 90%	484998
Italia	popolazione al 1� gennaio	25 anni	totale	2047	limite inferiore 90%	478744
Italia	popolazione al 1� gennaio	25 anni	totale	2048	limite inferiore 90%	472789
Italia	popolazione al 1� gennaio	25 anni	totale	2049	limite inferiore 90%	467687
Italia	popolazione al 1� gennaio	25 anni	totale	2050	limite inferiore 90%	463067
Italia	popolazione al 1� gennaio	25 anni	totale	2051	limite inferiore 90%	458625
Italia	popolazione al 1� gennaio	25 anni	totale	2052	limite inferiore 90%	455330
Italia	popolazione al 1� gennaio	25 anni	totale	2053	limite inferiore 90%	451659
Italia	popolazione al 1� gennaio	25 anni	totale	2054	limite inferiore 90%	448548
Italia	popolazione al 1� gennaio	25 anni	totale	2055	limite inferiore 90%	445843
Italia	popolazione al 1� gennaio	25 anni	totale	2056	limite inferiore 90%	443620
Italia	popolazione al 1� gennaio	25 anni	totale	2057	limite inferiore 90%	441471
Italia	popolazione al 1� gennaio	25 anni	totale	2058	limite inferiore 90%	439517
Italia	popolazione al 1� gennaio	25 anni	totale	2059	limite inferiore 90%	437477
Italia	popolazione al 1� gennaio	25 anni	totale	2060	limite inferiore 90%	435539
Italia	popolazione al 1� gennaio	25 anni	totale	2061	limite inferiore 90%	432820
Italia	popolazione al 1� gennaio	25 anni	totale	2062	limite inferiore 90%	430618
Italia	popolazione al 1� gennaio	25 anni	totale	2063	limite inferiore 90%	428542
Italia	popolazione al 1� gennaio	25 anni	totale	2064	limite inferiore 90%	425915
Italia	popolazione al 1� gennaio	25 anni	totale	2065	limite inferiore 90%	422770
Italia	popolazione al 1� gennaio	25 anni	totale	2066	limite inferiore 90%	418809
Italia	popolazione al 1� gennaio	26 anni	totale	2016	limite inferiore 90%	645853
Italia	popolazione al 1� gennaio	26 anni	totale	2017	limite inferiore 90%	649985
Italia	popolazione al 1� gennaio	26 anni	totale	2018	limite inferiore 90%	642476
Italia	popolazione al 1� gennaio	26 anni	totale	2019	limite inferiore 90%	646417
Italia	popolazione al 1� gennaio	26 anni	totale	2020	limite inferiore 90%	624833
Italia	popolazione al 1� gennaio	26 anni	totale	2021	limite inferiore 90%	615073
Italia	popolazione al 1� gennaio	26 anni	totale	2022	limite inferiore 90%	610213
Italia	popolazione al 1� gennaio	26 anni	totale	2023	limite inferiore 90%	612512
Italia	popolazione al 1� gennaio	26 anni	totale	2024	limite inferiore 90%	610182
Italia	popolazione al 1� gennaio	26 anni	totale	2025	limite inferiore 90%	609688
Italia	popolazione al 1� gennaio	26 anni	totale	2026	limite inferiore 90%	608578
Italia	popolazione al 1� gennaio	26 anni	totale	2027	limite inferiore 90%	619047
Italia	popolazione al 1� gennaio	26 anni	totale	2028	limite inferiore 90%	609971
Italia	popolazione al 1� gennaio	26 anni	totale	2029	limite inferiore 90%	604811
Italia	popolazione al 1� gennaio	26 anni	totale	2030	limite inferiore 90%	608510
Italia	popolazione al 1� gennaio	26 anni	totale	2031	limite inferiore 90%	613329
Italia	popolazione al 1� gennaio	26 anni	totale	2032	limite inferiore 90%	607591
Italia	popolazione al 1� gennaio	26 anni	totale	2033	limite inferiore 90%	611304
Italia	popolazione al 1� gennaio	26 anni	totale	2034	limite inferiore 90%	610803
Italia	popolazione al 1� gennaio	26 anni	totale	2035	limite inferiore 90%	612867
Italia	popolazione al 1� gennaio	26 anni	totale	2036	limite inferiore 90%	606308
Italia	popolazione al 1� gennaio	26 anni	totale	2037	limite inferiore 90%	596737
Italia	popolazione al 1� gennaio	26 anni	totale	2038	limite inferiore 90%	581205
Italia	popolazione al 1� gennaio	26 anni	totale	2039	limite inferiore 90%	569641
Italia	popolazione al 1� gennaio	26 anni	totale	2040	limite inferiore 90%	545861
Italia	popolazione al 1� gennaio	26 anni	totale	2041	limite inferiore 90%	533983
Italia	popolazione al 1� gennaio	26 anni	totale	2042	limite inferiore 90%	512185
Italia	popolazione al 1� gennaio	26 anni	totale	2043	limite inferiore 90%	503569
Italia	popolazione al 1� gennaio	26 anni	totale	2044	limite inferiore 90%	500831
Italia	popolazione al 1� gennaio	26 anni	totale	2045	limite inferiore 90%	497357
Italia	popolazione al 1� gennaio	26 anni	totale	2046	limite inferiore 90%	493519
Italia	popolazione al 1� gennaio	26 anni	totale	2047	limite inferiore 90%	487605
Italia	popolazione al 1� gennaio	26 anni	totale	2048	limite inferiore 90%	481815
Italia	popolazione al 1� gennaio	26 anni	totale	2049	limite inferiore 90%	475954
Italia	popolazione al 1� gennaio	26 anni	totale	2050	limite inferiore 90%	470485
Italia	popolazione al 1� gennaio	26 anni	totale	2051	limite inferiore 90%	466330
Italia	popolazione al 1� gennaio	26 anni	totale	2052	limite inferiore 90%	461465
Italia	popolazione al 1� gennaio	26 anni	totale	2053	limite inferiore 90%	457726
Italia	popolazione al 1� gennaio	26 anni	totale	2054	limite inferiore 90%	454792
Italia	popolazione al 1� gennaio	26 anni	totale	2055	limite inferiore 90%	451804
Italia	popolazione al 1� gennaio	26 anni	totale	2056	limite inferiore 90%	448660
Italia	popolazione al 1� gennaio	26 anni	totale	2057	limite inferiore 90%	446656
Italia	popolazione al 1� gennaio	26 anni	totale	2058	limite inferiore 90%	444193
Italia	popolazione al 1� gennaio	26 anni	totale	2059	limite inferiore 90%	442130
Italia	popolazione al 1� gennaio	26 anni	totale	2060	limite inferiore 90%	439869
Italia	popolazione al 1� gennaio	26 anni	totale	2061	limite inferiore 90%	438717
Italia	popolazione al 1� gennaio	26 anni	totale	2062	limite inferiore 90%	436006
Italia	popolazione al 1� gennaio	26 anni	totale	2063	limite inferiore 90%	433382
Italia	popolazione al 1� gennaio	26 anni	totale	2064	limite inferiore 90%	431029
Italia	popolazione al 1� gennaio	26 anni	totale	2065	limite inferiore 90%	428550
Italia	popolazione al 1� gennaio	26 anni	totale	2066	limite inferiore 90%	425526
Italia	popolazione al 1� gennaio	27 anni	totale	2016	limite inferiore 90%	662354
Italia	popolazione al 1� gennaio	27 anni	totale	2017	limite inferiore 90%	650805
Italia	popolazione al 1� gennaio	27 anni	totale	2018	limite inferiore 90%	654745
Italia	popolazione al 1� gennaio	27 anni	totale	2019	limite inferiore 90%	647064
Italia	popolazione al 1� gennaio	27 anni	totale	2020	limite inferiore 90%	650828
Italia	popolazione al 1� gennaio	27 anni	totale	2021	limite inferiore 90%	629099
Italia	popolazione al 1� gennaio	27 anni	totale	2022	limite inferiore 90%	619184
Italia	popolazione al 1� gennaio	27 anni	totale	2023	limite inferiore 90%	614179
Italia	popolazione al 1� gennaio	27 anni	totale	2024	limite inferiore 90%	616290
Italia	popolazione al 1� gennaio	27 anni	totale	2025	limite inferiore 90%	613681
Italia	popolazione al 1� gennaio	27 anni	totale	2026	limite inferiore 90%	613072
Italia	popolazione al 1� gennaio	27 anni	totale	2027	limite inferiore 90%	611909
Italia	popolazione al 1� gennaio	27 anni	totale	2028	limite inferiore 90%	622208
Italia	popolazione al 1� gennaio	27 anni	totale	2029	limite inferiore 90%	613057
Italia	popolazione al 1� gennaio	27 anni	totale	2030	limite inferiore 90%	607693
Italia	popolazione al 1� gennaio	27 anni	totale	2031	limite inferiore 90%	611261
Italia	popolazione al 1� gennaio	27 anni	totale	2032	limite inferiore 90%	615917
Italia	popolazione al 1� gennaio	27 anni	totale	2033	limite inferiore 90%	610082
Italia	popolazione al 1� gennaio	27 anni	totale	2034	limite inferiore 90%	613723
Italia	popolazione al 1� gennaio	27 anni	totale	2035	limite inferiore 90%	613146
Italia	popolazione al 1� gennaio	27 anni	totale	2036	limite inferiore 90%	614998
Italia	popolazione al 1� gennaio	27 anni	totale	2037	limite inferiore 90%	608403
Italia	popolazione al 1� gennaio	27 anni	totale	2038	limite inferiore 90%	598703
Italia	popolazione al 1� gennaio	27 anni	totale	2039	limite inferiore 90%	583248
Italia	popolazione al 1� gennaio	27 anni	totale	2040	limite inferiore 90%	571394
Italia	popolazione al 1� gennaio	27 anni	totale	2041	limite inferiore 90%	547487
Italia	popolazione al 1� gennaio	27 anni	totale	2042	limite inferiore 90%	535657
Italia	popolazione al 1� gennaio	27 anni	totale	2043	limite inferiore 90%	513902
Italia	popolazione al 1� gennaio	27 anni	totale	2044	limite inferiore 90%	505250
Italia	popolazione al 1� gennaio	27 anni	totale	2045	limite inferiore 90%	502671
Italia	popolazione al 1� gennaio	27 anni	totale	2046	limite inferiore 90%	499247
Italia	popolazione al 1� gennaio	27 anni	totale	2047	limite inferiore 90%	495831
Italia	popolazione al 1� gennaio	27 anni	totale	2048	limite inferiore 90%	490030
Italia	popolazione al 1� gennaio	27 anni	totale	2049	limite inferiore 90%	483922
Italia	popolazione al 1� gennaio	27 anni	totale	2050	limite inferiore 90%	478476
Italia	popolazione al 1� gennaio	27 anni	totale	2051	limite inferiore 90%	473680
Italia	popolazione al 1� gennaio	27 anni	totale	2052	limite inferiore 90%	468343
Italia	popolazione al 1� gennaio	27 anni	totale	2053	limite inferiore 90%	463784
Italia	popolazione al 1� gennaio	27 anni	totale	2054	limite inferiore 90%	460250
Italia	popolazione al 1� gennaio	27 anni	totale	2055	limite inferiore 90%	456521
Italia	popolazione al 1� gennaio	27 anni	totale	2056	limite inferiore 90%	453316
Italia	popolazione al 1� gennaio	27 anni	totale	2057	limite inferiore 90%	450559
Italia	popolazione al 1� gennaio	27 anni	totale	2058	limite inferiore 90%	448314
Italia	popolazione al 1� gennaio	27 anni	totale	2059	limite inferiore 90%	446966
Italia	popolazione al 1� gennaio	27 anni	totale	2060	limite inferiore 90%	444562
Italia	popolazione al 1� gennaio	27 anni	totale	2061	limite inferiore 90%	441969
Italia	popolazione al 1� gennaio	27 anni	totale	2062	limite inferiore 90%	439840
Italia	popolazione al 1� gennaio	27 anni	totale	2063	limite inferiore 90%	437454
Italia	popolazione al 1� gennaio	27 anni	totale	2064	limite inferiore 90%	436160
Italia	popolazione al 1� gennaio	27 anni	totale	2065	limite inferiore 90%	433349
Italia	popolazione al 1� gennaio	27 anni	totale	2066	limite inferiore 90%	430751
Italia	popolazione al 1� gennaio	28 anni	totale	2016	limite inferiore 90%	651456
Italia	popolazione al 1� gennaio	28 anni	totale	2017	limite inferiore 90%	666911
Italia	popolazione al 1� gennaio	28 anni	totale	2018	limite inferiore 90%	655179
Italia	popolazione al 1� gennaio	28 anni	totale	2019	limite inferiore 90%	658938
Italia	popolazione al 1� gennaio	28 anni	totale	2020	limite inferiore 90%	651074
Italia	popolazione al 1� gennaio	28 anni	totale	2021	limite inferiore 90%	654671
Italia	popolazione al 1� gennaio	28 anni	totale	2022	limite inferiore 90%	632795
Italia	popolazione al 1� gennaio	28 anni	totale	2023	limite inferiore 90%	622703
Italia	popolazione al 1� gennaio	28 anni	totale	2024	limite inferiore 90%	617564
Italia	popolazione al 1� gennaio	28 anni	totale	2025	limite inferiore 90%	619479
Italia	popolazione al 1� gennaio	28 anni	totale	2026	limite inferiore 90%	616824
Italia	popolazione al 1� gennaio	28 anni	totale	2027	limite inferiore 90%	615970
Italia	popolazione al 1� gennaio	28 anni	totale	2028	limite inferiore 90%	614573
Italia	popolazione al 1� gennaio	28 anni	totale	2029	limite inferiore 90%	624807
Italia	popolazione al 1� gennaio	28 anni	totale	2030	limite inferiore 90%	615476
Italia	popolazione al 1� gennaio	28 anni	totale	2031	limite inferiore 90%	609944
Italia	popolazione al 1� gennaio	28 anni	totale	2032	limite inferiore 90%	613366
Italia	popolazione al 1� gennaio	28 anni	totale	2033	limite inferiore 90%	617932
Italia	popolazione al 1� gennaio	28 anni	totale	2034	limite inferiore 90%	612075
Italia	popolazione al 1� gennaio	28 anni	totale	2035	limite inferiore 90%	615676
Italia	popolazione al 1� gennaio	28 anni	totale	2036	limite inferiore 90%	614880
Italia	popolazione al 1� gennaio	28 anni	totale	2037	limite inferiore 90%	616512
Italia	popolazione al 1� gennaio	28 anni	totale	2038	limite inferiore 90%	610142
Italia	popolazione al 1� gennaio	28 anni	totale	2039	limite inferiore 90%	600372
Italia	popolazione al 1� gennaio	28 anni	totale	2040	limite inferiore 90%	584611
Italia	popolazione al 1� gennaio	28 anni	totale	2041	limite inferiore 90%	572675
Italia	popolazione al 1� gennaio	28 anni	totale	2042	limite inferiore 90%	548745
Italia	popolazione al 1� gennaio	28 anni	totale	2043	limite inferiore 90%	536904
Italia	popolazione al 1� gennaio	28 anni	totale	2044	limite inferiore 90%	515012
Italia	popolazione al 1� gennaio	28 anni	totale	2045	limite inferiore 90%	506842
Italia	popolazione al 1� gennaio	28 anni	totale	2046	limite inferiore 90%	503701
Italia	popolazione al 1� gennaio	28 anni	totale	2047	limite inferiore 90%	500105
Italia	popolazione al 1� gennaio	28 anni	totale	2048	limite inferiore 90%	497194
Italia	popolazione al 1� gennaio	28 anni	totale	2049	limite inferiore 90%	491346
Italia	popolazione al 1� gennaio	28 anni	totale	2050	limite inferiore 90%	485875
Italia	popolazione al 1� gennaio	28 anni	totale	2051	limite inferiore 90%	480250
Italia	popolazione al 1� gennaio	28 anni	totale	2052	limite inferiore 90%	475343
Italia	popolazione al 1� gennaio	28 anni	totale	2053	limite inferiore 90%	470576
Italia	popolazione al 1� gennaio	28 anni	totale	2054	limite inferiore 90%	466297
Italia	popolazione al 1� gennaio	28 anni	totale	2055	limite inferiore 90%	462255
Italia	popolazione al 1� gennaio	28 anni	totale	2056	limite inferiore 90%	458803
Italia	popolazione al 1� gennaio	28 anni	totale	2057	limite inferiore 90%	455370
Italia	popolazione al 1� gennaio	28 anni	totale	2058	limite inferiore 90%	452016
Italia	popolazione al 1� gennaio	28 anni	totale	2059	limite inferiore 90%	450158
Italia	popolazione al 1� gennaio	28 anni	totale	2060	limite inferiore 90%	448360
Italia	popolazione al 1� gennaio	28 anni	totale	2061	limite inferiore 90%	446245
Italia	popolazione al 1� gennaio	28 anni	totale	2062	limite inferiore 90%	443801
Italia	popolazione al 1� gennaio	28 anni	totale	2063	limite inferiore 90%	441754
Italia	popolazione al 1� gennaio	28 anni	totale	2064	limite inferiore 90%	439632
Italia	popolazione al 1� gennaio	28 anni	totale	2065	limite inferiore 90%	438148
Italia	popolazione al 1� gennaio	28 anni	totale	2066	limite inferiore 90%	435018
Italia	popolazione al 1� gennaio	29 anni	totale	2016	limite inferiore 90%	656350
Italia	popolazione al 1� gennaio	29 anni	totale	2017	limite inferiore 90%	655614
Italia	popolazione al 1� gennaio	29 anni	totale	2018	limite inferiore 90%	670881
Italia	popolazione al 1� gennaio	29 anni	totale	2019	limite inferiore 90%	658980
Italia	popolazione al 1� gennaio	29 anni	totale	2020	limite inferiore 90%	662562
Italia	popolazione al 1� gennaio	29 anni	totale	2021	limite inferiore 90%	654540
Italia	popolazione al 1� gennaio	29 anni	totale	2022	limite inferiore 90%	657945
Italia	popolazione al 1� gennaio	29 anni	totale	2023	limite inferiore 90%	635868
Italia	popolazione al 1� gennaio	29 anni	totale	2024	limite inferiore 90%	625644
Italia	popolazione al 1� gennaio	29 anni	totale	2025	limite inferiore 90%	620344
Italia	popolazione al 1� gennaio	29 anni	totale	2026	limite inferiore 90%	622181
Italia	popolazione al 1� gennaio	29 anni	totale	2027	limite inferiore 90%	619335
Italia	popolazione al 1� gennaio	29 anni	totale	2028	limite inferiore 90%	618386
Italia	popolazione al 1� gennaio	29 anni	totale	2029	limite inferiore 90%	616810
Italia	popolazione al 1� gennaio	29 anni	totale	2030	limite inferiore 90%	626927
Italia	popolazione al 1� gennaio	29 anni	totale	2031	limite inferiore 90%	617408
Italia	popolazione al 1� gennaio	29 anni	totale	2032	limite inferiore 90%	611835
Italia	popolazione al 1� gennaio	29 anni	totale	2033	limite inferiore 90%	615174
Italia	popolazione al 1� gennaio	29 anni	totale	2034	limite inferiore 90%	619548
Italia	popolazione al 1� gennaio	29 anni	totale	2035	limite inferiore 90%	613569
Italia	popolazione al 1� gennaio	29 anni	totale	2036	limite inferiore 90%	617057
Italia	popolazione al 1� gennaio	29 anni	totale	2037	limite inferiore 90%	616333
Italia	popolazione al 1� gennaio	29 anni	totale	2038	limite inferiore 90%	618102
Italia	popolazione al 1� gennaio	29 anni	totale	2039	limite inferiore 90%	611358
Italia	popolazione al 1� gennaio	29 anni	totale	2040	limite inferiore 90%	601342
Italia	popolazione al 1� gennaio	29 anni	totale	2041	limite inferiore 90%	585550
Italia	popolazione al 1� gennaio	29 anni	totale	2042	limite inferiore 90%	573528
Italia	popolazione al 1� gennaio	29 anni	totale	2043	limite inferiore 90%	549765
Italia	popolazione al 1� gennaio	29 anni	totale	2044	limite inferiore 90%	537878
Italia	popolazione al 1� gennaio	29 anni	totale	2045	limite inferiore 90%	516035
Italia	popolazione al 1� gennaio	29 anni	totale	2046	limite inferiore 90%	507712
Italia	popolazione al 1� gennaio	29 anni	totale	2047	limite inferiore 90%	504728
Italia	popolazione al 1� gennaio	29 anni	totale	2048	limite inferiore 90%	501766
Italia	popolazione al 1� gennaio	29 anni	totale	2049	limite inferiore 90%	497736
Italia	popolazione al 1� gennaio	29 anni	totale	2050	limite inferiore 90%	492557
Italia	popolazione al 1� gennaio	29 anni	totale	2051	limite inferiore 90%	486864
Italia	popolazione al 1� gennaio	29 anni	totale	2052	limite inferiore 90%	481505
Italia	popolazione al 1� gennaio	29 anni	totale	2053	limite inferiore 90%	476371
Italia	popolazione al 1� gennaio	29 anni	totale	2054	limite inferiore 90%	471851
Italia	popolazione al 1� gennaio	29 anni	totale	2055	limite inferiore 90%	467160
Italia	popolazione al 1� gennaio	29 anni	totale	2056	limite inferiore 90%	463934
Italia	popolazione al 1� gennaio	29 anni	totale	2057	limite inferiore 90%	460073
Italia	popolazione al 1� gennaio	29 anni	totale	2058	limite inferiore 90%	456966
Italia	popolazione al 1� gennaio	29 anni	totale	2059	limite inferiore 90%	453442
Italia	popolazione al 1� gennaio	29 anni	totale	2060	limite inferiore 90%	451503
Italia	popolazione al 1� gennaio	29 anni	totale	2061	limite inferiore 90%	449806
Italia	popolazione al 1� gennaio	29 anni	totale	2062	limite inferiore 90%	447365
Italia	popolazione al 1� gennaio	29 anni	totale	2063	limite inferiore 90%	445014
Italia	popolazione al 1� gennaio	29 anni	totale	2064	limite inferiore 90%	443539
Italia	popolazione al 1� gennaio	29 anni	totale	2065	limite inferiore 90%	440887
Italia	popolazione al 1� gennaio	29 anni	totale	2066	limite inferiore 90%	438884
Italia	popolazione al 1� gennaio	30 anni	totale	2016	limite inferiore 90%	678057
Italia	popolazione al 1� gennaio	30 anni	totale	2017	limite inferiore 90%	660099
Italia	popolazione al 1� gennaio	30 anni	totale	2018	limite inferiore 90%	659185
Italia	popolazione al 1� gennaio	30 anni	totale	2019	limite inferiore 90%	674276
Italia	popolazione al 1� gennaio	30 anni	totale	2020	limite inferiore 90%	662222
Italia	popolazione al 1� gennaio	30 anni	totale	2021	limite inferiore 90%	665646
Italia	popolazione al 1� gennaio	30 anni	totale	2022	limite inferiore 90%	657447
Italia	popolazione al 1� gennaio	30 anni	totale	2023	limite inferiore 90%	660698
Italia	popolazione al 1� gennaio	30 anni	totale	2024	limite inferiore 90%	638503
Italia	popolazione al 1� gennaio	30 anni	totale	2025	limite inferiore 90%	628113
Italia	popolazione al 1� gennaio	30 anni	totale	2026	limite inferiore 90%	622662
Italia	popolazione al 1� gennaio	30 anni	totale	2027	limite inferiore 90%	624311
Italia	popolazione al 1� gennaio	30 anni	totale	2028	limite inferiore 90%	621428
Italia	popolazione al 1� gennaio	30 anni	totale	2029	limite inferiore 90%	620292
Italia	popolazione al 1� gennaio	30 anni	totale	2030	limite inferiore 90%	618776
Italia	popolazione al 1� gennaio	30 anni	totale	2031	limite inferiore 90%	628588
Italia	popolazione al 1� gennaio	30 anni	totale	2032	limite inferiore 90%	618962
Italia	popolazione al 1� gennaio	30 anni	totale	2033	limite inferiore 90%	613205
Italia	popolazione al 1� gennaio	30 anni	totale	2034	limite inferiore 90%	616453
Italia	popolazione al 1� gennaio	30 anni	totale	2035	limite inferiore 90%	620747
Italia	popolazione al 1� gennaio	30 anni	totale	2036	limite inferiore 90%	614757
Italia	popolazione al 1� gennaio	30 anni	totale	2037	limite inferiore 90%	618095
Italia	popolazione al 1� gennaio	30 anni	totale	2038	limite inferiore 90%	617203
Italia	popolazione al 1� gennaio	30 anni	totale	2039	limite inferiore 90%	619049
Italia	popolazione al 1� gennaio	30 anni	totale	2040	limite inferiore 90%	611988
Italia	popolazione al 1� gennaio	30 anni	totale	2041	limite inferiore 90%	602052
Italia	popolazione al 1� gennaio	30 anni	totale	2042	limite inferiore 90%	586157
Italia	popolazione al 1� gennaio	30 anni	totale	2043	limite inferiore 90%	574295
Italia	popolazione al 1� gennaio	30 anni	totale	2044	limite inferiore 90%	550314
Italia	popolazione al 1� gennaio	30 anni	totale	2045	limite inferiore 90%	538302
Italia	popolazione al 1� gennaio	30 anni	totale	2046	limite inferiore 90%	516072
Italia	popolazione al 1� gennaio	30 anni	totale	2047	limite inferiore 90%	508433
Italia	popolazione al 1� gennaio	30 anni	totale	2048	limite inferiore 90%	505812
Italia	popolazione al 1� gennaio	30 anni	totale	2049	limite inferiore 90%	502243
Italia	popolazione al 1� gennaio	30 anni	totale	2050	limite inferiore 90%	498365
Italia	popolazione al 1� gennaio	30 anni	totale	2051	limite inferiore 90%	492913
Italia	popolazione al 1� gennaio	30 anni	totale	2052	limite inferiore 90%	487719
Italia	popolazione al 1� gennaio	30 anni	totale	2053	limite inferiore 90%	482164
Italia	popolazione al 1� gennaio	30 anni	totale	2054	limite inferiore 90%	477675
Italia	popolazione al 1� gennaio	30 anni	totale	2055	limite inferiore 90%	473093
Italia	popolazione al 1� gennaio	30 anni	totale	2056	limite inferiore 90%	468592
Italia	popolazione al 1� gennaio	30 anni	totale	2057	limite inferiore 90%	465208
Italia	popolazione al 1� gennaio	30 anni	totale	2058	limite inferiore 90%	461305
Italia	popolazione al 1� gennaio	30 anni	totale	2059	limite inferiore 90%	458358
Italia	popolazione al 1� gennaio	30 anni	totale	2060	limite inferiore 90%	455048
Italia	popolazione al 1� gennaio	30 anni	totale	2061	limite inferiore 90%	453147
Italia	popolazione al 1� gennaio	30 anni	totale	2062	limite inferiore 90%	450432
Italia	popolazione al 1� gennaio	30 anni	totale	2063	limite inferiore 90%	448793
Italia	popolazione al 1� gennaio	30 anni	totale	2064	limite inferiore 90%	445972
Italia	popolazione al 1� gennaio	30 anni	totale	2065	limite inferiore 90%	444276
Italia	popolazione al 1� gennaio	30 anni	totale	2066	limite inferiore 90%	441545
Italia	popolazione al 1� gennaio	31 anni	totale	2016	limite inferiore 90%	691568
Italia	popolazione al 1� gennaio	31 anni	totale	2017	limite inferiore 90%	681399
Italia	popolazione al 1� gennaio	31 anni	totale	2018	limite inferiore 90%	663278
Italia	popolazione al 1� gennaio	31 anni	totale	2019	limite inferiore 90%	662210
Italia	popolazione al 1� gennaio	31 anni	totale	2020	limite inferiore 90%	677128
Italia	popolazione al 1� gennaio	31 anni	totale	2021	limite inferiore 90%	664940
Italia	popolazione al 1� gennaio	31 anni	totale	2022	limite inferiore 90%	668205
Italia	popolazione al 1� gennaio	31 anni	totale	2023	limite inferiore 90%	659851
Italia	popolazione al 1� gennaio	31 anni	totale	2024	limite inferiore 90%	663006
Italia	popolazione al 1� gennaio	31 anni	totale	2025	limite inferiore 90%	640671
Italia	popolazione al 1� gennaio	31 anni	totale	2026	limite inferiore 90%	630101
Italia	popolazione al 1� gennaio	31 anni	totale	2027	limite inferiore 90%	624514
Italia	popolazione al 1� gennaio	31 anni	totale	2028	limite inferiore 90%	625984
Italia	popolazione al 1� gennaio	31 anni	totale	2029	limite inferiore 90%	622960
Italia	popolazione al 1� gennaio	31 anni	totale	2030	limite inferiore 90%	621759
Italia	popolazione al 1� gennaio	31 anni	totale	2031	limite inferiore 90%	619949
Italia	popolazione al 1� gennaio	31 anni	totale	2032	limite inferiore 90%	629726
Italia	popolazione al 1� gennaio	31 anni	totale	2033	limite inferiore 90%	620036
Italia	popolazione al 1� gennaio	31 anni	totale	2034	limite inferiore 90%	614334
Italia	popolazione al 1� gennaio	31 anni	totale	2035	limite inferiore 90%	617436
Italia	popolazione al 1� gennaio	31 anni	totale	2036	limite inferiore 90%	621699
Italia	popolazione al 1� gennaio	31 anni	totale	2037	limite inferiore 90%	615463
Italia	popolazione al 1� gennaio	31 anni	totale	2038	limite inferiore 90%	618826
Italia	popolazione al 1� gennaio	31 anni	totale	2039	limite inferiore 90%	617875
Italia	popolazione al 1� gennaio	31 anni	totale	2040	limite inferiore 90%	619347
Italia	popolazione al 1� gennaio	31 anni	totale	2041	limite inferiore 90%	612392
Italia	popolazione al 1� gennaio	31 anni	totale	2042	limite inferiore 90%	602354
Italia	popolazione al 1� gennaio	31 anni	totale	2043	limite inferiore 90%	586383
Italia	popolazione al 1� gennaio	31 anni	totale	2044	limite inferiore 90%	574374
Italia	popolazione al 1� gennaio	31 anni	totale	2045	limite inferiore 90%	550468
Italia	popolazione al 1� gennaio	31 anni	totale	2046	limite inferiore 90%	538477
Italia	popolazione al 1� gennaio	31 anni	totale	2047	limite inferiore 90%	516534
Italia	popolazione al 1� gennaio	31 anni	totale	2048	limite inferiore 90%	508803
Italia	popolazione al 1� gennaio	31 anni	totale	2049	limite inferiore 90%	506400
Italia	popolazione al 1� gennaio	31 anni	totale	2050	limite inferiore 90%	502603
Italia	popolazione al 1� gennaio	31 anni	totale	2051	limite inferiore 90%	499054
Italia	popolazione al 1� gennaio	31 anni	totale	2052	limite inferiore 90%	493481
Italia	popolazione al 1� gennaio	31 anni	totale	2053	limite inferiore 90%	487677
Italia	popolazione al 1� gennaio	31 anni	totale	2054	limite inferiore 90%	482860
Italia	popolazione al 1� gennaio	31 anni	totale	2055	limite inferiore 90%	478153
Italia	popolazione al 1� gennaio	31 anni	totale	2056	limite inferiore 90%	473847
Italia	popolazione al 1� gennaio	31 anni	totale	2057	limite inferiore 90%	469526
Italia	popolazione al 1� gennaio	31 anni	totale	2058	limite inferiore 90%	465957
Italia	popolazione al 1� gennaio	31 anni	totale	2059	limite inferiore 90%	462067
Italia	popolazione al 1� gennaio	31 anni	totale	2060	limite inferiore 90%	458956
Italia	popolazione al 1� gennaio	31 anni	totale	2061	limite inferiore 90%	456137
Italia	popolazione al 1� gennaio	31 anni	totale	2062	limite inferiore 90%	453921
Italia	popolazione al 1� gennaio	31 anni	totale	2063	limite inferiore 90%	451354
Italia	popolazione al 1� gennaio	31 anni	totale	2064	limite inferiore 90%	448894
Italia	popolazione al 1� gennaio	31 anni	totale	2065	limite inferiore 90%	446270
Italia	popolazione al 1� gennaio	31 anni	totale	2066	limite inferiore 90%	443877
Italia	popolazione al 1� gennaio	32 anni	totale	2016	limite inferiore 90%	704152
Italia	popolazione al 1� gennaio	32 anni	totale	2017	limite inferiore 90%	694522
Italia	popolazione al 1� gennaio	32 anni	totale	2018	limite inferiore 90%	684194
Italia	popolazione al 1� gennaio	32 anni	totale	2019	limite inferiore 90%	665924
Italia	popolazione al 1� gennaio	32 anni	totale	2020	limite inferiore 90%	664711
Italia	popolazione al 1� gennaio	32 anni	totale	2021	limite inferiore 90%	679482
Italia	popolazione al 1� gennaio	32 anni	totale	2022	limite inferiore 90%	667146
Italia	popolazione al 1� gennaio	32 anni	totale	2023	limite inferiore 90%	670274
Italia	popolazione al 1� gennaio	32 anni	totale	2024	limite inferiore 90%	661810
Italia	popolazione al 1� gennaio	32 anni	totale	2025	limite inferiore 90%	664757
Italia	popolazione al 1� gennaio	32 anni	totale	2026	limite inferiore 90%	642344
Italia	popolazione al 1� gennaio	32 anni	totale	2027	limite inferiore 90%	631685
Italia	popolazione al 1� gennaio	32 anni	totale	2028	limite inferiore 90%	626000
Italia	popolazione al 1� gennaio	32 anni	totale	2029	limite inferiore 90%	627338
Italia	popolazione al 1� gennaio	32 anni	totale	2030	limite inferiore 90%	624187
Italia	popolazione al 1� gennaio	32 anni	totale	2031	limite inferiore 90%	622903
Italia	popolazione al 1� gennaio	32 anni	totale	2032	limite inferiore 90%	620957
Italia	popolazione al 1� gennaio	32 anni	totale	2033	limite inferiore 90%	630641
Italia	popolazione al 1� gennaio	32 anni	totale	2034	limite inferiore 90%	620862
Italia	popolazione al 1� gennaio	32 anni	totale	2035	limite inferiore 90%	614947
Italia	popolazione al 1� gennaio	32 anni	totale	2036	limite inferiore 90%	617955
Italia	popolazione al 1� gennaio	32 anni	totale	2037	limite inferiore 90%	622072
Italia	popolazione al 1� gennaio	32 anni	totale	2038	limite inferiore 90%	615873
Italia	popolazione al 1� gennaio	32 anni	totale	2039	limite inferiore 90%	619127
Italia	popolazione al 1� gennaio	32 anni	totale	2040	limite inferiore 90%	618025
Italia	popolazione al 1� gennaio	32 anni	totale	2041	limite inferiore 90%	619576
Italia	popolazione al 1� gennaio	32 anni	totale	2042	limite inferiore 90%	612606
Italia	popolazione al 1� gennaio	32 anni	totale	2043	limite inferiore 90%	602383
Italia	popolazione al 1� gennaio	32 anni	totale	2044	limite inferiore 90%	586678
Italia	popolazione al 1� gennaio	32 anni	totale	2045	limite inferiore 90%	574714
Italia	popolazione al 1� gennaio	32 anni	totale	2046	limite inferiore 90%	550758
Italia	popolazione al 1� gennaio	32 anni	totale	2047	limite inferiore 90%	538545
Italia	popolazione al 1� gennaio	32 anni	totale	2048	limite inferiore 90%	516680
Italia	popolazione al 1� gennaio	32 anni	totale	2049	limite inferiore 90%	509220
Italia	popolazione al 1� gennaio	32 anni	totale	2050	limite inferiore 90%	506634
Italia	popolazione al 1� gennaio	32 anni	totale	2051	limite inferiore 90%	502565
Italia	popolazione al 1� gennaio	32 anni	totale	2052	limite inferiore 90%	499381
Italia	popolazione al 1� gennaio	32 anni	totale	2053	limite inferiore 90%	493687
Italia	popolazione al 1� gennaio	32 anni	totale	2054	limite inferiore 90%	487572
Italia	popolazione al 1� gennaio	32 anni	totale	2055	limite inferiore 90%	482758
Italia	popolazione al 1� gennaio	32 anni	totale	2056	limite inferiore 90%	478216
Italia	popolazione al 1� gennaio	32 anni	totale	2057	limite inferiore 90%	473691
Italia	popolazione al 1� gennaio	32 anni	totale	2058	limite inferiore 90%	469713
Italia	popolazione al 1� gennaio	32 anni	totale	2059	limite inferiore 90%	466581
Italia	popolazione al 1� gennaio	32 anni	totale	2060	limite inferiore 90%	462341
Italia	popolazione al 1� gennaio	32 anni	totale	2061	limite inferiore 90%	459009
Italia	popolazione al 1� gennaio	32 anni	totale	2062	limite inferiore 90%	456302
Italia	popolazione al 1� gennaio	32 anni	totale	2063	limite inferiore 90%	454112
Italia	popolazione al 1� gennaio	32 anni	totale	2064	limite inferiore 90%	451267
Italia	popolazione al 1� gennaio	32 anni	totale	2065	limite inferiore 90%	448833
Italia	popolazione al 1� gennaio	32 anni	totale	2066	limite inferiore 90%	445615
Italia	popolazione al 1� gennaio	33 anni	totale	2016	limite inferiore 90%	728981
Italia	popolazione al 1� gennaio	33 anni	totale	2017	limite inferiore 90%	706740
Italia	popolazione al 1� gennaio	33 anni	totale	2018	limite inferiore 90%	696961
Italia	popolazione al 1� gennaio	33 anni	totale	2019	limite inferiore 90%	686497
Italia	popolazione al 1� gennaio	33 anni	totale	2020	limite inferiore 90%	668097
Italia	popolazione al 1� gennaio	33 anni	totale	2021	limite inferiore 90%	666728
Italia	popolazione al 1� gennaio	33 anni	totale	2022	limite inferiore 90%	681371
Italia	popolazione al 1� gennaio	33 anni	totale	2023	limite inferiore 90%	668887
Italia	popolazione al 1� gennaio	33 anni	totale	2024	limite inferiore 90%	671927
Italia	popolazione al 1� gennaio	33 anni	totale	2025	limite inferiore 90%	663312
Italia	popolazione al 1� gennaio	33 anni	totale	2026	limite inferiore 90%	666137
Italia	popolazione al 1� gennaio	33 anni	totale	2027	limite inferiore 90%	643589
Italia	popolazione al 1� gennaio	33 anni	totale	2028	limite inferiore 90%	632841
Italia	popolazione al 1� gennaio	33 anni	totale	2029	limite inferiore 90%	627139
Italia	popolazione al 1� gennaio	33 anni	totale	2030	limite inferiore 90%	628437
Italia	popolazione al 1� gennaio	33 anni	totale	2031	limite inferiore 90%	625075
Italia	popolazione al 1� gennaio	33 anni	totale	2032	limite inferiore 90%	623698
Italia	popolazione al 1� gennaio	33 anni	totale	2033	limite inferiore 90%	621698
Italia	popolazione al 1� gennaio	33 anni	totale	2034	limite inferiore 90%	631353
Italia	popolazione al 1� gennaio	33 anni	totale	2035	limite inferiore 90%	621437
Italia	popolazione al 1� gennaio	33 anni	totale	2036	limite inferiore 90%	615354
Italia	popolazione al 1� gennaio	33 anni	totale	2037	limite inferiore 90%	618236
Italia	popolazione al 1� gennaio	33 anni	totale	2038	limite inferiore 90%	622321
Italia	popolazione al 1� gennaio	33 anni	totale	2039	limite inferiore 90%	615967
Italia	popolazione al 1� gennaio	33 anni	totale	2040	limite inferiore 90%	619193
Italia	popolazione al 1� gennaio	33 anni	totale	2041	limite inferiore 90%	617990
Italia	popolazione al 1� gennaio	33 anni	totale	2042	limite inferiore 90%	619600
Italia	popolazione al 1� gennaio	33 anni	totale	2043	limite inferiore 90%	612451
Italia	popolazione al 1� gennaio	33 anni	totale	2044	limite inferiore 90%	602370
Italia	popolazione al 1� gennaio	33 anni	totale	2045	limite inferiore 90%	586589
Italia	popolazione al 1� gennaio	33 anni	totale	2046	limite inferiore 90%	574351
Italia	popolazione al 1� gennaio	33 anni	totale	2047	limite inferiore 90%	550480
Italia	popolazione al 1� gennaio	33 anni	totale	2048	limite inferiore 90%	538447
Italia	popolazione al 1� gennaio	33 anni	totale	2049	limite inferiore 90%	516481
Italia	popolazione al 1� gennaio	33 anni	totale	2050	limite inferiore 90%	509089
Italia	popolazione al 1� gennaio	33 anni	totale	2051	limite inferiore 90%	506332
Italia	popolazione al 1� gennaio	33 anni	totale	2052	limite inferiore 90%	502790
Italia	popolazione al 1� gennaio	33 anni	totale	2053	limite inferiore 90%	499467
Italia	popolazione al 1� gennaio	33 anni	totale	2054	limite inferiore 90%	493692
Italia	popolazione al 1� gennaio	33 anni	totale	2055	limite inferiore 90%	488329
Italia	popolazione al 1� gennaio	33 anni	totale	2056	limite inferiore 90%	482438
Italia	popolazione al 1� gennaio	33 anni	totale	2057	limite inferiore 90%	477843
Italia	popolazione al 1� gennaio	33 anni	totale	2058	limite inferiore 90%	473523
Italia	popolazione al 1� gennaio	33 anni	totale	2059	limite inferiore 90%	469817
Italia	popolazione al 1� gennaio	33 anni	totale	2060	limite inferiore 90%	466414
Italia	popolazione al 1� gennaio	33 anni	totale	2061	limite inferiore 90%	462355
Italia	popolazione al 1� gennaio	33 anni	totale	2062	limite inferiore 90%	459348
Italia	popolazione al 1� gennaio	33 anni	totale	2063	limite inferiore 90%	456383
Italia	popolazione al 1� gennaio	33 anni	totale	2064	limite inferiore 90%	454263
Italia	popolazione al 1� gennaio	33 anni	totale	2065	limite inferiore 90%	451070
Italia	popolazione al 1� gennaio	33 anni	totale	2066	limite inferiore 90%	448898
Italia	popolazione al 1� gennaio	34 anni	totale	2016	limite inferiore 90%	735064
Italia	popolazione al 1� gennaio	34 anni	totale	2017	limite inferiore 90%	731220
Italia	popolazione al 1� gennaio	34 anni	totale	2018	limite inferiore 90%	708846
Italia	popolazione al 1� gennaio	34 anni	totale	2019	limite inferiore 90%	698936
Italia	popolazione al 1� gennaio	34 anni	totale	2020	limite inferiore 90%	688337
Italia	popolazione al 1� gennaio	34 anni	totale	2021	limite inferiore 90%	669825
Italia	popolazione al 1� gennaio	34 anni	totale	2022	limite inferiore 90%	668310
Italia	popolazione al 1� gennaio	34 anni	totale	2023	limite inferiore 90%	682809
Italia	popolazione al 1� gennaio	34 anni	totale	2024	limite inferiore 90%	670257
Italia	popolazione al 1� gennaio	34 anni	totale	2025	limite inferiore 90%	673151
Italia	popolazione al 1� gennaio	34 anni	totale	2026	limite inferiore 90%	664504
Italia	popolazione al 1� gennaio	34 anni	totale	2027	limite inferiore 90%	667184
Italia	popolazione al 1� gennaio	34 anni	totale	2028	limite inferiore 90%	644556
Italia	popolazione al 1� gennaio	34 anni	totale	2029	limite inferiore 90%	633683
Italia	popolazione al 1� gennaio	34 anni	totale	2030	limite inferiore 90%	627857
Italia	popolazione al 1� gennaio	34 anni	totale	2031	limite inferiore 90%	629149
Italia	popolazione al 1� gennaio	34 anni	totale	2032	limite inferiore 90%	625822
Italia	popolazione al 1� gennaio	34 anni	totale	2033	limite inferiore 90%	624277
Italia	popolazione al 1� gennaio	34 anni	totale	2034	limite inferiore 90%	622150
Italia	popolazione al 1� gennaio	34 anni	totale	2035	limite inferiore 90%	631663
Italia	popolazione al 1� gennaio	34 anni	totale	2036	limite inferiore 90%	621668
Italia	popolazione al 1� gennaio	34 anni	totale	2037	limite inferiore 90%	615552
Italia	popolazione al 1� gennaio	34 anni	totale	2038	limite inferiore 90%	618267
Italia	popolazione al 1� gennaio	34 anni	totale	2039	limite inferiore 90%	622405
Italia	popolazione al 1� gennaio	34 anni	totale	2040	limite inferiore 90%	615986
Italia	popolazione al 1� gennaio	34 anni	totale	2041	limite inferiore 90%	619200
Italia	popolazione al 1� gennaio	34 anni	totale	2042	limite inferiore 90%	618102
Italia	popolazione al 1� gennaio	34 anni	totale	2043	limite inferiore 90%	619550
Italia	popolazione al 1� gennaio	34 anni	totale	2044	limite inferiore 90%	612366
Italia	popolazione al 1� gennaio	34 anni	totale	2045	limite inferiore 90%	602205
Italia	popolazione al 1� gennaio	34 anni	totale	2046	limite inferiore 90%	586102
Italia	popolazione al 1� gennaio	34 anni	totale	2047	limite inferiore 90%	574176
Italia	popolazione al 1� gennaio	34 anni	totale	2048	limite inferiore 90%	550366
Italia	popolazione al 1� gennaio	34 anni	totale	2049	limite inferiore 90%	538170
Italia	popolazione al 1� gennaio	34 anni	totale	2050	limite inferiore 90%	516554
Italia	popolazione al 1� gennaio	34 anni	totale	2051	limite inferiore 90%	508244
Italia	popolazione al 1� gennaio	34 anni	totale	2052	limite inferiore 90%	506263
Italia	popolazione al 1� gennaio	34 anni	totale	2053	limite inferiore 90%	502646
Italia	popolazione al 1� gennaio	34 anni	totale	2054	limite inferiore 90%	499536
Italia	popolazione al 1� gennaio	34 anni	totale	2055	limite inferiore 90%	493215
Italia	popolazione al 1� gennaio	34 anni	totale	2056	limite inferiore 90%	487817
Italia	popolazione al 1� gennaio	34 anni	totale	2057	limite inferiore 90%	481833
Italia	popolazione al 1� gennaio	34 anni	totale	2058	limite inferiore 90%	477290
Italia	popolazione al 1� gennaio	34 anni	totale	2059	limite inferiore 90%	473306
Italia	popolazione al 1� gennaio	34 anni	totale	2060	limite inferiore 90%	468795
Italia	popolazione al 1� gennaio	34 anni	totale	2061	limite inferiore 90%	465815
Italia	popolazione al 1� gennaio	34 anni	totale	2062	limite inferiore 90%	462252
Italia	popolazione al 1� gennaio	34 anni	totale	2063	limite inferiore 90%	459585
Italia	popolazione al 1� gennaio	34 anni	totale	2064	limite inferiore 90%	456103
Italia	popolazione al 1� gennaio	34 anni	totale	2065	limite inferiore 90%	453530
Italia	popolazione al 1� gennaio	34 anni	totale	2066	limite inferiore 90%	450550
Italia	popolazione al 1� gennaio	35 anni	totale	2016	limite inferiore 90%	753593
Italia	popolazione al 1� gennaio	35 anni	totale	2017	limite inferiore 90%	736987
Italia	popolazione al 1� gennaio	35 anni	totale	2018	limite inferiore 90%	733012
Italia	popolazione al 1� gennaio	35 anni	totale	2019	limite inferiore 90%	710521
Italia	popolazione al 1� gennaio	35 anni	totale	2020	limite inferiore 90%	700492
Italia	popolazione al 1� gennaio	35 anni	totale	2021	limite inferiore 90%	689779
Italia	popolazione al 1� gennaio	35 anni	totale	2022	limite inferiore 90%	671138
Italia	popolazione al 1� gennaio	35 anni	totale	2023	limite inferiore 90%	669518
Italia	popolazione al 1� gennaio	35 anni	totale	2024	limite inferiore 90%	683879
Italia	popolazione al 1� gennaio	35 anni	totale	2025	limite inferiore 90%	671229
Italia	popolazione al 1� gennaio	35 anni	totale	2026	limite inferiore 90%	674093
Italia	popolazione al 1� gennaio	35 anni	totale	2027	limite inferiore 90%	665312
Italia	popolazione al 1� gennaio	35 anni	totale	2028	limite inferiore 90%	667927
Italia	popolazione al 1� gennaio	35 anni	totale	2029	limite inferiore 90%	645229
Italia	popolazione al 1� gennaio	35 anni	totale	2030	limite inferiore 90%	634248
Italia	popolazione al 1� gennaio	35 anni	totale	2031	limite inferiore 90%	628298
Italia	popolazione al 1� gennaio	35 anni	totale	2032	limite inferiore 90%	629556
Italia	popolazione al 1� gennaio	35 anni	totale	2033	limite inferiore 90%	626149
Italia	popolazione al 1� gennaio	35 anni	totale	2034	limite inferiore 90%	624526
Italia	popolazione al 1� gennaio	35 anni	totale	2035	limite inferiore 90%	622437
Italia	popolazione al 1� gennaio	35 anni	totale	2036	limite inferiore 90%	631737
Italia	popolazione al 1� gennaio	35 anni	totale	2037	limite inferiore 90%	621524
Italia	popolazione al 1� gennaio	35 anni	totale	2038	limite inferiore 90%	615403
Italia	popolazione al 1� gennaio	35 anni	totale	2039	limite inferiore 90%	618280
Italia	popolazione al 1� gennaio	35 anni	totale	2040	limite inferiore 90%	622280
Italia	popolazione al 1� gennaio	35 anni	totale	2041	limite inferiore 90%	615817
Italia	popolazione al 1� gennaio	35 anni	totale	2042	limite inferiore 90%	619106
Italia	popolazione al 1� gennaio	35 anni	totale	2043	limite inferiore 90%	617983
Italia	popolazione al 1� gennaio	35 anni	totale	2044	limite inferiore 90%	618947
Italia	popolazione al 1� gennaio	35 anni	totale	2045	limite inferiore 90%	612075
Italia	popolazione al 1� gennaio	35 anni	totale	2046	limite inferiore 90%	601978
Italia	popolazione al 1� gennaio	35 anni	totale	2047	limite inferiore 90%	585983
Italia	popolazione al 1� gennaio	35 anni	totale	2048	limite inferiore 90%	574121
Italia	popolazione al 1� gennaio	35 anni	totale	2049	limite inferiore 90%	550088
Italia	popolazione al 1� gennaio	35 anni	totale	2050	limite inferiore 90%	537845
Italia	popolazione al 1� gennaio	35 anni	totale	2051	limite inferiore 90%	516249
Italia	popolazione al 1� gennaio	35 anni	totale	2052	limite inferiore 90%	507628
Italia	popolazione al 1� gennaio	35 anni	totale	2053	limite inferiore 90%	505915
Italia	popolazione al 1� gennaio	35 anni	totale	2054	limite inferiore 90%	501902
Italia	popolazione al 1� gennaio	35 anni	totale	2055	limite inferiore 90%	499412
Italia	popolazione al 1� gennaio	35 anni	totale	2056	limite inferiore 90%	493043
Italia	popolazione al 1� gennaio	35 anni	totale	2057	limite inferiore 90%	487293
Italia	popolazione al 1� gennaio	35 anni	totale	2058	limite inferiore 90%	481902
Italia	popolazione al 1� gennaio	35 anni	totale	2059	limite inferiore 90%	476959
Italia	popolazione al 1� gennaio	35 anni	totale	2060	limite inferiore 90%	472627
Italia	popolazione al 1� gennaio	35 anni	totale	2061	limite inferiore 90%	468185
Italia	popolazione al 1� gennaio	35 anni	totale	2062	limite inferiore 90%	464818
Italia	popolazione al 1� gennaio	35 anni	totale	2063	limite inferiore 90%	461247
Italia	popolazione al 1� gennaio	35 anni	totale	2064	limite inferiore 90%	458668
Italia	popolazione al 1� gennaio	35 anni	totale	2065	limite inferiore 90%	455847
Italia	popolazione al 1� gennaio	35 anni	totale	2066	limite inferiore 90%	453190
Italia	popolazione al 1� gennaio	36 anni	totale	2016	limite inferiore 90%	778098
Italia	popolazione al 1� gennaio	36 anni	totale	2017	limite inferiore 90%	755225
Italia	popolazione al 1� gennaio	36 anni	totale	2018	limite inferiore 90%	738499
Italia	popolazione al 1� gennaio	36 anni	totale	2019	limite inferiore 90%	734409
Italia	popolazione al 1� gennaio	36 anni	totale	2020	limite inferiore 90%	711814
Italia	popolazione al 1� gennaio	36 anni	totale	2021	limite inferiore 90%	701668
Italia	popolazione al 1� gennaio	36 anni	totale	2022	limite inferiore 90%	690848
Italia	popolazione al 1� gennaio	36 anni	totale	2023	limite inferiore 90%	672103
Italia	popolazione al 1� gennaio	36 anni	totale	2024	limite inferiore 90%	670383
Italia	popolazione al 1� gennaio	36 anni	totale	2025	limite inferiore 90%	684626
Italia	popolazione al 1� gennaio	36 anni	totale	2026	limite inferiore 90%	671837
Italia	popolazione al 1� gennaio	36 anni	totale	2027	limite inferiore 90%	674680
Italia	popolazione al 1� gennaio	36 anni	totale	2028	limite inferiore 90%	665883
Italia	popolazione al 1� gennaio	36 anni	totale	2029	limite inferiore 90%	668424
Italia	popolazione al 1� gennaio	36 anni	totale	2030	limite inferiore 90%	645597
Italia	popolazione al 1� gennaio	36 anni	totale	2031	limite inferiore 90%	634544
Italia	popolazione al 1� gennaio	36 anni	totale	2032	limite inferiore 90%	628518
Italia	popolazione al 1� gennaio	36 anni	totale	2033	limite inferiore 90%	629649
Italia	popolazione al 1� gennaio	36 anni	totale	2034	limite inferiore 90%	626097
Italia	popolazione al 1� gennaio	36 anni	totale	2035	limite inferiore 90%	624433
Italia	popolazione al 1� gennaio	36 anni	totale	2036	limite inferiore 90%	622259
Italia	popolazione al 1� gennaio	36 anni	totale	2037	limite inferiore 90%	631448
Italia	popolazione al 1� gennaio	36 anni	totale	2038	limite inferiore 90%	621322
Italia	popolazione al 1� gennaio	36 anni	totale	2039	limite inferiore 90%	615212
Italia	popolazione al 1� gennaio	36 anni	totale	2040	limite inferiore 90%	618099
Italia	popolazione al 1� gennaio	36 anni	totale	2041	limite inferiore 90%	621929
Italia	popolazione al 1� gennaio	36 anni	totale	2042	limite inferiore 90%	615596
Italia	popolazione al 1� gennaio	36 anni	totale	2043	limite inferiore 90%	618847
Italia	popolazione al 1� gennaio	36 anni	totale	2044	limite inferiore 90%	617446
Italia	popolazione al 1� gennaio	36 anni	totale	2045	limite inferiore 90%	618565
Italia	popolazione al 1� gennaio	36 anni	totale	2046	limite inferiore 90%	611458
Italia	popolazione al 1� gennaio	36 anni	totale	2047	limite inferiore 90%	601514
Italia	popolazione al 1� gennaio	36 anni	totale	2048	limite inferiore 90%	585658
Italia	popolazione al 1� gennaio	36 anni	totale	2049	limite inferiore 90%	573549
Italia	popolazione al 1� gennaio	36 anni	totale	2050	limite inferiore 90%	549272
Italia	popolazione al 1� gennaio	36 anni	totale	2051	limite inferiore 90%	537358
Italia	popolazione al 1� gennaio	36 anni	totale	2052	limite inferiore 90%	516013
Italia	popolazione al 1� gennaio	36 anni	totale	2053	limite inferiore 90%	507314
Italia	popolazione al 1� gennaio	36 anni	totale	2054	limite inferiore 90%	504528
Italia	popolazione al 1� gennaio	36 anni	totale	2055	limite inferiore 90%	501518
Italia	popolazione al 1� gennaio	36 anni	totale	2056	limite inferiore 90%	498602
Italia	popolazione al 1� gennaio	36 anni	totale	2057	limite inferiore 90%	492561
Italia	popolazione al 1� gennaio	36 anni	totale	2058	limite inferiore 90%	486933
Italia	popolazione al 1� gennaio	36 anni	totale	2059	limite inferiore 90%	481183
Italia	popolazione al 1� gennaio	36 anni	totale	2060	limite inferiore 90%	476746
Italia	popolazione al 1� gennaio	36 anni	totale	2061	limite inferiore 90%	471951
Italia	popolazione al 1� gennaio	36 anni	totale	2062	limite inferiore 90%	467959
Italia	popolazione al 1� gennaio	36 anni	totale	2063	limite inferiore 90%	464727
Italia	popolazione al 1� gennaio	36 anni	totale	2064	limite inferiore 90%	461213
Italia	popolazione al 1� gennaio	36 anni	totale	2065	limite inferiore 90%	458480
Italia	popolazione al 1� gennaio	36 anni	totale	2066	limite inferiore 90%	455508
Italia	popolazione al 1� gennaio	37 anni	totale	2016	limite inferiore 90%	819701
Italia	popolazione al 1� gennaio	37 anni	totale	2017	limite inferiore 90%	779464
Italia	popolazione al 1� gennaio	37 anni	totale	2018	limite inferiore 90%	756489
Italia	popolazione al 1� gennaio	37 anni	totale	2019	limite inferiore 90%	739661
Italia	popolazione al 1� gennaio	37 anni	totale	2020	limite inferiore 90%	735460
Italia	popolazione al 1� gennaio	37 anni	totale	2021	limite inferiore 90%	712782
Italia	popolazione al 1� gennaio	37 anni	totale	2022	limite inferiore 90%	702532
Italia	popolazione al 1� gennaio	37 anni	totale	2023	limite inferiore 90%	691622
Italia	popolazione al 1� gennaio	37 anni	totale	2024	limite inferiore 90%	672807
Italia	popolazione al 1� gennaio	37 anni	totale	2025	limite inferiore 90%	670997
Italia	popolazione al 1� gennaio	37 anni	totale	2026	limite inferiore 90%	685138
Italia	popolazione al 1� gennaio	37 anni	totale	2027	limite inferiore 90%	672284
Italia	popolazione al 1� gennaio	37 anni	totale	2028	limite inferiore 90%	675007
Italia	popolazione al 1� gennaio	37 anni	totale	2029	limite inferiore 90%	666206
Italia	popolazione al 1� gennaio	37 anni	totale	2030	limite inferiore 90%	668667
Italia	popolazione al 1� gennaio	37 anni	totale	2031	limite inferiore 90%	645794
Italia	popolazione al 1� gennaio	37 anni	totale	2032	limite inferiore 90%	634671
Italia	popolazione al 1� gennaio	37 anni	totale	2033	limite inferiore 90%	628463
Italia	popolazione al 1� gennaio	37 anni	totale	2034	limite inferiore 90%	629665
Italia	popolazione al 1� gennaio	37 anni	totale	2035	limite inferiore 90%	625976
Italia	popolazione al 1� gennaio	37 anni	totale	2036	limite inferiore 90%	624263
Italia	popolazione al 1� gennaio	37 anni	totale	2037	limite inferiore 90%	621949
Italia	popolazione al 1� gennaio	37 anni	totale	2038	limite inferiore 90%	631206
Italia	popolazione al 1� gennaio	37 anni	totale	2039	limite inferiore 90%	621020
Italia	popolazione al 1� gennaio	37 anni	totale	2040	limite inferiore 90%	615080
Italia	popolazione al 1� gennaio	37 anni	totale	2041	limite inferiore 90%	617679
Italia	popolazione al 1� gennaio	37 anni	totale	2042	limite inferiore 90%	621463
Italia	popolazione al 1� gennaio	37 anni	totale	2043	limite inferiore 90%	615150
Italia	popolazione al 1� gennaio	37 anni	totale	2044	limite inferiore 90%	618416
Italia	popolazione al 1� gennaio	37 anni	totale	2045	limite inferiore 90%	616596
Italia	popolazione al 1� gennaio	37 anni	totale	2046	limite inferiore 90%	617762
Italia	popolazione al 1� gennaio	37 anni	totale	2047	limite inferiore 90%	610800
Italia	popolazione al 1� gennaio	37 anni	totale	2048	limite inferiore 90%	601130
Italia	popolazione al 1� gennaio	37 anni	totale	2049	limite inferiore 90%	585419
Italia	popolazione al 1� gennaio	37 anni	totale	2050	limite inferiore 90%	572903
Italia	popolazione al 1� gennaio	37 anni	totale	2051	limite inferiore 90%	548818
Italia	popolazione al 1� gennaio	37 anni	totale	2052	limite inferiore 90%	537175
Italia	popolazione al 1� gennaio	37 anni	totale	2053	limite inferiore 90%	515267
Italia	popolazione al 1� gennaio	37 anni	totale	2054	limite inferiore 90%	506425
Italia	popolazione al 1� gennaio	37 anni	totale	2055	limite inferiore 90%	503616
Italia	popolazione al 1� gennaio	37 anni	totale	2056	limite inferiore 90%	500834
Italia	popolazione al 1� gennaio	37 anni	totale	2057	limite inferiore 90%	498108
Italia	popolazione al 1� gennaio	37 anni	totale	2058	limite inferiore 90%	492281
Italia	popolazione al 1� gennaio	37 anni	totale	2059	limite inferiore 90%	486523
Italia	popolazione al 1� gennaio	37 anni	totale	2060	limite inferiore 90%	480672
Italia	popolazione al 1� gennaio	37 anni	totale	2061	limite inferiore 90%	475849
Italia	popolazione al 1� gennaio	37 anni	totale	2062	limite inferiore 90%	471985
Italia	popolazione al 1� gennaio	37 anni	totale	2063	limite inferiore 90%	467845
Italia	popolazione al 1� gennaio	37 anni	totale	2064	limite inferiore 90%	464370
Italia	popolazione al 1� gennaio	37 anni	totale	2065	limite inferiore 90%	460939
Italia	popolazione al 1� gennaio	37 anni	totale	2066	limite inferiore 90%	457751
Italia	popolazione al 1� gennaio	38 anni	totale	2016	limite inferiore 90%	845952
Italia	popolazione al 1� gennaio	38 anni	totale	2017	limite inferiore 90%	820817
Italia	popolazione al 1� gennaio	38 anni	totale	2018	limite inferiore 90%	780497
Italia	popolazione al 1� gennaio	38 anni	totale	2019	limite inferiore 90%	757435
Italia	popolazione al 1� gennaio	38 anni	totale	2020	limite inferiore 90%	740519
Italia	popolazione al 1� gennaio	38 anni	totale	2021	limite inferiore 90%	736220
Italia	popolazione al 1� gennaio	38 anni	totale	2022	limite inferiore 90%	713452
Italia	popolazione al 1� gennaio	38 anni	totale	2023	limite inferiore 90%	703140
Italia	popolazione al 1� gennaio	38 anni	totale	2024	limite inferiore 90%	692122
Italia	popolazione al 1� gennaio	38 anni	totale	2025	limite inferiore 90%	673263
Italia	popolazione al 1� gennaio	38 anni	totale	2026	limite inferiore 90%	671386
Italia	popolazione al 1� gennaio	38 anni	totale	2027	limite inferiore 90%	685455
Italia	popolazione al 1� gennaio	38 anni	totale	2028	limite inferiore 90%	672545
Italia	popolazione al 1� gennaio	38 anni	totale	2029	limite inferiore 90%	675101
Italia	popolazione al 1� gennaio	38 anni	totale	2030	limite inferiore 90%	666196
Italia	popolazione al 1� gennaio	38 anni	totale	2031	limite inferiore 90%	668726
Italia	popolazione al 1� gennaio	38 anni	totale	2032	limite inferiore 90%	645785
Italia	popolazione al 1� gennaio	38 anni	totale	2033	limite inferiore 90%	634615
Italia	popolazione al 1� gennaio	38 anni	totale	2034	limite inferiore 90%	628484
Italia	popolazione al 1� gennaio	38 anni	totale	2035	limite inferiore 90%	629553
Italia	popolazione al 1� gennaio	38 anni	totale	2036	limite inferiore 90%	625819
Italia	popolazione al 1� gennaio	38 anni	totale	2037	limite inferiore 90%	624083
Italia	popolazione al 1� gennaio	38 anni	totale	2038	limite inferiore 90%	621808
Italia	popolazione al 1� gennaio	38 anni	totale	2039	limite inferiore 90%	630878
Italia	popolazione al 1� gennaio	38 anni	totale	2040	limite inferiore 90%	620776
Italia	popolazione al 1� gennaio	38 anni	totale	2041	limite inferiore 90%	614435
Italia	popolazione al 1� gennaio	38 anni	totale	2042	limite inferiore 90%	616965
Italia	popolazione al 1� gennaio	38 anni	totale	2043	limite inferiore 90%	620979
Italia	popolazione al 1� gennaio	38 anni	totale	2044	limite inferiore 90%	614762
Italia	popolazione al 1� gennaio	38 anni	totale	2045	limite inferiore 90%	617671
Italia	popolazione al 1� gennaio	38 anni	totale	2046	limite inferiore 90%	615815
Italia	popolazione al 1� gennaio	38 anni	totale	2047	limite inferiore 90%	617091
Italia	popolazione al 1� gennaio	38 anni	totale	2048	limite inferiore 90%	610401
Italia	popolazione al 1� gennaio	38 anni	totale	2049	limite inferiore 90%	600718
Italia	popolazione al 1� gennaio	38 anni	totale	2050	limite inferiore 90%	584712
Italia	popolazione al 1� gennaio	38 anni	totale	2051	limite inferiore 90%	572245
Italia	popolazione al 1� gennaio	38 anni	totale	2052	limite inferiore 90%	548493
Italia	popolazione al 1� gennaio	38 anni	totale	2053	limite inferiore 90%	536432
Italia	popolazione al 1� gennaio	38 anni	totale	2054	limite inferiore 90%	514810
Italia	popolazione al 1� gennaio	38 anni	totale	2055	limite inferiore 90%	505393
Italia	popolazione al 1� gennaio	38 anni	totale	2056	limite inferiore 90%	502305
Italia	popolazione al 1� gennaio	38 anni	totale	2057	limite inferiore 90%	499791
Italia	popolazione al 1� gennaio	38 anni	totale	2058	limite inferiore 90%	497386
Italia	popolazione al 1� gennaio	38 anni	totale	2059	limite inferiore 90%	491395
Italia	popolazione al 1� gennaio	38 anni	totale	2060	limite inferiore 90%	485626
Italia	popolazione al 1� gennaio	38 anni	totale	2061	limite inferiore 90%	479715
Italia	popolazione al 1� gennaio	38 anni	totale	2062	limite inferiore 90%	475076
Italia	popolazione al 1� gennaio	38 anni	totale	2063	limite inferiore 90%	471637
Italia	popolazione al 1� gennaio	38 anni	totale	2064	limite inferiore 90%	467601
Italia	popolazione al 1� gennaio	38 anni	totale	2065	limite inferiore 90%	463663
Italia	popolazione al 1� gennaio	38 anni	totale	2066	limite inferiore 90%	459789
Italia	popolazione al 1� gennaio	39 anni	totale	2016	limite inferiore 90%	883126
Italia	popolazione al 1� gennaio	39 anni	totale	2017	limite inferiore 90%	846849
Italia	popolazione al 1� gennaio	39 anni	totale	2018	limite inferiore 90%	821628
Italia	popolazione al 1� gennaio	39 anni	totale	2019	limite inferiore 90%	781242
Italia	popolazione al 1� gennaio	39 anni	totale	2020	limite inferiore 90%	758105
Italia	popolazione al 1� gennaio	39 anni	totale	2021	limite inferiore 90%	741110
Italia	popolazione al 1� gennaio	39 anni	totale	2022	limite inferiore 90%	736719
Italia	popolazione al 1� gennaio	39 anni	totale	2023	limite inferiore 90%	713887
Italia	popolazione al 1� gennaio	39 anni	totale	2024	limite inferiore 90%	703516
Italia	popolazione al 1� gennaio	39 anni	totale	2025	limite inferiore 90%	692440
[truncated: 37,628 more rows]
