# Supplementary material for: Parental vaccination to reduce measles immunity gaps in Italy
Source: eLife. 2019 Sep 3;8:e44942. doi: 10.7554/eLife.44942 (PMC6721460; doi:10.7554/eLife.44942)
Supplement: Supplementary file 2. [file elife-44942-supp2.zip]

Archive with 2,013 entries (2,008 files):
- elife-44942-supp2-v1/
- elife-44942-supp2-v1/.DS_Store
- __MACOSX/
- __MACOSX/elife-44942-supp2-v1/
- __MACOSX/elife-44942-supp2-v1/._.DS_Store
- elife-44942-supp2-v1/BOOTSTRAPPED_POLYMOD_matrices/
- elife-44942-supp2-v1/BOOTSTRAPPED_POLYMOD_matrices/Mb.604
- __MACOSX/elife-44942-supp2-v1/BOOTSTRAPPED_POLYMOD_matrices/
- __MACOSX/elife-44942-supp2-v1/BOOTSTRAPPED_POLYMOD_matrices/._Mb.604
- elife-44942-supp2-v1/BOOTSTRAPPED_POLYMOD_matrices/Mb.436
- __MACOSX/elife-44942-supp2-v1/BOOTSTRAPPED_POLYMOD_matrices/._Mb.436
- elife-44942-supp2-v1/BOOTSTRAPPED_POLYMOD_matrices/Mb.260
- __MACOSX/elife-44942-supp2-v1/BOOTSTRAPPED_POLYMOD_matrices/._Mb.260
- elife-44942-supp2-v1/BOOTSTRAPPED_POLYMOD_matrices/Mb.294
- __MACOSX/elife-44942-supp2-v1/BOOTSTRAPPED_POLYMOD_matrices/._Mb.294
- elife-44942-supp2-v1/BOOTSTRAPPED_POLYMOD_matrices/Mb.851
- __MACOSX/elife-44942-supp2-v1/BOOTSTRAPPED_POLYMOD_matrices/._Mb.851
- elife-44942-supp2-v1/BOOTSTRAPPED_POLYMOD_matrices/Mb.409
- __MACOSX/elife-44942-supp2-v1/BOOTSTRAPPED_POLYMOD_matrices/._Mb.409
- elife-44942-supp2-v1/BOOTSTRAPPED_POLYMOD_matrices/Mb.293
- __MACOSX/elife-44942-supp2-v1/BOOTSTRAPPED_POLYMOD_matrices/._Mb.293
- elife-44942-supp2-v1/BOOTSTRAPPED_POLYMOD_matrices/Mb.267
- __MACOSX/elife-44942-supp2-v1/BOOTSTRAPPED_POLYMOD_matrices/._Mb.267
- elife-44942-supp2-v1/BOOTSTRAPPED_POLYMOD_matrices/Mb.869
- __MACOSX/elife-44942-supp2-v1/BOOTSTRAPPED_POLYMOD_matrices/._Mb.869
- elife-44942-supp2-v1/BOOTSTRAPPED_POLYMOD_matrices/Mb.431
- __MACOSX/elife-44942-supp2-v1/BOOTSTRAPPED_POLYMOD_matrices/._Mb.431
- elife-44942-supp2-v1/BOOTSTRAPPED_POLYMOD_matrices/Mb.603
- __MACOSX/elife-44942-supp2-v1/BOOTSTRAPPED_POLYMOD_matrices/._Mb.603
- elife-44942-supp2-v1/BOOTSTRAPPED_POLYMOD_matrices/Mb.856
- __MACOSX/elife-44942-supp2-v1/BOOTSTRAPPED_POLYMOD_matrices/._Mb.856
- elife-44942-supp2-v1/BOOTSTRAPPED_POLYMOD_matrices/Mb.258
- __MACOSX/elife-44942-supp2-v1/BOOTSTRAPPED_POLYMOD_matrices/._Mb.258
- elife-44942-supp2-v1/BOOTSTRAPPED_POLYMOD_matrices/Mb.407
- __MACOSX/elife-44942-supp2-v1/BOOTSTRAPPED_POLYMOD_matrices/._Mb.407
- elife-44942-supp2-v1/BOOTSTRAPPED_POLYMOD_matrices/Mb.635
- __MACOSX/elife-44942-supp2-v1/BOOTSTRAPPED_POLYMOD_matrices/._Mb.635
- elife-44942-supp2-v1/BOOTSTRAPPED_POLYMOD_matrices/Mb.251
- __MACOSX/elife-44942-supp2-v1/BOOTSTRAPPED_POLYMOD_matrices/._Mb.251
- elife-44942-supp2-v1/BOOTSTRAPPED_POLYMOD_matrices/Mb.894
- __MACOSX/elife-44942-supp2-v1/BOOTSTRAPPED_POLYMOD_matrices/._Mb.894
- elife-44942-supp2-v1/BOOTSTRAPPED_POLYMOD_matrices/Mb.860
- __MACOSX/elife-44942-supp2-v1/BOOTSTRAPPED_POLYMOD_matrices/._Mb.860
- elife-44942-supp2-v1/BOOTSTRAPPED_POLYMOD_matrices/Mb.438
- __MACOSX/elife-44942-supp2-v1/BOOTSTRAPPED_POLYMOD_matrices/._Mb.438
- elife-44942-supp2-v1/BOOTSTRAPPED_POLYMOD_matrices/Mb.858
- __MACOSX/elife-44942-supp2-v1/BOOTSTRAPPED_POLYMOD_matrices/._Mb.858
- elife-44942-supp2-v1/BOOTSTRAPPED_POLYMOD_matrices/Mb.256
- __MACOSX/elife-44942-supp2-v1/BOOTSTRAPPED_POLYMOD_matrices/._Mb.256
- elife-44942-supp2-v1/BOOTSTRAPPED_POLYMOD_matrices/Mb.632
- __MACOSX/elife-44942-supp2-v1/BOOTSTRAPPED_POLYMOD_matrices/._Mb.632
- elife-44942-supp2-v1/BOOTSTRAPPED_POLYMOD_matrices/Mb.400
- __MACOSX/elife-44942-supp2-v1/BOOTSTRAPPED_POLYMOD_matrices/._Mb.400
- elife-44942-supp2-v1/BOOTSTRAPPED_POLYMOD_matrices/Mb.269
- __MACOSX/elife-44942-supp2-v1/BOOTSTRAPPED_POLYMOD_matrices/._Mb.269
- elife-44942-supp2-v1/BOOTSTRAPPED_POLYMOD_matrices/Mb.867
- __MACOSX/elife-44942-supp2-v1/BOOTSTRAPPED_POLYMOD_matrices/._Mb.867
- elife-44942-supp2-v1/BOOTSTRAPPED_POLYMOD_matrices/Mb.893
- __MACOSX/elife-44942-supp2-v1/BOOTSTRAPPED_POLYMOD_matrices/._Mb.893
- elife-44942-supp2-v1/BOOTSTRAPPED_POLYMOD_matrices/Mb.659
- __MACOSX/elife-44942-supp2-v1/BOOTSTRAPPED_POLYMOD_matrices/._Mb.659
- elife-44942-supp2-v1/BOOTSTRAPPED_POLYMOD_matrices/Mb.833
- __MACOSX/elife-44942-supp2-v1/BOOTSTRAPPED_POLYMOD_matrices/._Mb.833
- elife-44942-supp2-v1/BOOTSTRAPPED_POLYMOD_matrices/Mb.202
- __MACOSX/elife-44942-supp2-v1/BOOTSTRAPPED_POLYMOD_matrices/._Mb.202
- elife-44942-supp2-v1/BOOTSTRAPPED_POLYMOD_matrices/Mb.454
- __MACOSX/elife-44942-supp2-v1/BOOTSTRAPPED_POLYMOD_matrices/._Mb.454
- elife-44942-supp2-v1/BOOTSTRAPPED_POLYMOD_matrices/Mb.666
- __MACOSX/elife-44942-supp2-v1/BOOTSTRAPPED_POLYMOD_matrices/._Mb.666
- elife-44942-supp2-v1/BOOTSTRAPPED_POLYMOD_matrices/Mb.692
- __MACOSX/elife-44942-supp2-v1/BOOTSTRAPPED_POLYMOD_matrices/._Mb.692
- elife-44942-supp2-v1/BOOTSTRAPPED_POLYMOD_matrices/Mb.498
- __MACOSX/elife-44942-supp2-v1/BOOTSTRAPPED_POLYMOD_matrices/._Mb.498
- elife-44942-supp2-v1/BOOTSTRAPPED_POLYMOD_matrices/Mb.834
- __MACOSX/elife-44942-supp2-v1/BOOTSTRAPPED_POLYMOD_matrices/._Mb.834
- elife-44942-supp2-v1/BOOTSTRAPPED_POLYMOD_matrices/Mb.695
- __MACOSX/elife-44942-supp2-v1/BOOTSTRAPPED_POLYMOD_matrices/._Mb.695
- elife-44942-supp2-v1/BOOTSTRAPPED_POLYMOD_matrices/Mb.661
- __MACOSX/elife-44942-supp2-v1/BOOTSTRAPPED_POLYMOD_matrices/._Mb.661
- elife-44942-supp2-v1/BOOTSTRAPPED_POLYMOD_matrices/Mb.453
- __MACOSX/elife-44942-supp2-v1/BOOTSTRAPPED_POLYMOD_matrices/._Mb.453
- elife-44942-supp2-v1/BOOTSTRAPPED_POLYMOD_matrices/Mb.205
- __MACOSX/elife-44942-supp2-v1/BOOTSTRAPPED_POLYMOD_matrices/._Mb.205
- elife-44942-supp2-v1/BOOTSTRAPPED_POLYMOD_matrices/Mb.668
- __MACOSX/elife-44942-supp2-v1/BOOTSTRAPPED_POLYMOD_matrices/._Mb.668
- elife-44942-supp2-v1/BOOTSTRAPPED_POLYMOD_matrices/Mb.802
- __MACOSX/elife-44942-supp2-v1/BOOTSTRAPPED_POLYMOD_matrices/._Mb.802
- elife-44942-supp2-v1/BOOTSTRAPPED_POLYMOD_matrices/Mb.491
- __MACOSX/elife-44942-supp2-v1/BOOTSTRAPPED_POLYMOD_matrices/._Mb.491
- elife-44942-supp2-v1/BOOTSTRAPPED_POLYMOD_matrices/Mb.233
- __MACOSX/elife-44942-supp2-v1/BOOTSTRAPPED_POLYMOD_matrices/._Mb.233
- elife-44942-supp2-v1/BOOTSTRAPPED_POLYMOD_matrices/Mb.657
- __MACOSX/elife-44942-supp2-v1/BOOTSTRAPPED_POLYMOD_matrices/._Mb.657
- elife-44942-supp2-v1/BOOTSTRAPPED_POLYMOD_matrices/Mb.465
- __MACOSX/elife-44942-supp2-v1/BOOTSTRAPPED_POLYMOD_matrices/._Mb.465
- elife-44942-supp2-v1/BOOTSTRAPPED_POLYMOD_matrices/Mb.805
- __MACOSX/elife-44942-supp2-v1/BOOTSTRAPPED_POLYMOD_matrices/._Mb.805
- elife-44942-supp2-v1/BOOTSTRAPPED_POLYMOD_matrices/Mb.462
- __MACOSX/elife-44942-supp2-v1/BOOTSTRAPPED_POLYMOD_matrices/._Mb.462
- elife-44942-supp2-v1/BOOTSTRAPPED_POLYMOD_matrices/Mb.650
- __MACOSX/elife-44942-supp2-v1/BOOTSTRAPPED_POLYMOD_matrices/._Mb.650
- elife-44942-supp2-v1/BOOTSTRAPPED_POLYMOD_matrices/Mb.234
- __MACOSX/elife-44942-supp2-v1/BOOTSTRAPPED_POLYMOD_matrices/._Mb.234
- elife-44942-supp2-v1/BOOTSTRAPPED_POLYMOD_matrices/Mb.496
- __MACOSX/elife-44942-supp2-v1/BOOTSTRAPPED_POLYMOD_matrices/._Mb.496
- elife-44942-supp2-v1/BOOTSTRAPPED_POLYMOD_matrices/Mb.257
- __MACOSX/elife-44942-supp2-v1/BOOTSTRAPPED_POLYMOD_matrices/._Mb.257
- elife-44942-supp2-v1/BOOTSTRAPPED_POLYMOD_matrices/Mb.859
- __MACOSX/elife-44942-supp2-v1/BOOTSTRAPPED_POLYMOD_matrices/._Mb.859
- elife-44942-supp2-v1/BOOTSTRAPPED_POLYMOD_matrices/Mb.401
- __MACOSX/elife-44942-supp2-v1/BOOTSTRAPPED_POLYMOD_matrices/._Mb.401
- elife-44942-supp2-v1/BOOTSTRAPPED_POLYMOD_matrices/Mb.633
- __MACOSX/elife-44942-supp2-v1/BOOTSTRAPPED_POLYMOD_matrices/._Mb.633
- elife-44942-supp2-v1/BOOTSTRAPPED_POLYMOD_matrices/Mb.892
- __MACOSX/elife-44942-supp2-v1/BOOTSTRAPPED_POLYMOD_matrices/._Mb.892
- elife-44942-supp2-v1/BOOTSTRAPPED_POLYMOD_matrices/Mb.866
- __MACOSX/elife-44942-supp2-v1/BOOTSTRAPPED_POLYMOD_matrices/._Mb.866
- elife-44942-supp2-v1/BOOTSTRAPPED_POLYMOD_matrices/Mb.268
- __MACOSX/elife-44942-supp2-v1/BOOTSTRAPPED_POLYMOD_matrices/._Mb.268
- elife-44942-supp2-v1/BOOTSTRAPPED_POLYMOD_matrices/Mb.634
- __MACOSX/elife-44942-supp2-v1/BOOTSTRAPPED_POLYMOD_matrices/._Mb.634
- elife-44942-supp2-v1/BOOTSTRAPPED_POLYMOD_matrices/Mb.406
- __MACOSX/elife-44942-supp2-v1/BOOTSTRAPPED_POLYMOD_matrices/._Mb.406
- elife-44942-supp2-v1/BOOTSTRAPPED_POLYMOD_matrices/Mb.250
- __MACOSX/elife-44942-supp2-v1/BOOTSTRAPPED_POLYMOD_matrices/._Mb.250
- elife-44942-supp2-v1/BOOTSTRAPPED_POLYMOD_matrices/Mb.861
- __MACOSX/elife-44942-supp2-v1/BOOTSTRAPPED_POLYMOD_matrices/._Mb.861
- elife-44942-supp2-v1/BOOTSTRAPPED_POLYMOD_matrices/Mb.439
- __MACOSX/elife-44942-supp2-v1/BOOTSTRAPPED_POLYMOD_matrices/._Mb.439
- elife-44942-supp2-v1/BOOTSTRAPPED_POLYMOD_matrices/Mb.895
- __MACOSX/elife-44942-supp2-v1/BOOTSTRAPPED_POLYMOD_matrices/._Mb.895
- elife-44942-supp2-v1/BOOTSTRAPPED_POLYMOD_matrices/Mb.868
- __MACOSX/elife-44942-supp2-v1/BOOTSTRAPPED_POLYMOD_matrices/._Mb.868
- elife-44942-supp2-v1/BOOTSTRAPPED_POLYMOD_matrices/Mb.266
- __MACOSX/elife-44942-supp2-v1/BOOTSTRAPPED_POLYMOD_matrices/._Mb.266
- elife-44942-supp2-v1/BOOTSTRAPPED_POLYMOD_matrices/Mb.602
- __MACOSX/elife-44942-supp2-v1/BOOTSTRAPPED_POLYMOD_matrices/._Mb.602
- elife-44942-supp2-v1/BOOTSTRAPPED_POLYMOD_matrices/Mb.430
- __MACOSX/elife-44942-supp2-v1/BOOTSTRAPPED_POLYMOD_matrices/._Mb.430
- elife-44942-supp2-v1/BOOTSTRAPPED_POLYMOD_matrices/Mb.292
- __MACOSX/elife-44942-supp2-v1/BOOTSTRAPPED_POLYMOD_matrices/._Mb.292
- elife-44942-supp2-v1/BOOTSTRAPPED_POLYMOD_matrices/Mb.259
- __MACOSX/elife-44942-supp2-v1/BOOTSTRAPPED_POLYMOD_matrices/._Mb.259
- elife-44942-supp2-v1/BOOTSTRAPPED_POLYMOD_matrices/Mb.857
- __MACOSX/elife-44942-supp2-v1/BOOTSTRAPPED_POLYMOD_matrices/._Mb.857
- elife-44942-supp2-v1/BOOTSTRAPPED_POLYMOD_matrices/Mb.295
- __MACOSX/elife-44942-supp2-v1/BOOTSTRAPPED_POLYMOD_matrices/._Mb.295
- elife-44942-supp2-v1/BOOTSTRAPPED_POLYMOD_matrices/Mb.437
- __MACOSX/elife-44942-supp2-v1/BOOTSTRAPPED_POLYMOD_matrices/._Mb.437
- elife-44942-supp2-v1/BOOTSTRAPPED_POLYMOD_matrices/Mb.605
- __MACOSX/elife-44942-supp2-v1/BOOTSTRAPPED_POLYMOD_matrices/._Mb.605
- elife-44942-supp2-v1/BOOTSTRAPPED_POLYMOD_matrices/Mb.261
- __MACOSX/elife-44942-supp2-v1/BOOTSTRAPPED_POLYMOD_matrices/._Mb.261
- elife-44942-supp2-v1/BOOTSTRAPPED_POLYMOD_matrices/Mb.850
- __MACOSX/elife-44942-supp2-v1/BOOTSTRAPPED_POLYMOD_matrices/._Mb.850
- elife-44942-supp2-v1/BOOTSTRAPPED_POLYMOD_matrices/Mb.408
- __MACOSX/elife-44942-supp2-v1/BOOTSTRAPPED_POLYMOD_matrices/._Mb.408
- elife-44942-supp2-v1/BOOTSTRAPPED_POLYMOD_matrices/Mb.804
- __MACOSX/elife-44942-supp2-v1/BOOTSTRAPPED_POLYMOD_matrices/._Mb.804
- elife-44942-supp2-v1/BOOTSTRAPPED_POLYMOD_matrices/Mb.497
- __MACOSX/elife-44942-supp2-v1/BOOTSTRAPPED_POLYMOD_matrices/._Mb.497
- elife-44942-supp2-v1/BOOTSTRAPPED_POLYMOD_matrices/Mb.651
- __MACOSX/elife-44942-supp2-v1/BOOTSTRAPPED_POLYMOD_matrices/._Mb.651
- elife-44942-supp2-v1/BOOTSTRAPPED_POLYMOD_matrices/Mb.463
- __MACOSX/elife-44942-supp2-v1/BOOTSTRAPPED_POLYMOD_matrices/._Mb.463
- elife-44942-supp2-v1/BOOTSTRAPPED_POLYMOD_matrices/Mb.235
- __MACOSX/elife-44942-supp2-v1/BOOTSTRAPPED_POLYMOD_matrices/._Mb.235
- elife-44942-supp2-v1/BOOTSTRAPPED_POLYMOD_matrices/Mb.669
- __MACOSX/elife-44942-supp2-v1/BOOTSTRAPPED_POLYMOD_matrices/._Mb.669
- elife-44942-supp2-v1/BOOTSTRAPPED_POLYMOD_matrices/Mb.803
- __MACOSX/elife-44942-supp2-v1/BOOTSTRAPPED_POLYMOD_matrices/._Mb.803
- elife-44942-supp2-v1/BOOTSTRAPPED_POLYMOD_matrices/Mb.232
- __MACOSX/elife-44942-supp2-v1/BOOTSTRAPPED_POLYMOD_matrices/._Mb.232
- elife-44942-supp2-v1/BOOTSTRAPPED_POLYMOD_matrices/Mb.464
- __MACOSX/elife-44942-supp2-v1/BOOTSTRAPPED_POLYMOD_matrices/._Mb.464
- elife-44942-supp2-v1/BOOTSTRAPPED_POLYMOD_matrices/Mb.656
- __MACOSX/elife-44942-supp2-v1/BOOTSTRAPPED_POLYMOD_matrices/._Mb.656
- elife-44942-supp2-v1/BOOTSTRAPPED_POLYMOD_matrices/Mb.490
- __MACOSX/elife-44942-supp2-v1/BOOTSTRAPPED_POLYMOD_matrices/._Mb.490
- elife-44942-supp2-v1/BOOTSTRAPPED_POLYMOD_matrices/Mb.835
- __MACOSX/elife-44942-supp2-v1/BOOTSTRAPPED_POLYMOD_matrices/._Mb.835
- elife-44942-supp2-v1/BOOTSTRAPPED_POLYMOD_matrices/Mb.499
- __MACOSX/elife-44942-supp2-v1/BOOTSTRAPPED_POLYMOD_matrices/._Mb.499
- elife-44942-supp2-v1/BOOTSTRAPPED_POLYMOD_matrices/Mb.452
- __MACOSX/elife-44942-supp2-v1/BOOTSTRAPPED_POLYMOD_matrices/._Mb.452
- elife-44942-supp2-v1/BOOTSTRAPPED_POLYMOD_matrices/Mb.660
- __MACOSX/elife-44942-supp2-v1/BOOTSTRAPPED_POLYMOD_matrices/._Mb.660
- elife-44942-supp2-v1/BOOTSTRAPPED_POLYMOD_matrices/Mb.204
- __MACOSX/elife-44942-supp2-v1/BOOTSTRAPPED_POLYMOD_matrices/._Mb.204
- elife-44942-supp2-v1/BOOTSTRAPPED_POLYMOD_matrices/Mb.694
- __MACOSX/elife-44942-supp2-v1/BOOTSTRAPPED_POLYMOD_matrices/._Mb.694
- elife-44942-supp2-v1/BOOTSTRAPPED_POLYMOD_matrices/Mb.658
- __MACOSX/elife-44942-supp2-v1/BOOTSTRAPPED_POLYMOD_matrices/._Mb.658
- elife-44942-supp2-v1/BOOTSTRAPPED_POLYMOD_matrices/Mb.832
- __MACOSX/elife-44942-supp2-v1/BOOTSTRAPPED_POLYMOD_matrices/._Mb.832
- elife-44942-supp2-v1/BOOTSTRAPPED_POLYMOD_matrices/Mb.693
- __MACOSX/elife-44942-supp2-v1/BOOTSTRAPPED_POLYMOD_matrices/._Mb.693
- elife-44942-supp2-v1/BOOTSTRAPPED_POLYMOD_matrices/Mb.203
- __MACOSX/elife-44942-supp2-v1/BOOTSTRAPPED_POLYMOD_matrices/._Mb.203
- elife-44942-supp2-v1/BOOTSTRAPPED_POLYMOD_matrices/Mb.667
- __MACOSX/elife-44942-supp2-v1/BOOTSTRAPPED_POLYMOD_matrices/._Mb.667
- elife-44942-supp2-v1/BOOTSTRAPPED_POLYMOD_matrices/Mb.455
- __MACOSX/elife-44942-supp2-v1/BOOTSTRAPPED_POLYMOD_matrices/._Mb.455
- elife-44942-supp2-v1/BOOTSTRAPPED_POLYMOD_matrices/Mb.715
- __MACOSX/elife-44942-supp2-v1/BOOTSTRAPPED_POLYMOD_matrices/._Mb.715
- elife-44942-supp2-v1/BOOTSTRAPPED_POLYMOD_matrices/Mb.527
- __MACOSX/elife-44942-supp2-v1/BOOTSTRAPPED_POLYMOD_matrices/._Mb.527
- elife-44942-supp2-v1/BOOTSTRAPPED_POLYMOD_matrices/Mb.143
- __MACOSX/elife-44942-supp2-v1/BOOTSTRAPPED_POLYMOD_matrices/._Mb.143
- elife-44942-supp2-v1/BOOTSTRAPPED_POLYMOD_matrices/Mb.371
- __MACOSX/elife-44942-supp2-v1/BOOTSTRAPPED_POLYMOD_matrices/._Mb.371
- elife-44942-supp2-v1/BOOTSTRAPPED_POLYMOD_matrices/Mb.385
- __MACOSX/elife-44942-supp2-v1/BOOTSTRAPPED_POLYMOD_matrices/._Mb.385
- elife-44942-supp2-v1/BOOTSTRAPPED_POLYMOD_matrices/Mb.940
- __MACOSX/elife-44942-supp2-v1/BOOTSTRAPPED_POLYMOD_matrices/._Mb.940
- elife-44942-supp2-v1/BOOTSTRAPPED_POLYMOD_matrices/Mb.15
- __MACOSX/elife-44942-supp2-v1/BOOTSTRAPPED_POLYMOD_matrices/._Mb.15
- elife-44942-supp2-v1/BOOTSTRAPPED_POLYMOD_matrices/Mb.518
- __MACOSX/elife-44942-supp2-v1/BOOTSTRAPPED_POLYMOD_matrices/._Mb.518
- elife-44942-supp2-v1/BOOTSTRAPPED_POLYMOD_matrices/Mb.188
- __MACOSX/elife-44942-supp2-v1/BOOTSTRAPPED_POLYMOD_matrices/._Mb.188
- elife-44942-supp2-v1/BOOTSTRAPPED_POLYMOD_matrices/Mb.382
- __MACOSX/elife-44942-supp2-v1/BOOTSTRAPPED_POLYMOD_matrices/._Mb.382
- elife-44942-supp2-v1/BOOTSTRAPPED_POLYMOD_matrices/Mb.376
- __MACOSX/elife-44942-supp2-v1/BOOTSTRAPPED_POLYMOD_matrices/._Mb.376
- elife-44942-supp2-v1/BOOTSTRAPPED_POLYMOD_matrices/Mb.978
- __MACOSX/elife-44942-supp2-v1/BOOTSTRAPPED_POLYMOD_matrices/._Mb.978
- elife-44942-supp2-v1/BOOTSTRAPPED_POLYMOD_matrices/Mb.144
- __MACOSX/elife-44942-supp2-v1/BOOTSTRAPPED_POLYMOD_matrices/._Mb.144
- elife-44942-supp2-v1/BOOTSTRAPPED_POLYMOD_matrices/Mb.520
- __MACOSX/elife-44942-supp2-v1/BOOTSTRAPPED_POLYMOD_matrices/._Mb.520
- elife-44942-supp2-v1/BOOTSTRAPPED_POLYMOD_matrices/Mb.712
- __MACOSX/elife-44942-supp2-v1/BOOTSTRAPPED_POLYMOD_matrices/._Mb.712
- elife-44942-supp2-v1/BOOTSTRAPPED_POLYMOD_matrices/Mb.12
- __MACOSX/elife-44942-supp2-v1/BOOTSTRAPPED_POLYMOD_matrices/._Mb.12
- elife-44942-supp2-v1/BOOTSTRAPPED_POLYMOD_matrices/Mb.947
- __MACOSX/elife-44942-supp2-v1/BOOTSTRAPPED_POLYMOD_matrices/._Mb.947
- elife-44942-supp2-v1/BOOTSTRAPPED_POLYMOD_matrices/Mb.349
- __MACOSX/elife-44942-supp2-v1/BOOTSTRAPPED_POLYMOD_matrices/._Mb.349
- elife-44942-supp2-v1/BOOTSTRAPPED_POLYMOD_matrices/Mb.186
- __MACOSX/elife-44942-supp2-v1/BOOTSTRAPPED_POLYMOD_matrices/._Mb.186
- elife-44942-supp2-v1/BOOTSTRAPPED_POLYMOD_matrices/Mb.516
- __MACOSX/elife-44942-supp2-v1/BOOTSTRAPPED_POLYMOD_matrices/._Mb.516
- elife-44942-supp2-v1/BOOTSTRAPPED_POLYMOD_matrices/Mb.724
- __MACOSX/elife-44942-supp2-v1/BOOTSTRAPPED_POLYMOD_matrices/._Mb.724
- elife-44942-supp2-v1/BOOTSTRAPPED_POLYMOD_matrices/Mb.340
- __MACOSX/elife-44942-supp2-v1/BOOTSTRAPPED_POLYMOD_matrices/._Mb.340
- elife-44942-supp2-v1/BOOTSTRAPPED_POLYMOD_matrices/Mb.172
- __MACOSX/elife-44942-supp2-v1/BOOTSTRAPPED_POLYMOD_matrices/._Mb.172
- elife-44942-supp2-v1/BOOTSTRAPPED_POLYMOD_matrices/Mb.985
- __MACOSX/elife-44942-supp2-v1/BOOTSTRAPPED_POLYMOD_matrices/._Mb.985
- elife-44942-supp2-v1/BOOTSTRAPPED_POLYMOD_matrices/Mb.971
- __MACOSX/elife-44942-supp2-v1/BOOTSTRAPPED_POLYMOD_matrices/._Mb.971
- elife-44942-supp2-v1/BOOTSTRAPPED_POLYMOD_matrices/Mb.24
- __MACOSX/elife-44942-supp2-v1/BOOTSTRAPPED_POLYMOD_matrices/._Mb.24
- elife-44942-supp2-v1/BOOTSTRAPPED_POLYMOD_matrices/Mb.529
- __MACOSX/elife-44942-supp2-v1/BOOTSTRAPPED_POLYMOD_matrices/._Mb.529
- elife-44942-supp2-v1/BOOTSTRAPPED_POLYMOD_matrices/Mb.949
- __MACOSX/elife-44942-supp2-v1/BOOTSTRAPPED_POLYMOD_matrices/._Mb.949
- elife-44942-supp2-v1/BOOTSTRAPPED_POLYMOD_matrices/Mb.175
- __MACOSX/elife-44942-supp2-v1/BOOTSTRAPPED_POLYMOD_matrices/._Mb.175
- elife-44942-supp2-v1/BOOTSTRAPPED_POLYMOD_matrices/.DS_Store
- __MACOSX/elife-44942-supp2-v1/BOOTSTRAPPED_POLYMOD_matrices/._.DS_Store
- elife-44942-supp2-v1/BOOTSTRAPPED_POLYMOD_matrices/Mb.347
- __MACOSX/elife-44942-supp2-v1/BOOTSTRAPPED_POLYMOD_matrices/._Mb.347
- elife-44942-supp2-v1/BOOTSTRAPPED_POLYMOD_matrices/Mb.723
- __MACOSX/elife-44942-supp2-v1/BOOTSTRAPPED_POLYMOD_matrices/._Mb.723
- elife-44942-supp2-v1/BOOTSTRAPPED_POLYMOD_matrices/Mb.511
- __MACOSX/elife-44942-supp2-v1/BOOTSTRAPPED_POLYMOD_matrices/._Mb.511
- elife-44942-supp2-v1/BOOTSTRAPPED_POLYMOD_matrices/Mb.181
- __MACOSX/elife-44942-supp2-v1/BOOTSTRAPPED_POLYMOD_matrices/._Mb.181
- elife-44942-supp2-v1/BOOTSTRAPPED_POLYMOD_matrices/Mb.23
- __MACOSX/elife-44942-supp2-v1/BOOTSTRAPPED_POLYMOD_matrices/._Mb.23
- elife-44942-supp2-v1/BOOTSTRAPPED_POLYMOD_matrices/Mb.378
- __MACOSX/elife-44942-supp2-v1/BOOTSTRAPPED_POLYMOD_matrices/._Mb.378
- elife-44942-supp2-v1/BOOTSTRAPPED_POLYMOD_matrices/Mb.976
- __MACOSX/elife-44942-supp2-v1/BOOTSTRAPPED_POLYMOD_matrices/._Mb.976
- elife-44942-supp2-v1/BOOTSTRAPPED_POLYMOD_matrices/Mb.982
- __MACOSX/elife-44942-supp2-v1/BOOTSTRAPPED_POLYMOD_matrices/._Mb.982
- elife-44942-supp2-v1/BOOTSTRAPPED_POLYMOD_matrices/Mb.748
- __MACOSX/elife-44942-supp2-v1/BOOTSTRAPPED_POLYMOD_matrices/._Mb.748
- elife-44942-supp2-v1/BOOTSTRAPPED_POLYMOD_matrices/Mb.77
- __MACOSX/elife-44942-supp2-v1/BOOTSTRAPPED_POLYMOD_matrices/._Mb.77
- elife-44942-supp2-v1/BOOTSTRAPPED_POLYMOD_matrices/Mb.922
- __MACOSX/elife-44942-supp2-v1/BOOTSTRAPPED_POLYMOD_matrices/._Mb.922
- elife-44942-supp2-v1/BOOTSTRAPPED_POLYMOD_matrices/Mb.83
- __MACOSX/elife-44942-supp2-v1/BOOTSTRAPPED_POLYMOD_matrices/._Mb.83
- elife-44942-supp2-v1/BOOTSTRAPPED_POLYMOD_matrices/Mb.313
- __MACOSX/elife-44942-supp2-v1/BOOTSTRAPPED_POLYMOD_matrices/._Mb.313
- elife-44942-supp2-v1/BOOTSTRAPPED_POLYMOD_matrices/Mb.121
- __MACOSX/elife-44942-supp2-v1/BOOTSTRAPPED_POLYMOD_matrices/._Mb.121
- elife-44942-supp2-v1/BOOTSTRAPPED_POLYMOD_matrices/Mb.545
- __MACOSX/elife-44942-supp2-v1/BOOTSTRAPPED_POLYMOD_matrices/._Mb.545
- elife-44942-supp2-v1/BOOTSTRAPPED_POLYMOD_matrices/Mb.48
- __MACOSX/elife-44942-supp2-v1/BOOTSTRAPPED_POLYMOD_matrices/._Mb.48
- elife-44942-supp2-v1/BOOTSTRAPPED_POLYMOD_matrices/Mb.777
- __MACOSX/elife-44942-supp2-v1/BOOTSTRAPPED_POLYMOD_matrices/._Mb.777
- elife-44942-supp2-v1/BOOTSTRAPPED_POLYMOD_matrices/Mb.783
- __MACOSX/elife-44942-supp2-v1/BOOTSTRAPPED_POLYMOD_matrices/._Mb.783
- elife-44942-supp2-v1/BOOTSTRAPPED_POLYMOD_matrices/Mb.589
[truncated: 1,713 more entries]
