# Supplementary material for: Parental vaccination to reduce measles immunity gaps in Italy
Source: eLife. 2019 Sep 3;8:e44942. doi: 10.7554/eLife.44942 (PMC6721460; doi:10.7554/eLife.44942)
Supplement: Supplementary file 2. [file elife-44942-supp2.zip › elife-44942-supp2-v1/BOOTSTRAPPED_POLYMOD_matrices/Mb.604]

4.96	2.51	0.61	0.3	0.42	0.83	0.99	1.34	1.34	1.03	0.48	0.94	0.51	0.48	1.06
0.75	9.61	2.23	0.14	0.39	0.59	0.63	1.63	1.53	0.58	0.64	0.48	0.36	0.45	0.89
0.24	1.18	15.18	3.03	0.82	0.41	0.6	0.98	1.55	1.56	1.1	0.48	0.2	0.4	0.6
0.18	0.27	1.07	16.79	1.66	0.86	0.61	0.59	1.21	1.91	1.2	0.64	0.21	0.02	0.62
1.29	0.21	0.48	1.14	4.45	2.72	0.98	1.36	0.9	1.59	1.21	0.91	0.86	0.12	0.69
0.16	0.25	0.3	0.84	3.89	3	3.23	1.34	1.14	1.11	0.75	0.93	0.52	0.34	0.7
0.69	1.13	0.36	0.62	0.62	2.26	2.97	2.54	1.26	1.13	1.15	0.82	0.79	0.49	0.36
0.96	1.35	0.48	0.65	0.35	1.43	1.91	2.83	4.24	1.52	0.96	0.43	1	0.5	1.04
0.51	1.15	0.73	1.23	1.31	1.11	2.13	2.01	2.94	2.07	1.69	0.56	0.8	0.24	0.93
1.16	0.95	0.43	1.96	0.61	0.73	1.61	1.75	1.77	1.82	1.34	1.16	0.3	0.29	0.93
0.29	1.27	2.42	2.33	0.62	1.35	0.96	1.46	1.44	1.31	1.48	1.52	0.65	0.33	0.96
0.48	0.72	1.33	0.48	0.62	1.02	1.16	1.21	1.78	1.64	1.45	1.36	1.19	1.21	1.67
0.54	0.37	1.94	0.21	0.5	0.98	1.62	1.33	1.21	1.37	0.9	1.6	0.88	0.96	1.69
0.25	0.32	0.18	0.14	0.32	0.46	1.18	1.25	0.71	0.82	0.57	0.5	0.96	0.71	1.14
0.25	0.25	0.08	0.54	0.17	0.46	0.42	0.38	1.12	0.83	0.54	0.96	0.67	1.04	1.17
