# Supplementary material for: Parental vaccination to reduce measles immunity gaps in Italy
Source: eLife. 2019 Sep 3;8:e44942. doi: 10.7554/eLife.44942 (PMC6721460; doi:10.7554/eLife.44942)
Supplement: Supplementary file 2. [file elife-44942-supp2.zip › elife-44942-supp2-v1/BOOTSTRAPPED_POLYMOD_matrices/Mb.436]

5.09	1.77	0.33	0.2	0.39	0.69	0.89	1.43	1.27	0.9	0.53	0.63	0.49	0.8	0.71
1.38	9.54	2.42	0.15	0.23	0.42	0.69	1.54	1.82	0.62	0.59	0.33	0.47	0.67	0.81
0.18	1.36	14.35	4.17	0.65	0.44	0.56	0.94	1.58	1.52	0.67	0.43	0.15	0.35	0.68
0.11	0.17	1.03	18.21	1.12	0.76	0.71	0.61	1.18	2.42	1.14	0.44	0.15	0.05	0.27
0.98	0.29	0.46	1.08	6.79	2.88	1.69	1.52	1.5	1.4	1.9	0.94	0.58	0.15	0.65
0.05	0.28	0.48	0.68	2.95	4.42	3.3	1.6	1.23	1.12	0.9	0.82	0.52	0.25	0.78
0.75	1.13	0.37	0.6	1	1.87	2.96	2.54	1.79	1.23	1.25	0.88	0.96	0.54	0.38
0.84	0.82	0.29	0.71	0.73	1.38	2.2	3.14	3.34	1.64	0.93	0.95	0.54	0.79	0.96
0.37	0.71	0.9	0.55	1.57	1.33	2.06	1.88	3.04	1.59	2.04	0.63	0.94	0.61	1.35
1.08	0.83	0.41	3.89	0.41	1.05	1.79	1.49	1.83	1.19	1.78	0.9	0.62	0.27	0.84
0.16	0.98	4.63	1.94	0.81	1.32	0.71	1.35	1.51	1.37	1.57	1.76	0.84	0.27	0.9
0.22	1.41	1.76	0.82	0.86	1.37	1.2	1.45	1.61	1.37	1.35	2.27	1.24	0.51	1.73
0.38	0.28	1.36	0.9	0.46	0.74	1.33	1.62	0.79	1.85	1.31	1.49	0.77	1.49	1.74
0.26	0.21	0.15	0.15	0.18	0.76	1	1.12	1.15	1.03	0.97	0.91	1.29	1.74	1.88
0.05	0.16	0.11	0.32	0.11	1.37	0.42	0.37	0.32	1.16	0.63	1.21	0.63	1.63	1.26
