# Supplementary material for: Parental vaccination to reduce measles immunity gaps in Italy
Source: eLife. 2019 Sep 3;8:e44942. doi: 10.7554/eLife.44942 (PMC6721460; doi:10.7554/eLife.44942)
Supplement: Supplementary file 2. [file elife-44942-supp2.zip › elife-44942-supp2-v1/BOOTSTRAPPED_POLYMOD_matrices/Mb.260]

4.32	1.92	0.45	0.14	0.29	0.67	1.08	1.31	1.33	0.7	0.56	0.69	0.46	0.64	0.93
1.05	8.6	1.97	0.2	0.24	0.48	0.62	1.16	1.51	0.58	0.6	0.3	0.3	0.33	0.77
0.28	1.15	13.59	2.45	0.64	0.46	0.47	1.05	1.81	1.11	0.88	0.49	0.13	0.32	0.85
0.12	0.36	1.22	16.36	2.34	0.81	0.58	0.62	1.58	2.06	1.47	0.45	0.23	0.06	0.39
1.48	0.09	0.21	0.64	3.57	3.32	1.14	0.89	0.84	1.43	1.34	1.14	0.75	0.32	0.5
0.16	0.18	0.12	0.55	3.1	2.9	3.14	1.47	1.51	0.92	1.08	1.04	0.55	0.2	1.02
0.91	0.65	0.35	0.14	0.86	2.07	3.4	2.47	1.7	0.98	1.09	1.16	0.74	0.4	0.47
0.72	0.8	0.59	0.7	0.74	1.74	2.72	3.11	3.46	1.5	1.39	0.7	0.83	0.54	0.83
0.75	0.72	1.05	0.48	1.22	1.12	2.25	2.12	3	2.25	1.88	0.95	0.87	0.35	0.98
0.82	0.89	0.44	2.21	0.61	0.86	1.6	1.65	1.96	1.6	1.79	1	0.44	0.23	0.79
0.12	0.12	3.4	2.17	0.38	0.98	1	1.33	1.88	1.29	1.58	1.5	0.9	0.23	0.9
0.14	1.34	0.68	0.32	0.61	1.36	1.2	1.1	1.66	1.31	1.24	1.81	1.31	0.86	1.32
0.52	0.25	0.63	2.08	0.75	1.42	1.65	2	1.31	1.75	1.37	1.46	0.77	1.25	1.88
0.23	0.38	0.19	0.08	0.12	0.62	1	1.77	1.04	1.27	0.69	0.85	1.08	1.42	1.08
0.42	0.33	0.33	0.17	0.5	0.25	0.33	0.67	1.33	1.08	0.92	0.75	1	1.83	1.17
