# Supplementary material for: Parental vaccination to reduce measles immunity gaps in Italy
Source: eLife. 2019 Sep 3;8:e44942. doi: 10.7554/eLife.44942 (PMC6721460; doi:10.7554/eLife.44942)
Supplement: Supplementary file 2. [file elife-44942-supp2.zip › elife-44942-supp2-v1/BOOTSTRAPPED_POLYMOD_matrices/Mb.294]

4.16	1.94	0.56	0.19	0.3	0.59	1.2	1.3	1.53	0.7	0.49	0.67	0.49	0.52	1.01
0.78	9.78	1.96	0.27	0.39	0.46	0.85	1.46	1.42	0.86	0.49	0.46	0.39	0.3	0.84
0.35	1.38	13.68	2.45	1.17	0.58	0.68	1.04	1.94	1.52	1.06	0.32	0.12	0.46	0.94
0.21	0.32	2.01	17.41	1.03	0.94	0.49	0.82	1.25	2.37	1.13	0.49	0.22	0.04	0.47
0.21	0.19	0.32	0.79	5.27	2.87	1.32	0.81	0.76	1.59	1.37	0.76	0.81	0.24	0.62
0.11	0.26	0.43	0.91	4.86	3.4	2.6	1.51	1.34	1.37	1.06	0.83	0.54	0.4	0.94
0.78	0.56	0.58	0.16	0.38	1.22	2.46	2.46	1.36	0.72	0.9	0.76	0.6	0.58	0.38
0.66	0.75	0.58	0.47	0.85	1.24	2.8	3.1	3.36	1.39	1.17	0.63	0.81	0.53	0.9
0.27	1.11	0.59	2.59	1.17	1.08	1.83	2.14	2.45	2.02	1.47	0.78	0.84	0.33	1.05
0.66	0.59	0.67	4.36	0.52	0.97	1.6	1.62	1.86	1.76	1.62	1.17	0.53	0.16	0.83
0.12	1.75	1.45	1.84	0.93	1.73	1.43	1.82	2.02	2.09	1.98	2.25	0.57	0.41	1.2
0.21	0.47	0.7	0.51	0.72	1.06	1.15	1.13	2	1.62	1.53	1.4	1.3	0.79	1.64
0.19	0.21	2.07	0.12	0.6	1.16	1.3	1.53	1.28	1.86	1.56	1.65	0.93	1.21	1.4
0.46	0.17	0.08	0.04	0	1	1.5	1.62	0.83	1.12	0.83	0.75	1.46	1.62	1.33
0.3	0.2	0.25	0.3	0.3	0.5	0.45	0.6	1.05	0.65	0.7	0.9	1.1	1.25	1.35
