# Supplementary material for: Parental vaccination to reduce measles immunity gaps in Italy
Source: eLife. 2019 Sep 3;8:e44942. doi: 10.7554/eLife.44942 (PMC6721460; doi:10.7554/eLife.44942)
Supplement: Supplementary file 2. [file elife-44942-supp2.zip › elife-44942-supp2-v1/BOOTSTRAPPED_POLYMOD_matrices/Mb.851]

4.89	1.95	0.25	0.19	0.16	0.64	1.03	1.44	0.96	0.85	0.63	0.85	0.42	0.62	0.68
0.93	9.37	2.06	0.24	0.46	0.43	0.79	1.4	1.81	0.66	0.48	0.44	0.41	0.41	0.86
0.2	0.97	13.71	2.43	0.69	0.5	0.44	0.9	1.31	1.21	0.85	0.41	0.17	0.2	0.76
0.1	0.25	1.03	17.78	1.5	0.78	0.35	0.63	1.23	1.78	0.92	0.4	0.23	0.07	0.37
0.64	0.19	0.3	0.66	4.04	3.38	1.62	1.23	1.11	1.72	1.09	1.17	0.74	0.45	0.83
0.13	0.29	0.45	1.13	3	4.26	2.71	1.77	0.84	0.84	0.84	0.65	0.42	0.16	0.52
0.89	1	0.36	0.57	0.7	1.46	2.18	2.41	1.75	1.02	0.98	0.95	0.66	0.54	0.38
0.95	1.07	0.33	1.22	0.78	1.86	1.95	3	2.64	1.57	0.72	0.74	0.66	0.79	0.79
0.31	0.71	0.91	1.75	1.01	1.21	1.96	2.13	2.91	2.04	2.03	0.74	1.04	0.38	0.72
1.05	1.13	0.62	1.64	0.85	0.93	1.57	1.75	1.61	1.61	1.41	0.84	0.51	0.16	0.7
0.11	0.94	3.13	3.23	0.55	1.26	0.85	1.36	1.6	1.77	1.49	1.62	0.58	0.11	0.75
0.61	0.75	2.59	0.27	0.51	0.9	0.94	1.04	1.39	1.16	1.12	2.31	1.41	0.76	1.55
0.38	0.13	2.4	0.1	0.46	0.87	1.25	1.02	1.19	1.23	1.13	1.46	1.12	0.94	1.4
0.16	0.28	0.16	0.09	0.31	0.5	0.88	1.22	0.62	0.75	0.78	0.59	1	1	1.66
0.12	0.25	0.29	0.29	0.25	0.38	0.25	0.29	0.92	1.25	0.96	1.25	0.83	2.17	1.71
