# Supplementary material for: Parental vaccination to reduce measles immunity gaps in Italy
Source: eLife. 2019 Sep 3;8:e44942. doi: 10.7554/eLife.44942 (PMC6721460; doi:10.7554/eLife.44942)
Supplement: Supplementary file 2. [file elife-44942-supp2.zip › elife-44942-supp2-v1/BOOTSTRAPPED_POLYMOD_matrices/Mb.409]

6.15	2.64	0.42	0.09	0.11	0.47	1.33	1.5	1.42	0.97	0.48	0.79	0.36	0.56	0.91
0.69	10.18	1.66	0.28	0.4	0.45	0.79	0.97	1.48	0.64	0.69	0.47	0.43	0.38	0.75
0.19	1.27	15.4	1.69	0.52	0.5	0.4	1.03	1.44	1.7	0.72	0.45	0.18	0.42	0.5
0.06	0.13	1.49	17.54	1.55	0.91	0.6	0.6	0.94	2.25	1.37	0.55	0.18	0.04	0.45
0.5	0.07	0.23	0.98	3.88	2.48	1.25	0.97	0.88	1.18	1.35	0.85	0.73	0.23	0.67
0.04	0.24	0.48	0.98	4.78	3.3	2.17	1.41	1.11	1.09	1.28	0.78	0.5	0.26	0.83
1.04	0.57	0.23	0.62	0.91	2.13	2.49	2.28	1.53	1.06	1.06	1.04	0.66	0.68	0.53
1	0.82	0.45	0.84	0.92	1.47	2.22	3.08	3.16	1.49	1.35	0.96	0.76	0.71	0.86
0.76	0.81	0.81	0.63	1.43	1.24	2.22	2.31	3.37	2	1.22	0.59	0.8	0.41	1.17
0.59	1.14	0.9	1.64	0.59	0.92	1.27	1.53	1.66	1.59	1.73	0.64	0.31	0.08	0.66
0.17	1.7	4.68	2.18	0.64	1.12	0.91	1.35	1.53	1.36	1.44	1.67	0.67	0.29	1.05
0.28	1.7	1.13	0.36	0.57	1.38	1.43	1.47	1.62	1.13	1.11	1.89	1.38	0.96	1.87
0.32	0.21	1.26	1.51	0.68	1.26	1.83	1.47	1.09	1.49	1.7	1.51	0.87	1.11	1.43
0.35	0.42	0.29	0.19	0.19	0.48	1.16	1.1	1.16	1	1.19	0.65	1.68	1.77	1.55
0.21	0.21	0	0.32	0.47	0.95	0.32	0.63	0.84	0.89	0.32	0.58	0.79	1.74	1
