# Supplementary material for: Parental vaccination to reduce measles immunity gaps in Italy
Source: eLife. 2019 Sep 3;8:e44942. doi: 10.7554/eLife.44942 (PMC6721460; doi:10.7554/eLife.44942)
Supplement: Supplementary file 2. [file elife-44942-supp2.zip › elife-44942-supp2-v1/BOOTSTRAPPED_POLYMOD_matrices/Mb.293]

3.41	1.69	0.34	0.2	0.2	0.74	1.12	1.16	1.19	0.75	0.62	0.68	0.54	0.6	0.72
1.08	8.35	2.27	0.19	0.35	0.56	0.79	1.46	1.36	0.76	0.49	0.41	0.49	0.29	0.69
0.3	1.05	12.74	2.98	0.42	0.39	0.51	0.65	1.39	1.38	0.82	0.36	0.14	0.32	0.76
0.06	0.28	1.26	20.8	1.38	0.74	0.43	0.43	1.16	2.2	0.96	0.59	0.13	0.03	0.36
0.18	0.14	0.73	1.24	4.55	3.22	1.27	1.27	1.55	1.86	1.47	0.94	0.65	0.14	0.51
0.03	0.13	0.38	0.9	4.56	3.13	2.33	1.05	1.08	0.87	0.62	1.21	0.38	0.36	0.74
0.79	1.17	0.47	0.47	0.92	1.72	2.64	2.96	1.89	1.43	1.09	0.75	1.06	0.75	0.72
0.76	0.83	0.34	0.95	0.71	1.68	2.59	2.61	3.08	1.32	1.24	0.71	0.58	0.58	0.93
2	1.19	0.81	0.38	1.84	1.47	1.79	1.32	3.18	1.57	1.6	0.87	0.79	0.4	0.65
0.8	0.73	0.58	2.72	0.77	1.32	2	2	1.73	1.38	1.48	1.5	0.67	0.38	0.95
0.19	0.4	1.69	2.9	0.9	1	1.21	1.57	2	1.71	2.07	1.69	0.62	0.14	1.14
0.33	1.53	1	0.16	0.55	1.25	0.84	1.36	1.35	1.05	1.29	1.84	1.2	0.91	1.25
0.56	0.31	5.56	1.11	0.53	1.33	1.17	1.56	1.11	2.08	1.17	1.89	1.06	0.67	1.08
0.36	0.28	0.28	0.2	0.04	0.88	1.32	1.04	1.04	1.16	1.28	0.96	1.12	1.28	1.44
0.21	0.17	0.21	0.46	0.42	0.46	0.33	0.38	0.67	0.79	0.54	0.83	0.38	1.12	1.62
