# Supplementary material for: Parental vaccination to reduce measles immunity gaps in Italy
Source: eLife. 2019 Sep 3;8:e44942. doi: 10.7554/eLife.44942 (PMC6721460; doi:10.7554/eLife.44942)
Supplement: Supplementary file 2. [file elife-44942-supp2.zip › elife-44942-supp2-v1/BOOTSTRAPPED_POLYMOD_matrices/Mb.267]

5.07	1.47	0.28	0.34	0.34	0.55	0.9	1.53	1.34	1.28	0.53	0.69	0.45	0.76	0.93
1.2	9.65	1.37	0.25	0.4	0.53	0.79	1.48	1.63	0.68	0.54	0.57	0.38	0.49	1
0.27	1.43	15.11	2.51	0.61	0.54	0.62	1.1	1.67	1.55	0.82	0.58	0.21	0.4	0.65
0.12	0.23	1.32	20.65	1.28	0.95	0.67	0.71	1.3	2.24	1.35	0.6	0.33	0.02	0.35
0.63	0.26	0.33	1.09	6.33	2.72	1.4	0.84	0.95	1.42	1.3	1	0.93	0.21	0.86
0.09	0.28	0.11	0.53	3.32	3.19	2.62	1.55	0.89	0.85	1.04	0.87	0.6	0.28	0.83
0.96	1.04	0.35	0.2	1.22	2.37	2.5	3.02	1.63	1.11	1.28	1.04	1.09	0.54	0.43
1.04	1.12	0.29	0.73	0.85	1.56	2.71	3.35	3.54	1.77	1.21	0.75	0.96	0.65	0.73
1.1	0.73	0.96	0.63	1.31	1.09	1.63	1.87	3.06	1.93	1.88	0.64	0.97	0.39	1.15
1.15	0.54	0.82	2.17	1.04	1.6	2.25	2.58	2.56	1.82	2.01	0.94	0.74	0.39	0.96
0.08	1.55	1.56	2.42	0.65	1.52	1.09	1.39	1.97	1.32	1.76	1.65	0.71	0.24	0.65
1.1	1.67	1.43	0.51	0.88	1.06	1.08	1.67	1.86	1.29	1.29	1.37	1.06	0.92	2
0.7	0.34	0.34	0.2	1.05	1.43	1.61	1.52	1.27	1.14	1.05	1.14	1.14	1.14	1.55
0.19	0.23	0.19	0.13	0	0.77	1.39	1.35	0.84	1.1	1.19	0.97	1.35	1.1	1.52
0.23	0.27	0.14	0.59	0.45	0.68	0.45	0.91	1	1.18	0.5	0.91	1	1.91	1.32
