# Supplementary material for: Parental vaccination to reduce measles immunity gaps in Italy
Source: eLife. 2019 Sep 3;8:e44942. doi: 10.7554/eLife.44942 (PMC6721460; doi:10.7554/eLife.44942)
Supplement: Supplementary file 2. [file elife-44942-supp2.zip › elife-44942-supp2-v1/BOOTSTRAPPED_POLYMOD_matrices/Mb.869]

4.89	1.73	0.41	0.18	0.19	0.52	1.08	1.15	1.32	0.68	0.55	0.48	0.52	0.41	0.73
1	10.27	2.14	0.3	0.43	0.56	0.83	1.67	1.8	0.62	0.59	0.63	0.42	0.47	1.01
0.19	1.14	15.35	2.16	0.42	0.44	0.47	1.11	1.73	1.32	0.75	0.57	0.27	0.41	0.81
0.03	0.2	1.22	15.23	1.25	0.55	0.42	0.83	1.13	1.98	1.22	0.37	0.15	0.02	0.52
1.3	0.16	0.69	1.31	4.95	2.75	1.28	1.49	1.08	1.85	1.56	1.02	0.66	0.2	0.38
0.09	0.16	0.33	0.63	2.95	3.98	3.86	2.02	1.51	1.02	1.26	0.91	0.72	0.28	1.12
1.08	1.04	0.35	0.17	0.6	1.48	2.69	2.54	1.31	0.88	0.88	0.58	0.96	0.52	0.35
1.12	1.18	0.32	0.34	0.71	1.27	2.16	2.88	2.57	1.62	1.27	1.2	0.91	0.64	1.02
1	0.75	0.9	1.78	1.27	1.04	1.97	1.75	3.07	2.1	1.85	0.7	0.93	0.48	1.04
0.45	0.66	1.29	5.29	0.69	0.98	2.02	1.89	1.87	1.87	1.94	1.18	0.76	0.27	0.84
0.12	0.12	3.02	2.75	0.6	1.72	0.96	1.19	1.7	1.19	1.51	1.79	0.53	0.16	0.84
0.25	0.5	1.25	0.46	0.98	1.16	1.2	1.36	1.68	1.46	1.45	1.84	1.41	0.79	1.2
0.49	0.4	1.89	0.89	0.91	1.09	1.42	1.38	1.51	1.89	1.38	2	0.8	0.78	1.53
0.24	0.35	0.18	0.06	0.12	1.06	1.18	1.29	1.35	1.47	1.12	1.06	1.29	1.53	1.76
0.27	0.2	0.13	0.67	0.2	0.33	0.47	0.33	0.87	1.27	0.33	1.6	0.67	1.2	1.6
