# Supplementary material for: Parental vaccination to reduce measles immunity gaps in Italy
Source: eLife. 2019 Sep 3;8:e44942. doi: 10.7554/eLife.44942 (PMC6721460; doi:10.7554/eLife.44942)
Supplement: Supplementary file 2. [file elife-44942-supp2.zip › elife-44942-supp2-v1/BOOTSTRAPPED_POLYMOD_matrices/Mb.431]

4.57	1.84	0.46	0.23	0.32	0.68	1.06	1.38	1.37	0.96	0.48	0.7	0.56	0.54	0.84
1.2	11.24	1.68	0.26	0.44	0.46	1.09	1.51	1.52	0.67	0.55	0.52	0.4	0.37	0.76
0.26	1.37	13.81	2.13	0.62	0.37	0.51	0.93	1.78	1.37	0.91	0.33	0.13	0.42	0.77
0.1	0.31	1.24	18.4	1.63	0.89	0.4	0.63	1.26	1.51	1.24	0.56	0.37	0.03	0.39
0.18	0.11	0.51	1.08	4.26	2.26	1.51	0.98	1.23	1.62	1.51	0.87	0.62	0.16	0.51
0.05	0.24	0.68	1.24	3.11	3.16	3.3	1.51	1.24	1.16	0.68	1.08	0.46	0.3	0.76
0.95	0.79	0.58	0.21	0.65	1.72	3.16	2.65	1.09	0.77	0.84	0.91	0.74	0.42	0.49
0.88	0.96	0.38	0.26	0.68	0.76	2.12	3.14	3.7	1.64	1.14	0.8	0.9	0.7	1.14
1.21	1.09	1.07	1.5	0.97	1.26	2.09	2	3.05	1.97	2.22	0.84	1.22	0.6	1.05
0.93	1	0.37	2.77	0.62	1.05	1.97	1.65	1.82	1.63	1.48	0.85	0.62	0.25	0.92
0.13	1.28	4.8	3.67	0.48	0.72	0.98	1.24	1.74	1.52	1.89	1.61	0.78	0.15	1.09
0.45	1.23	0.22	0.6	0.88	1.48	1.23	1.27	2.12	1.85	1.62	1.75	1.88	1.3	2.05
0.47	0.16	0.33	0.69	0.57	1.14	1.59	1.79	1.14	1.41	0.79	1.62	0.66	1.36	1.76
0.26	0.39	0.23	0.16	0.16	0.74	1.29	0.81	0.87	0.87	1	0.71	1.32	1.35	1.65
0.3	0.3	0.2	0.5	0.15	0.6	0.7	1.3	1.5	1.55	0.6	1.05	1.15	3.65	1.55
