# Supplementary material for: Parental vaccination to reduce measles immunity gaps in Italy
Source: eLife. 2019 Sep 3;8:e44942. doi: 10.7554/eLife.44942 (PMC6721460; doi:10.7554/eLife.44942)
Supplement: Supplementary file 2. [file elife-44942-supp2.zip › elife-44942-supp2-v1/BOOTSTRAPPED_POLYMOD_matrices/Mb.603]

6.58	1.56	0.4	0.19	0.15	0.62	1.1	1.5	1.24	0.89	0.54	0.65	0.56	0.51	0.72
0.81	9.18	1.78	0.43	0.42	0.49	0.6	1.13	1.6	0.67	0.66	0.49	0.36	0.45	0.94
0.28	1.25	14.6	1.53	0.56	0.35	0.4	0.88	1.62	1.44	0.65	0.28	0.19	0.42	0.61
0.12	0.2	1.64	16.83	1.28	1.08	0.45	0.77	1.14	2.31	1.17	0.5	0.2	0	0.5
0.67	0.22	0.36	1.11	5.02	3.22	1.51	1.38	1.49	1.49	1.47	1	0.55	0.16	0.38
0.09	0.24	0.35	1	3.29	4.06	3.32	1.68	1.56	1.35	1.12	0.88	0.38	0.24	0.94
0.95	1.17	0.3	1.11	1	1.75	2.89	2.49	1.32	0.98	1.11	0.89	0.81	0.79	0.44
1.02	1.03	0.27	0.58	0.64	1.41	1.88	3.27	2.64	1.63	1.2	0.76	0.61	0.63	0.92
0.71	1.02	0.77	2.02	1.79	1.19	2.08	1.82	3.29	1.98	1.85	0.68	0.84	0.31	0.94
1.7	1.14	0.82	2.27	0.71	0.92	1.56	1.53	1.77	1.48	1.32	0.85	0.47	0.23	0.92
0.27	0.2	4.61	1.71	0.76	0.94	0.92	1.82	1.84	1.57	1.67	1.78	0.69	0.24	1.18
0.18	2.3	0.5	0.35	0.7	1.65	1.53	1.32	1.68	1.65	1.47	1.67	1.33	1.17	1.47
0.52	0.37	2.83	0.17	0.72	1	1.78	1.28	1.41	1.22	1.41	1.7	0.8	0.65	1.52
0.16	0.48	0.32	0.36	0.08	0.88	1.16	1.04	1.04	1.32	0.96	0.96	1.12	1.12	1.72
0.22	0.26	0.09	0.39	0.17	0.39	0.35	0.65	1.04	1	0.61	0.74	0.57	1.78	1.52
