# Supplementary material for: Parental vaccination to reduce measles immunity gaps in Italy
Source: eLife. 2019 Sep 3;8:e44942. doi: 10.7554/eLife.44942 (PMC6721460; doi:10.7554/eLife.44942)
Supplement: Supplementary file 2. [file elife-44942-supp2.zip › elife-44942-supp2-v1/BOOTSTRAPPED_POLYMOD_matrices/Mb.856]

3.53	1.19	0.37	0.19	0.21	0.5	0.88	1.48	1.26	0.62	0.33	0.63	0.55	0.57	0.63
1.78	10.28	1.54	0.14	0.35	0.54	0.87	2.12	2.12	0.51	0.36	0.28	0.64	0.68	0.8
0.16	0.79	16.04	1.93	0.6	0.29	0.49	0.9	1.38	1.71	0.88	0.51	0.26	0.48	0.63
0.11	0.25	1.15	16.08	1.79	0.8	0.72	0.68	1.24	2.1	1.31	0.51	0.25	0.06	0.38
0.13	0.25	0.25	1.18	4.54	3.39	1.25	1.15	1.18	1.72	1.43	1.02	0.9	0.28	0.9
0.08	0.28	0.46	1	4.21	4.28	3.23	1.72	1.18	1.28	1.59	0.69	0.49	0.23	0.67
1.02	0.56	0.27	0.18	1.02	1.56	2	1.87	1.25	0.93	1.15	0.87	0.76	0.51	0.31
0.76	0.82	0.42	0.65	0.69	1.42	2.65	2.48	2.73	0.98	0.97	0.68	1.11	0.65	0.89
0.7	0.82	0.7	1.07	1.06	1.12	1.85	2.19	3.06	1.94	1.91	0.7	0.94	0.39	0.84
1.22	1.35	1.33	1.4	0.98	0.98	1.85	1.4	1.58	1.51	1.73	0.91	0.67	0.2	1.09
0.08	0.11	1.85	0.7	0.53	1.57	0.98	1.4	1.74	1.66	1.32	1.49	0.94	0.32	0.66
0.58	0.7	1.28	0.5	0.82	1.04	1.4	1.48	1.78	1.26	1.46	1.54	0.9	0.44	1.22
0.39	0.36	1.92	0.08	0.61	0.75	1.39	1.14	1	1.75	1.28	1.72	1	2.06	2.42
0.35	0.26	0.23	0.13	0.1	0.32	1.35	1.32	0.74	0.77	0.94	0.52	1.42	1.06	1.29
0.08	0.56	0.2	0.28	0.32	0.6	0.24	0.44	0.68	1.08	0.52	0.68	0.92	0.64	1.32
