# Supplementary material for: Parental vaccination to reduce measles immunity gaps in Italy
Source: eLife. 2019 Sep 3;8:e44942. doi: 10.7554/eLife.44942 (PMC6721460; doi:10.7554/eLife.44942)
Supplement: Supplementary file 2. [file elife-44942-supp2.zip › elife-44942-supp2-v1/BOOTSTRAPPED_POLYMOD_matrices/Mb.258]

3.61	2.05	0.5	0.22	0.33	0.64	1.06	1.48	1.47	0.75	0.56	0.66	0.45	0.66	0.81
0.77	9.11	1.23	0.23	0.33	0.41	0.77	1.36	1.53	0.64	0.49	0.44	0.43	0.47	0.79
0.21	1.45	15.19	2.5	0.57	0.41	0.56	1.07	1.92	1.54	0.84	0.62	0.28	0.36	0.85
0.08	0.28	1.12	18.75	1.85	0.68	0.47	0.67	1.33	1.87	1.3	0.35	0.32	0.02	0.23
0.41	0.08	0.3	1.17	4.25	2.8	1.19	1.06	0.72	1.56	1.39	0.64	0.53	0.14	0.61
0.05	0.2	0.2	0.68	4.32	3.11	2.8	1.59	1.18	0.93	0.93	0.89	0.57	0.41	0.64
0.57	0.91	0.69	0.89	0.71	1.37	2.26	2.14	1.26	1.11	1.03	0.71	1.03	0.49	0.57
0.79	0.81	0.33	0.28	0.64	1.14	1.9	2.6	2.58	1.09	1.09	0.52	0.64	0.73	0.79
0.77	0.94	1.05	1.31	1.08	0.95	1.21	2	3	2.18	2.52	0.69	1.45	0.58	1.5
0.64	0.54	0.74	3.46	0.67	1.23	1.79	1.59	1.69	1.62	1.33	1	0.36	0.11	0.69
0.1	1.69	4.1	3.38	0.64	1.45	1.09	1.34	1.66	1.55	1.97	1.83	0.72	0.19	0.53
0.2	1.1	0.27	0.34	0.95	1.15	1.17	1.51	1.59	1.49	1.54	1.59	1.17	0.8	1.44
0.55	0.29	0.12	0.76	0.55	1.31	1.49	1.78	1.37	1.86	1.16	1.39	1.02	1.08	1.76
0.17	0.31	0.17	0.14	0.24	0.79	1.17	1.1	1.14	1.21	1.21	0.93	1.41	1.31	1.76
0.11	0.22	0.22	0.5	0.39	1.06	0.5	0.67	0.61	1.06	0.17	0.78	0.94	0.78	1.06
