# Supplementary material for: Parental vaccination to reduce measles immunity gaps in Italy
Source: eLife. 2019 Sep 3;8:e44942. doi: 10.7554/eLife.44942 (PMC6721460; doi:10.7554/eLife.44942)
Supplement: Supplementary file 2. [file elife-44942-supp2.zip › elife-44942-supp2-v1/BOOTSTRAPPED_POLYMOD_matrices/Mb.407]

5.92	1.26	0.5	0.23	0.2	0.66	1.04	1.2	1.21	0.82	0.58	0.51	0.39	0.46	0.8
0.84	7.71	1.94	0.3	0.38	0.59	0.62	1.1	1.52	0.65	0.7	0.49	0.5	0.55	0.74
0.18	1.2	14.14	2.98	0.97	0.39	0.63	0.98	1.93	1.4	0.89	0.47	0.27	0.32	0.74
0.12	0.26	1.11	14.79	2.07	0.62	0.49	0.76	1.49	1.93	1.07	0.44	0.29	0.07	0.39
0.57	0.14	0.41	0.9	4.37	3.08	1.47	1.12	1.45	1.39	1.82	0.9	0.82	0.27	0.84
0.04	0.28	0.4	1.04	3.44	2.8	2.12	1.32	0.68	0.96	1.56	0.84	0.72	0.28	1.4
0.96	0.82	0.44	0.74	0.91	2.09	2.31	3.09	1.79	0.99	1.13	1.09	0.78	0.51	0.53
0.96	0.79	0.6	0.31	0.73	1.5	2.73	2.77	3.29	1.69	1.31	1.08	0.75	0.6	0.65
0.74	0.84	0.92	1.33	0.92	1.16	2.15	2	3.21	2.05	1.9	0.69	0.92	0.39	1.15
0.42	0.85	0.78	1.68	0.98	1.43	2.2	2.02	2.25	1.35	1.73	1.12	0.9	0.5	1.18
0.16	1.98	2.67	3.96	0.78	1.55	0.92	1.41	1.43	1.43	1.55	1.73	0.86	0.24	0.94
0.41	1.44	1.67	0.52	1.07	1.41	1.44	1.28	1.83	1.74	1.59	2.33	1.46	0.65	1.85
0.36	0.31	1	0.82	0.64	0.93	1.47	1.42	0.78	1.33	1.18	1.76	0.49	0.84	1.18
0.2	0.36	0.04	0	0.28	0.52	1	1.08	0.96	1	1.08	0.76	1.52	1.44	1.16
0.16	0.21	0.11	0.26	0.05	0.53	0.26	0.21	0.68	0.42	0.53	0.47	0.37	0.47	0.79
