# Supplementary material for: Parental vaccination to reduce measles immunity gaps in Italy
Source: eLife. 2019 Sep 3;8:e44942. doi: 10.7554/eLife.44942 (PMC6721460; doi:10.7554/eLife.44942)
Supplement: Supplementary file 2. [file elife-44942-supp2.zip › elife-44942-supp2-v1/BOOTSTRAPPED_POLYMOD_matrices/Mb.635]

3.43	1.75	0.38	0.2	0.23	0.49	0.86	1.46	1.24	0.63	0.47	0.76	0.41	0.56	0.68
1.38	8.58	1.55	0.18	0.33	0.53	0.99	1.35	1.61	0.65	0.39	0.42	0.42	0.53	0.81
0.16	1.42	13.43	2.75	0.46	0.7	0.49	0.96	1.86	0.99	0.73	0.32	0.15	0.29	0.6
0.13	0.3	1.49	16.55	1.62	0.99	0.52	0.71	1.25	1.87	1.23	0.23	0.26	0	0.29
0.56	0.2	0.48	1.44	4.38	2.5	1.18	1.36	0.74	1.84	1.22	1.08	0.6	0.28	0.78
0.14	0.25	0.32	1.32	3.91	3.95	3.2	1.93	1.55	1.32	0.73	1	0.57	0.36	0.73
0.78	0.45	0.3	0.12	0.9	2.25	3.15	2.42	1.55	1.35	1.45	0.95	0.78	0.52	0.72
0.75	1.02	0.4	0.78	0.72	1.53	2.22	2.87	2.85	1.47	0.87	0.72	0.92	0.98	0.73
0.83	1.11	0.89	1.26	0.91	0.89	1.34	1.96	3.11	2.09	2.68	0.64	1.36	0.4	1.17
1.57	1.04	0.67	2.55	0.67	0.68	1.65	1.48	1.65	1.8	1.36	0.84	0.36	0.16	0.74
0.27	1.65	2.42	4.37	0.74	1.32	1.02	1.56	1.55	1.21	1.73	1.42	0.69	0.19	1
0.61	1.78	1.63	0.43	0.78	0.98	1.1	1.31	1.45	1.57	1.08	2.1	1.49	1.12	1.82
0.49	0.37	0.83	0.23	0.71	1.37	1.2	1.54	1.49	1.69	1.43	1.37	1.06	1.31	2.23
0.29	0.43	0.33	0.19	0.1	0.24	1.05	1.05	0.81	0.76	0.9	0.57	1.29	1.57	1.38
0.19	0.19	0.19	0.52	0.23	0.61	0.45	0.74	1	1.06	0.65	0.87	1.1	2.06	1.16
