# Supplementary material for: Parental vaccination to reduce measles immunity gaps in Italy
Source: eLife. 2019 Sep 3;8:e44942. doi: 10.7554/eLife.44942 (PMC6721460; doi:10.7554/eLife.44942)
Supplement: Supplementary file 2. [file elife-44942-supp2.zip › elife-44942-supp2-v1/BOOTSTRAPPED_POLYMOD_matrices/Mb.251]

5.12	1.51	0.42	0.16	0.28	0.78	0.86	1.25	1.09	0.89	0.48	0.89	0.55	0.41	0.82
1.3	10.34	1.77	0.14	0.3	0.54	0.67	1.57	1.67	0.66	0.54	0.51	0.54	0.62	0.91
0.21	1.41	14.92	2.31	0.8	0.49	0.45	0.85	1.89	1.74	0.8	0.4	0.24	0.37	0.78
0.15	0.32	1.03	18.86	0.95	0.91	0.57	0.72	1.5	2.16	1.11	0.59	0.3	0.03	0.58
0.12	0.16	0.14	0.86	3.45	2.88	1.98	1.27	1.53	1.84	1.88	0.94	0.82	0.16	0.47
0.06	0.31	0.49	1.03	3.49	3.43	2.89	1.71	1.54	1.31	0.8	0.74	0.66	0.29	0.57
0.65	1.06	0.55	0.45	0.55	1.29	2.14	2.37	1.73	0.96	0.92	0.71	0.71	0.73	0.49
0.8	1.22	0.53	0.88	0.71	1.59	2.71	2.63	3.37	1.33	1.12	0.67	0.98	0.53	0.78
0.32	1.54	0.66	0.7	0.77	1.02	1.59	2.09	2.62	1.54	2.02	0.38	1.29	0.59	1.34
0.71	1.01	0.93	2.19	0.59	0.76	1.17	1.31	1.88	1.63	2.03	0.71	0.4	0.17	0.65
0.15	2.48	2.88	3.38	0.45	1.1	0.88	1.52	1.98	1.48	1.4	1.8	0.75	0.18	0.57
0.79	0.95	1.84	0.56	1.11	1.04	1.18	1.18	1.86	1.44	1.44	1.93	1.74	0.77	1.4
0.37	0.37	1.31	1.35	0.8	1.57	1.61	1.43	1.09	1.35	1.28	1.39	0.83	1.13	1.83
0.25	0.35	0.2	0.18	0.18	0.75	1.12	1.48	0.75	1.23	0.62	0.7	1.05	0.98	1.57
0.33	0.42	0.08	0.67	0.25	0.42	0.58	0.75	1.5	0.83	0.58	0.42	0.83	2.42	1.08
