# Supplementary material for: Parental vaccination to reduce measles immunity gaps in Italy
Source: eLife. 2019 Sep 3;8:e44942. doi: 10.7554/eLife.44942 (PMC6721460; doi:10.7554/eLife.44942)
Supplement: Supplementary file 2. [file elife-44942-supp2.zip › elife-44942-supp2-v1/BOOTSTRAPPED_POLYMOD_matrices/Mb.894]

4.61	1.82	0.43	0.18	0.24	0.46	0.7	1.32	1.46	0.84	0.4	0.52	0.44	0.71	1.02
0.74	8.42	2.05	0.19	0.37	0.49	0.7	1.08	1.57	0.75	0.59	0.37	0.41	0.27	0.66
0.19	1.36	12.92	3.24	0.41	0.51	0.32	0.89	1.81	1.24	0.53	0.56	0.16	0.27	0.63
0.11	0.21	1.08	18.72	1.76	0.52	0.46	0.69	1.2	1.87	0.97	0.61	0.14	0.04	0.44
1.2	0.26	0.41	1.15	4.74	2.72	1.35	1.54	0.91	1.7	1.24	1.02	0.63	0.22	0.8
0.03	0.3	0.5	1.1	2.4	3.6	2.87	1.93	1.2	0.77	0.83	0.6	0.53	0.17	0.4
0.6	0.76	0.51	0.27	1.09	1.44	2.56	1.51	1.49	0.93	1	0.73	1.07	0.42	0.51
0.89	1.26	0.33	0.54	0.8	1.83	2.2	3.61	3.46	2.02	1.15	0.83	0.91	0.8	0.87
1.25	0.68	0.63	1.88	1.66	1.27	1.92	1.54	2.92	1.85	1.19	0.78	0.76	0.31	0.78
0.27	0.82	0.51	2.43	0.71	0.63	1.98	2.06	2.2	2.24	1.84	2.06	0.55	0.18	0.94
0.12	0.96	3.56	4.6	0.49	1.09	0.82	1.12	1.6	1.44	1.39	1.68	0.58	0.16	0.79
0.65	0.9	1.38	0.32	0.68	1	1.32	1.59	1.83	1.3	1.35	2.35	1.44	0.62	1.22
0.6	0.44	2.02	2.6	0.77	0.73	1.35	1.65	1.19	1.62	1.79	1.4	1.04	1.1	2.37
0.17	0.26	0.03	0.03	0.09	0.8	1.14	1.03	0.83	1.23	1.09	0.71	1.29	1.11	1.03
0.19	0.15	0.19	0.5	0.23	1	0.42	0.46	0.54	1.12	0.38	1.12	0.65	1.42	1.27
