# Supplementary material for: Parental vaccination to reduce measles immunity gaps in Italy
Source: eLife. 2019 Sep 3;8:e44942. doi: 10.7554/eLife.44942 (PMC6721460; doi:10.7554/eLife.44942)
Supplement: Supplementary file 2. [file elife-44942-supp2.zip › elife-44942-supp2-v1/BOOTSTRAPPED_POLYMOD_matrices/Mb.860]

4.08	1.72	0.42	0.22	0.14	0.54	1.41	1.29	1.39	0.71	0.57	0.48	0.62	0.62	0.82
1.27	9.34	1.95	0.16	0.26	0.53	0.71	1.61	1.73	0.63	0.65	0.33	0.51	0.41	0.71
0.29	1.23	15.04	2.92	0.6	0.49	0.47	0.89	1.64	1.73	0.96	0.45	0.08	0.36	0.73
0.07	0.26	1.78	16.23	1.74	0.77	0.49	0.7	1.25	2.14	1.06	0.46	0.22	0.03	0.45
0.41	0.31	0.35	1.13	5.34	2.47	1.82	1.12	1.25	1.54	1.51	0.79	0.57	0.15	0.85
0.02	0.2	0.24	0.51	3.54	3.1	2.24	1.37	0.85	1.1	1	0.93	0.51	0.22	1.05
0.73	0.86	0.34	0.14	0.76	1.41	2.71	2.1	1.58	1.03	1.12	0.63	0.83	0.46	0.64
1.02	0.7	0.4	0.87	0.73	1.77	2.75	3.58	3.45	1.7	1.05	1	0.77	0.67	0.83
1.15	0.98	1.2	0.93	1.15	1.15	1.78	2.51	3.15	2.42	1.76	0.75	0.97	0.9	1.14
1.66	1.17	0.57	2.23	0.8	1.2	2.26	2.02	1.91	1.26	1.57	1.23	0.65	0.37	1.12
0.1	2.73	3.4	2.85	0.55	0.88	0.85	0.95	1.4	1.75	1.7	1.77	0.4	0.1	0.98
0.15	0.89	0.13	0.7	1.17	1.23	1.57	1.28	2.28	1.66	1.57	1.62	1.49	0.91	1.85
0.3	0.14	1.33	1.58	0.7	1.07	1.35	1.33	1.67	1.7	1.7	1.63	1.02	0.84	0.91
0.18	0.41	0.27	0.23	0.27	0.77	1.36	1.27	1.09	1.09	1.23	1.14	1.27	1.27	2.14
0.22	0.22	0.22	0.39	0.35	0.57	0.48	0.52	0.96	1.35	0.61	1.04	0.74	1.96	1.57
