# Supplementary material for: Parental vaccination to reduce measles immunity gaps in Italy
Source: eLife. 2019 Sep 3;8:e44942. doi: 10.7554/eLife.44942 (PMC6721460; doi:10.7554/eLife.44942)
Supplement: Supplementary file 2. [file elife-44942-supp2.zip › elife-44942-supp2-v1/BOOTSTRAPPED_POLYMOD_matrices/Mb.438]

5.25	1.41	0.49	0.13	0.21	0.32	0.92	1.33	1.22	0.68	0.4	0.7	0.43	0.41	0.52
1.21	8.52	1.78	0.16	0.34	0.56	0.77	1.11	1.5	0.61	0.55	0.37	0.46	0.39	0.71
0.2	1.49	15.13	2.57	0.68	0.44	0.42	0.89	1.92	1.42	0.63	0.4	0.21	0.31	0.74
0.14	0.3	1.34	18.38	1.34	0.75	0.67	0.7	1.16	1.9	1.16	0.4	0.18	0.07	0.34
0.64	0.32	0.57	1.2	5.43	2.64	1.2	1.18	1.11	1.57	1.52	0.84	0.39	0.2	0.52
0.1	0.18	0.13	0.67	4.49	2.49	2.87	1.33	1.44	0.79	0.77	0.97	0.62	0.38	0.62
0.96	0.91	0.56	0.16	0.67	1.62	2.22	2.69	1.84	1.11	1.02	0.82	0.62	0.78	0.6
0.92	0.9	0.44	0.59	0.81	1.76	2.47	2.81	2.98	1.17	0.93	0.37	0.81	0.88	1.25
0.32	1.35	1	2.53	1.56	0.94	1.7	2.17	3.42	2.12	2.5	0.76	1.03	0.45	1.24
1.21	1.04	0.38	5.19	0.48	0.73	1.52	1.85	1.77	1.73	1.73	0.77	0.52	0.31	0.77
0.23	0.98	2.29	2.22	0.69	1.4	1.03	1.65	1.68	1.42	1.35	1.66	0.68	0.31	0.83
0.22	0.93	2.76	0.41	0.76	1.44	1.07	1.2	1.57	1.5	1.57	2.19	1.31	1	1.76
0.59	0.2	0.96	0.91	0.72	1.37	1.3	1.39	1.39	1.63	1.24	1.39	1	1.07	1.63
0.17	0.27	0.22	0.17	0.27	0.56	1.12	1.29	0.66	0.98	0.83	0.8	1.39	0.83	1.29
0.06	0.22	0.11	0.44	0.33	0.44	0.11	0.39	0.94	0.94	0.61	0.78	0.5	0.72	1.56
