# Supplementary material for: Parental vaccination to reduce measles immunity gaps in Italy
Source: eLife. 2019 Sep 3;8:e44942. doi: 10.7554/eLife.44942 (PMC6721460; doi:10.7554/eLife.44942)
Supplement: Supplementary file 2. [file elife-44942-supp2.zip › elife-44942-supp2-v1/BOOTSTRAPPED_POLYMOD_matrices/Mb.858]

4.29	2.22	0.48	0.09	0.16	0.53	0.88	1.25	1.31	0.62	0.35	0.62	0.47	0.55	0.83
1.34	10.07	1.61	0.31	0.26	0.57	0.88	1.61	1.5	0.69	0.69	0.42	0.52	0.51	0.92
0.25	0.98	14.97	1.64	0.59	0.58	0.43	1.14	1.47	1.29	0.79	0.36	0.15	0.27	0.71
0.1	0.25	1.46	17.46	1.25	0.71	0.47	0.65	1.04	2.29	1.11	0.54	0.2	0.01	0.49
1.16	0.2	0.41	1.09	4.7	3.39	1.28	1.25	0.87	1.49	1.26	0.78	0.81	0.16	0.49
0.11	0.14	0.11	0.46	4.11	2.97	2.46	1.11	0.95	0.81	0.81	0.84	0.54	0.3	0.32
0.77	1.37	0.25	0.26	1.05	1.42	2.54	2.35	1.68	1.07	1.28	0.58	0.75	0.63	0.49
0.62	0.77	0.44	1.38	0.75	2.42	2.62	2.85	2.73	1.5	1.37	0.83	0.79	0.56	1.08
0.3	0.82	0.75	1.49	1.19	1.28	2.3	1.95	3.25	2.39	2.09	0.7	1.26	0.51	1.05
0.97	0.88	0.47	1.18	0.56	0.89	1.64	1.65	1.62	1.79	1.62	1.35	0.45	0.2	1
0.1	0.25	1.73	2.88	0.81	0.9	1.02	1.25	1.79	1.81	1.48	1.35	0.54	0.23	0.98
0.46	0.76	0.63	0.34	0.9	1.49	1.1	1.12	1.49	1.22	1	1.8	1.29	0.95	1.49
0.34	0.34	1.47	0.89	0.55	1.02	1.13	1.55	1.09	1.55	1.09	1.28	0.83	1.06	1.49
0.09	0.26	0.04	0.04	0.48	0.61	0.91	1.3	0.61	1.09	0.74	0.65	1.3	1	1.39
0.29	0.36	0.43	0.57	0	0.71	0.79	0.93	1.57	1.29	1.64	0.79	1.14	3.79	1.64
