# Supplementary material for: Parental vaccination to reduce measles immunity gaps in Italy
Source: eLife. 2019 Sep 3;8:e44942. doi: 10.7554/eLife.44942 (PMC6721460; doi:10.7554/eLife.44942)
Supplement: Supplementary file 2. [file elife-44942-supp2.zip › elife-44942-supp2-v1/BOOTSTRAPPED_POLYMOD_matrices/Mb.256]

4.77	1.84	0.42	0.33	0.42	0.78	1.06	1.28	1.42	1.01	0.72	0.57	0.59	0.43	0.99
1.24	7.87	2.14	0.24	0.24	0.47	0.76	1.16	1.76	0.66	0.62	0.49	0.48	0.41	0.68
0.24	1.28	14.46	2.29	0.78	0.58	0.7	0.83	1.53	1.22	0.84	0.27	0.24	0.35	0.56
0.12	0.23	1.25	19.27	1.53	1.05	0.44	0.62	1.2	2.02	1.12	0.52	0.28	0.05	0.34
0.62	0.34	0.39	1.34	6.12	4.11	1.45	1.48	1.45	1.82	1.55	1	0.66	0.14	0.52
0.19	0.19	0.35	1.24	4.51	2.84	2.95	1.46	1.43	1.27	0.95	1.03	0.46	0.24	0.78
0.88	0.78	0.27	0.08	1.1	1.94	3.29	2.61	1.59	0.94	1.12	1.06	0.92	0.49	0.63
0.9	0.85	0.52	0.82	0.66	1.28	2.54	2.8	3	1.62	1.17	0.7	0.69	0.54	0.96
0.72	0.82	0.9	1.61	1.22	1.21	2.25	2.03	3.12	2.16	2.09	0.94	0.7	0.34	0.78
1	0.66	0.49	1.42	0.73	0.83	1.64	1.39	1.42	1.51	1.92	1.08	0.49	0.27	0.98
0	0.29	2.2	3	0.56	0.69	1.27	1.4	2	1.76	1.11	2.11	0.56	0.11	0.71
0.54	0.81	1.33	0.43	0.93	0.87	1.02	1.2	1.31	1.26	1.24	1.78	1.5	0.74	0.98
0.51	0.37	0.67	0.86	0.51	0.92	1.27	1.31	1.16	1.12	0.88	1.16	0.84	1.12	1.53
0.34	0.21	0.07	0.03	0.45	0.55	1.17	1.52	0.59	0.76	0.9	0.62	1.38	0.97	0.9
0.26	0.26	0.32	0.37	0.21	0.79	0.53	0.42	0.74	0.95	0.42	1	0.74	0.89	1.32
