# Supplementary material for: Parental vaccination to reduce measles immunity gaps in Italy
Source: eLife. 2019 Sep 3;8:e44942. doi: 10.7554/eLife.44942 (PMC6721460; doi:10.7554/eLife.44942)
Supplement: Supplementary file 2. [file elife-44942-supp2.zip › elife-44942-supp2-v1/BOOTSTRAPPED_POLYMOD_matrices/Mb.632]

5.09	1.58	0.57	0.2	0.26	0.53	1.05	1.42	1.24	0.84	0.42	0.59	0.55	0.47	0.81
0.93	8.34	1.64	0.21	0.4	0.63	0.73	1.24	1.79	0.57	0.66	0.6	0.49	0.45	0.87
0.17	0.84	13.41	3.02	0.61	0.51	0.35	0.99	1.16	1.44	0.95	0.43	0.18	0.28	0.56
0.15	0.28	1.56	18.42	1.35	1.22	0.48	0.85	1.29	1.91	1.27	0.64	0.34	0.02	0.37
0.72	0.04	0.22	0.59	3.46	2.87	1.48	0.76	0.8	1.46	1.22	0.54	0.74	0.17	0.26
0.14	0.23	0.37	0.77	5.46	3	2.51	1.29	1.17	1.2	1.26	1.11	0.71	0.43	1.14
0.6	0.33	0.25	0.86	1.04	1.47	2.58	2	1.39	0.84	1.02	0.7	0.88	0.35	0.56
0.58	0.97	0.47	0.73	0.8	1.66	2.68	2.71	3.08	1.25	1.19	0.83	1	0.73	0.81
0.77	1.02	0.61	1.3	0.77	0.93	2.05	2.02	2.79	1.93	1.61	0.72	0.9	0.38	0.79
1.57	0.71	0.46	2.63	0.7	0.78	1.59	1.92	1.76	1.87	1.63	1.14	0.52	0.25	0.75
0.12	0.27	2.82	2.09	0.71	1.52	1.02	1.36	1.71	1.62	1.52	1.55	0.77	0.32	0.91
0.42	0.65	0.35	0.31	0.75	1.08	1.73	1.4	1.98	1.67	1.67	1.96	1.4	1.02	1.19
0.67	0.37	1.82	0.16	0.65	0.92	1.33	1.14	1.41	1.33	1.22	1.61	1	0.71	1.33
0.39	0.33	0.21	0.15	0.06	0.58	1.45	1.18	0.79	0.7	0.7	0.64	1.09	1.27	1
0.09	0.22	0.26	0.39	0.3	0.17	0.13	0.17	0.91	0.83	0.7	0.91	0.96	0.52	1.74
