# Supplementary material for: Parental vaccination to reduce measles immunity gaps in Italy
Source: eLife. 2019 Sep 3;8:e44942. doi: 10.7554/eLife.44942 (PMC6721460; doi:10.7554/eLife.44942)
Supplement: Supplementary file 2. [file elife-44942-supp2.zip › elife-44942-supp2-v1/BOOTSTRAPPED_POLYMOD_matrices/Mb.400]

4.16	1.38	0.34	0.29	0.24	0.89	0.86	1.16	1.13	0.64	0.5	0.55	0.67	0.41	0.63
1.8	7.94	1.73	0.23	0.27	0.62	0.89	1.55	1.61	0.5	0.5	0.52	0.44	0.48	0.8
0.26	1.14	14.53	2.35	0.6	0.41	0.5	1.04	1.73	1.45	0.72	0.49	0.2	0.34	0.82
0.07	0.14	1.07	16.08	1.84	0.65	0.46	0.65	1.17	1.77	1.6	0.58	0.23	0.07	0.3
0.31	0.13	0.35	1.06	5.45	4.24	1.39	0.95	1.16	1.84	1.15	0.89	0.74	0.16	0.74
0.14	0.29	0.27	0.53	2.8	3.1	2.41	1.43	1.2	1.04	0.86	1.08	0.63	0.31	1.08
0.76	0.65	0.53	0.82	1.21	1.82	2.91	2.32	2.12	0.74	1.38	1.15	0.76	0.47	0.62
0.94	1	0.36	0.48	0.58	1.44	1.62	2.84	3.02	1.6	1.26	0.88	0.9	0.64	1.08
0.41	0.59	0.59	1.51	1.49	1.73	2.45	1.78	2.39	1.92	1.37	0.61	0.71	0.49	0.78
0.54	1.42	1.61	1.93	0.65	0.91	1.23	1.3	1.53	1.3	1.61	0.91	0.44	0.21	0.58
0.19	0.27	2.17	2.81	0.8	1.19	0.75	1.75	1.98	1.68	1.64	1.41	0.63	0.27	0.85
0.24	0.93	0.72	0.43	0.76	1.22	1.17	1.21	1.86	1.57	1.5	1.53	1.02	0.9	1.53
0.4	0.19	1.23	0.14	0.72	0.93	1.26	0.86	0.98	0.86	0.91	1	1	1.14	1.79
0.35	0.3	0.14	0.03	0.14	0.62	1.38	1.38	0.73	0.84	0.92	0.68	1.3	1.11	1.27
0.26	0.37	0.19	0.22	0.37	0.63	0.26	0.41	0.7	0.96	0.48	0.67	0.81	0.96	1
