# Supplementary material for: Parental vaccination to reduce measles immunity gaps in Italy
Source: eLife. 2019 Sep 3;8:e44942. doi: 10.7554/eLife.44942 (PMC6721460; doi:10.7554/eLife.44942)
Supplement: Supplementary file 2. [file elife-44942-supp2.zip › elife-44942-supp2-v1/BOOTSTRAPPED_POLYMOD_matrices/Mb.269]

4.82	1.55	0.35	0.17	0.21	0.67	0.85	1.26	1.14	0.88	0.48	0.65	0.44	0.41	0.92
0.98	9.43	2.25	0.31	0.3	0.61	1.05	1.33	1.57	0.62	0.62	0.54	0.52	0.56	0.79
0.15	1.49	14.17	3.52	0.68	0.41	0.35	0.9	1.74	1.49	0.85	0.37	0.18	0.27	0.72
0.15	0.23	1.46	16	1.52	0.81	0.58	0.65	1.25	1.98	1.17	0.55	0.24	0.06	0.36
0.97	0.2	0.38	1.34	5.98	3.61	1.26	1.34	1.05	1.67	1.33	0.93	0.57	0.13	0.56
0.11	0.2	0.71	1.17	4.43	3.14	3.34	1.54	1.23	1.06	0.74	1.23	0.6	0.4	1.29
1.1	0.41	0.31	0.78	0.71	1.66	2.69	2.31	1.6	0.9	1.02	0.91	0.67	0.69	0.45
1	0.81	0.56	0.74	0.74	1.33	2.35	3.22	2.93	1.72	1	1.06	0.61	0.54	0.63
0.42	1.3	0.84	0.51	1.53	1.14	2.09	1.6	3.19	1.95	2.84	0.74	1.16	0.51	1.09
1.21	1.11	0.65	1.6	0.73	0.95	1.61	2.19	2.18	2.08	1.81	1.27	0.53	0.13	0.84
0.03	0.1	3.86	1.9	0.6	1.14	0.88	1.33	1.59	1.76	1.55	1.47	0.81	0.24	0.57
0.53	1.02	0.49	0.51	1.02	1.42	0.98	1.16	1.53	1.44	1.6	1.93	1.67	1.19	1.79
0.23	0.3	1	0.91	0.52	1.43	1.68	1.43	1.59	1.77	1.25	1.43	0.93	0.7	1.68
0.18	0.18	0.18	0.21	0.21	0.5	0.91	0.85	0.85	0.79	1.09	0.56	1.44	1.32	1.44
0.23	0.15	0.15	0.23	0.27	0.88	0.38	0.27	0.65	0.69	0.46	1.04	0.77	0.77	1.19
