# Supplementary material for: Parental vaccination to reduce measles immunity gaps in Italy
Source: eLife. 2019 Sep 3;8:e44942. doi: 10.7554/eLife.44942 (PMC6721460; doi:10.7554/eLife.44942)
Supplement: Supplementary file 2. [file elife-44942-supp2.zip › elife-44942-supp2-v1/BOOTSTRAPPED_POLYMOD_matrices/Mb.867]

5.44	1.12	0.43	0.15	0.17	0.58	0.67	1.2	1.17	0.92	0.52	0.57	0.44	0.45	0.63
0.69	8.7	2.39	0.25	0.38	0.52	0.87	1.18	1.68	0.71	0.49	0.43	0.51	0.68	0.78
0.24	1.16	14.98	2.49	0.55	0.38	0.43	1	1.48	1.5	0.81	0.38	0.13	0.37	0.82
0.02	0.22	1.2	17.68	1.78	0.55	0.4	0.52	0.97	1.97	0.9	0.52	0.2	0.07	0.47
0.07	0.24	0.63	1.44	5.56	3.13	1.44	1.78	1.37	1.89	1.37	0.91	0.65	0.11	0.67
0.1	0.27	0.37	1.2	4.27	4.7	3.07	1.6	1.4	1.2	0.97	0.73	0.6	0.3	0.63
1	0.83	0.34	0.69	1.17	1.6	3.2	3.06	2.17	1.46	1.37	0.8	0.54	0.86	0.71
0.8	0.96	0.43	1.27	0.98	2.21	2.68	3.36	3.02	1.84	1.45	0.66	0.86	0.7	0.68
0.82	1	1.07	0.74	1.43	1.03	2.03	2.13	3.69	2.07	2.94	0.88	1.07	0.85	1.43
1.08	1.02	0.54	2.14	0.63	0.83	1.57	1.4	1.54	1.54	1.79	1.06	0.51	0.27	0.73
0.15	1.09	1.74	2.81	0.72	0.98	0.89	1.13	2	1.58	1.91	1.43	0.53	0.19	1.28
0.63	1.68	1.47	0.49	0.85	1.15	0.95	1.27	1.63	1.34	1.31	1.86	1.41	0.98	1.73
0.51	0.27	1.18	0.78	0.67	1.43	1.31	1.61	1.12	1.71	1.18	1.61	0.55	1.24	1.31
0.19	0.26	0.19	0.11	0.41	0.56	1.11	1.33	0.78	0.7	1	0.67	1.15	0.78	1.63
0.21	0.33	0.42	0.38	0.21	0.79	0.58	0.88	0.96	1.46	0.54	0.96	1.08	2.17	1.46
