# Supplementary material for: Parental vaccination to reduce measles immunity gaps in Italy
Source: eLife. 2019 Sep 3;8:e44942. doi: 10.7554/eLife.44942 (PMC6721460; doi:10.7554/eLife.44942)
Supplement: Supplementary file 2. [file elife-44942-supp2.zip › elife-44942-supp2-v1/BOOTSTRAPPED_POLYMOD_matrices/Mb.893]

5.72	1.6	0.18	0.18	0.22	0.64	1.12	1.25	1.12	0.76	0.58	0.5	0.46	0.56	0.86
1.38	9.15	1.98	0.25	0.3	0.53	0.88	1.29	1.63	0.63	0.67	0.4	0.45	0.45	0.81
0.23	1.11	14.45	3.07	0.59	0.52	0.51	0.9	1.76	1.2	1.01	0.28	0.11	0.24	0.67
0.16	0.35	1.31	17.93	1.72	0.99	0.56	0.79	1.51	1.85	1.21	0.5	0.35	0.01	0.34
0.52	0.12	0.36	0.98	4.05	2.83	1.29	1	0.88	1.24	1.67	0.67	0.43	0.16	0.57
0.04	0.14	0.57	0.96	3.25	2.82	3.04	1.36	1.43	1	1	0.96	0.54	0.21	0.54
1.13	0.8	0.31	0.51	0.8	1.27	2.4	2.47	1.44	0.85	0.93	0.65	0.75	0.47	0.67
1	1	0.44	0.56	0.85	1.5	1.98	3.13	3.46	1.69	1.23	1.12	0.94	0.77	1
0.25	0.74	0.56	1.07	0.82	0.91	1.16	1.93	2.12	1.67	1.21	0.51	0.65	0.18	0.91
0.61	0.39	0.47	0.78	0.69	0.98	2.22	2.37	2.2	2.02	1.69	1.2	0.71	0.35	1.39
0.2	2.02	1.45	3.06	0.61	1.39	1.04	1.37	1.45	1.22	1.2	1.24	0.39	0.41	0.86
0.42	1.98	0.95	0.4	0.73	1.2	1.15	1.25	1.69	1.42	1.35	1.51	1.4	0.95	1.45
0.34	0.22	0.8	0.8	0.86	1.12	1.7	1.76	1.34	1.44	1.02	1.16	0.94	0.8	1.54
0.43	0.37	0.2	0.07	0.13	0.47	1.57	1.27	1.07	0.93	0.8	0.77	0.8	1.3	1.23
0.18	0.27	0.21	0.39	0.18	0.79	0.33	0.58	0.91	0.76	0.48	0.48	0.67	1.48	1
