# Supplementary material for: Parental vaccination to reduce measles immunity gaps in Italy
Source: eLife. 2019 Sep 3;8:e44942. doi: 10.7554/eLife.44942 (PMC6721460; doi:10.7554/eLife.44942)
Supplement: Supplementary file 2. [file elife-44942-supp2.zip › elife-44942-supp2-v1/BOOTSTRAPPED_POLYMOD_matrices/Mb.659]

4.44	1.71	0.29	0.16	0.23	0.4	0.71	1.29	1.21	0.91	0.5	0.63	0.36	0.66	0.74
0.66	8.16	1.35	0.31	0.34	0.49	0.68	1.46	1.5	0.66	0.45	0.49	0.31	0.39	0.96
0.26	1.38	16.11	2.34	0.75	0.5	0.43	1.02	1.58	1.72	1.05	0.35	0.13	0.4	0.74
0.13	0.27	1.95	16.34	1.62	0.58	0.49	0.75	1.28	1.7	1.32	0.48	0.3	0.03	0.47
0.53	0.16	0.44	1.03	5.35	3.47	1.53	1	0.87	1.4	1.11	0.73	0.6	0.23	0.69
0.12	0.22	0.27	0.93	2.66	3.34	2.83	1.61	1	1.46	1.32	0.83	0.34	0.05	0.88
0.76	1.26	0.37	0.24	0.91	1.74	2.46	2.39	2.04	1.17	1.04	0.74	0.89	0.59	0.46
1	1.02	0.36	0.47	0.89	1.24	2.29	2.8	2.95	1.71	0.98	1.22	0.62	0.55	0.8
0.67	0.88	1.2	1.35	1.03	1.17	1.67	1.5	3.12	1.83	2.05	0.82	0.91	0.47	1
1.95	0.79	0.61	2.12	0.62	1.18	1.61	1.82	1.77	2.02	1.54	1.38	0.61	0.36	1.11
0.23	1.49	5.72	2.45	0.83	1.06	1	1.45	1.43	1.66	1.66	1.6	0.72	0.26	1.02
0.06	0.38	1.91	0.85	1.36	1.51	1.28	1.28	1.6	1.38	1.23	1.49	1.53	0.81	2.04
0.39	0.24	0.88	0.85	0.73	1.29	1.41	1.88	1.15	2.1	1.51	1.88	0.54	2.22	1.59
0.29	0.29	0.17	0.08	0.17	0.62	1.25	1.38	0.67	0.83	0.79	0.67	0.79	1.04	1.17
0.04	0.38	0.04	0.71	0.17	0.46	0.21	0.42	0.83	1	0.83	0.71	0.54	1.33	1.25
