# Supplementary material for: Parental vaccination to reduce measles immunity gaps in Italy
Source: eLife. 2019 Sep 3;8:e44942. doi: 10.7554/eLife.44942 (PMC6721460; doi:10.7554/eLife.44942)
Supplement: Supplementary file 2. [file elife-44942-supp2.zip › elife-44942-supp2-v1/BOOTSTRAPPED_POLYMOD_matrices/Mb.833]

4.7	2.09	0.54	0.16	0.27	0.59	0.79	1.26	1.31	0.67	0.44	0.75	0.45	0.56	0.97
1.23	9.29	1.76	0.19	0.23	0.52	0.73	1.08	1.29	0.7	0.6	0.4	0.4	0.46	0.89
0.19	1.31	13.9	2.01	0.65	0.53	0.42	1.03	1.58	1.03	0.55	0.42	0.17	0.37	0.63
0.2	0.25	1.16	18.72	1.35	1.14	0.7	0.63	1.2	1.96	1.24	0.54	0.23	0.03	0.32
0.98	0.11	0.32	1.19	4.61	2.93	1.44	1.23	0.98	1.7	1.05	0.96	0.51	0.23	0.56
0.16	0.43	0.38	1.19	3.16	3.27	3.51	1.92	1.57	1.16	0.59	0.95	0.41	0.22	0.51
0.68	0.97	0.51	0.14	0.89	1.97	2.78	2.24	1.81	1.27	1.14	0.97	0.89	0.7	0.54
0.81	0.89	0.53	0.34	0.79	1.38	2.64	2.64	3.66	1.45	1.32	1.06	0.98	0.7	0.72
0.78	1.29	0.82	1.17	1.22	1.28	2.03	2.34	3.48	1.69	2.09	0.77	1	0.38	1.31
1.37	0.97	0.73	2.15	0.68	1.15	2	1.42	1.74	1.56	1.66	1.24	0.66	0.39	0.84
0.14	0.11	3.19	2.93	0.65	1.37	0.91	1.3	1.98	1.47	1.79	1.58	0.88	0.18	0.98
0.66	0.7	1.72	0.2	0.84	1.24	1.28	1.2	1.52	1.28	1.26	1.78	1.52	1	1.46
0.52	0.2	1.52	0.15	0.76	1.26	1.5	1.3	1.44	1.65	1.19	1.59	1.02	0.81	1.13
0.14	0.5	0.23	0.23	0.36	0.64	1.27	1.23	0.82	1	0.59	0.91	0.91	0.91	1.5
0.11	0.28	0.17	0.33	0.22	0.67	0.28	0.39	0.61	0.78	0.94	0.61	0.5	1.67	1.28
