# Supplementary material for: Parental vaccination to reduce measles immunity gaps in Italy
Source: eLife. 2019 Sep 3;8:e44942. doi: 10.7554/eLife.44942 (PMC6721460; doi:10.7554/eLife.44942)
Supplement: Supplementary file 2. [file elife-44942-supp2.zip › elife-44942-supp2-v1/BOOTSTRAPPED_POLYMOD_matrices/Mb.202]

4.42	1.31	0.36	0.07	0.2	0.55	1.05	1.27	1.13	0.64	0.35	0.64	0.42	0.59	0.81
1.28	9	2.5	0.28	0.46	0.8	0.9	1.48	1.4	0.63	0.73	0.51	0.54	0.56	0.78
0.12	1.11	13.38	2.09	0.28	0.38	0.47	1.03	1.9	1.08	0.73	0.38	0.16	0.33	0.82
0.13	0.33	1.41	17.62	1.64	0.8	0.57	0.61	1.16	2.05	1.31	0.62	0.11	0.02	0.51
0.21	0.16	0.7	1.4	4.7	3.28	1.51	1.05	0.81	2	1.33	0.65	0.56	0.16	0.58
0.2	0.33	0.35	1.27	4.33	3.47	3.08	1.69	1.33	1.39	0.98	0.98	0.51	0.22	1.04
1.17	0.83	0.29	0.58	0.77	1.31	2.15	2.83	1.62	1.21	0.88	0.92	0.83	0.77	0.35
0.91	0.8	0.4	1.11	0.62	1.84	2.22	2.73	2.76	1.78	1.35	0.98	0.64	0.56	1.09
0.25	1.03	1.25	0.62	1.2	0.97	1.78	2.42	2.92	2.33	2.15	0.92	0.95	0.73	1.27
1.72	0.94	0.63	1.18	0.45	0.73	1.75	1.31	1.36	1	1.42	0.94	0.46	0.24	0.97
0.1	1.46	3.06	2.27	0.65	1	0.9	1.42	1.94	1.46	1.38	1.38	0.54	0.27	0.56
0.41	0.72	0.69	0.45	0.91	1.34	0.94	1.42	1.72	1.34	1.3	1.55	1.34	0.84	1.84
0.36	0.29	1.81	0.12	0.57	1.29	1.33	1.6	1.24	1.6	1.17	1.55	0.79	0.71	1.52
0.31	0.31	0.12	0.08	0.15	0.58	1.19	1.08	1.08	1	1.08	0.77	1.23	1.88	2.12
0.13	0.43	0.3	0.26	0.3	0.74	0.17	0.35	0.78	1.43	0.83	0.87	0.65	1.78	1.48
