# Supplementary material for: Parental vaccination to reduce measles immunity gaps in Italy
Source: eLife. 2019 Sep 3;8:e44942. doi: 10.7554/eLife.44942 (PMC6721460; doi:10.7554/eLife.44942)
Supplement: Supplementary file 2. [file elife-44942-supp2.zip › elife-44942-supp2-v1/BOOTSTRAPPED_POLYMOD_matrices/Mb.454]

4.84	1.39	0.32	0.25	0.39	0.47	0.92	1.42	1.35	0.78	0.58	0.6	0.38	0.58	0.9
0.95	9.78	1.52	0.32	0.49	0.52	0.59	1.03	1.76	0.7	0.61	0.48	0.29	0.34	0.84
0.27	1	14.67	1.43	0.63	0.4	0.6	0.96	1.57	1.33	1.13	0.44	0.16	0.41	0.96
0.08	0.29	1.05	16.27	1.77	0.44	0.56	0.69	1.44	2.13	1.13	0.52	0.24	0.05	0.45
0.49	0.14	0.54	1.42	4.86	2.58	1.23	1.3	1.12	1.53	1.32	0.72	0.46	0.23	0.51
0.17	0.31	0.31	0.74	3.79	4.45	2.62	1.5	1.07	0.93	0.55	0.93	0.36	0.19	0.74
1	0.65	0.51	0.22	0.86	1.41	2.25	2.59	1.59	0.86	1.06	0.88	0.76	0.63	0.39
0.85	1.03	0.45	0.52	0.73	1.72	2.3	2.77	3.2	1.72	1.27	0.93	0.95	0.72	0.67
0.57	1.1	0.97	1.15	1.1	1.06	2	1.96	3.34	2.03	3	0.54	1.21	0.4	1.1
0.84	1.09	0.58	1.32	0.71	0.81	2.01	1.59	1.78	1.72	1.97	1.16	0.55	0.2	0.81
0.15	0.17	4.13	1.65	1.02	1.59	1.07	1.48	2.09	1.67	1.65	2.04	0.65	0.48	0.87
0.79	1.55	0.74	0.28	0.53	1.26	0.83	1.55	1.3	1	1.3	1.94	1	0.68	1.38
0.41	0.21	0.77	0.13	0.51	1.08	1.18	1.49	1.1	1.28	1.15	1.15	0.9	1.67	2.21
0.38	0.35	0.21	0.12	0.12	0.74	1.56	1.41	1.09	1.18	0.79	0.74	0.94	1.26	1.26
0.14	0.21	0.29	0.25	0.14	0.79	0.29	0.14	0.64	0.71	0.61	0.82	0.82	0.5	1.29
