# Supplementary material for: Parental vaccination to reduce measles immunity gaps in Italy
Source: eLife. 2019 Sep 3;8:e44942. doi: 10.7554/eLife.44942 (PMC6721460; doi:10.7554/eLife.44942)
Supplement: Supplementary file 2. [file elife-44942-supp2.zip › elife-44942-supp2-v1/BOOTSTRAPPED_POLYMOD_matrices/Mb.666]

4.54	1.29	0.37	0.15	0.21	0.37	0.78	1.22	1.19	0.54	0.41	0.44	0.29	0.37	0.93
1.51	8.4	2.23	0.2	0.27	0.53	0.83	1.37	1.69	0.66	0.6	0.46	0.46	0.5	0.82
0.21	1.44	15.46	2.19	0.7	0.43	0.6	0.91	1.68	1.6	1.06	0.44	0.17	0.45	0.64
0.14	0.23	0.78	16.98	1.17	0.69	0.56	0.59	1.11	2.48	1.3	0.42	0.22	0.05	0.31
0.15	0.26	0.39	1.43	6.17	3.67	1.57	1.3	1.22	1.87	1.63	0.76	0.83	0.15	0.85
0.21	0.33	0.18	1.52	3.45	3.97	3.06	1.48	1.21	1.45	0.52	0.79	0.36	0.21	0.48
0.67	0.8	0.33	0.24	1.33	2.07	2.39	2.65	1.52	0.83	0.93	0.96	0.89	0.37	0.48
1	1.04	0.39	0.36	0.88	1.07	2.32	3.21	3.75	1.5	1.14	0.68	0.82	0.66	0.95
0.75	1.03	0.94	1.3	1.11	1.22	1.44	2	2.58	1.86	1.95	0.66	1.16	0.64	1.09
0.54	0.44	0.44	1.58	0.88	1.24	2.64	2.05	2.14	1.75	1.53	1.1	0.75	0.36	1.05
0.05	1.84	3.82	3.81	0.58	1.56	0.7	1.14	1.6	1.7	1.28	1.47	0.77	0.26	0.75
0.78	1.8	1.5	0.48	0.87	1.52	1.04	1.61	1.94	1.61	1.46	1.59	1.48	1.09	1.48
0.44	0.2	1.98	0.07	0.64	1.02	1.47	1.13	1.11	1.33	1.33	1.33	1.22	1.4	1.8
0.22	0.22	0.04	0.04	0.3	0.74	1	0.83	0.91	0.91	1.17	1	1.43	1.39	1.57
0.33	0.15	0.19	0.26	0.37	0.37	0.26	0.33	0.93	0.74	0.33	1.04	0.48	1.26	1.07
