# Supplementary material for: Parental vaccination to reduce measles immunity gaps in Italy
Source: eLife. 2019 Sep 3;8:e44942. doi: 10.7554/eLife.44942 (PMC6721460; doi:10.7554/eLife.44942)
Supplement: Supplementary file 2. [file elife-44942-supp2.zip › elife-44942-supp2-v1/BOOTSTRAPPED_POLYMOD_matrices/Mb.692]

5.17	1.72	0.48	0.19	0.17	0.7	0.89	1.28	1.19	0.66	0.5	0.61	0.48	0.48	0.72
0.54	10.03	2.2	0.3	0.42	0.53	0.6	1.22	1.81	0.79	0.65	0.31	0.3	0.49	1.1
0.18	1.49	13.58	2.19	0.79	0.5	0.55	0.79	1.93	1.55	0.79	0.38	0.28	0.53	0.69
0.11	0.18	0.83	15.98	1.52	0.92	0.57	0.57	1.08	1.68	1.31	0.51	0.17	0.02	0.48
0.13	0.15	0.22	0.76	4.53	2.45	1.22	0.89	1.2	1.38	1.33	0.91	0.73	0.2	0.49
0.1	0.08	0.56	0.52	3.1	3.54	2.79	1.42	1.15	0.88	1.48	0.62	0.54	0.21	0.56
0.78	0.75	0.31	0.28	0.58	1.14	1.33	2.94	1.03	0.89	0.86	0.53	0.69	0.67	0.44
0.85	1	0.43	0.83	0.65	1.73	2.43	3	3.27	1.72	1.08	0.67	0.78	0.72	0.9
0.2	1.31	0.85	3.21	0.8	1.02	2	2.3	2.77	1.85	1.64	0.67	0.66	0.52	0.95
0.47	1.02	0.46	2.86	0.81	0.98	1.54	1.64	2	1.32	1.37	1.15	0.69	0.37	0.8
0.12	1.04	3	3.04	0.94	1.57	0.92	1.53	1.71	1.55	1.37	1.49	0.71	0.2	0.84
0.38	1.77	0.68	0.47	0.95	1.23	1.32	1.33	1.87	1.38	1.35	1.62	1.18	0.8	1.63
0.4	0.31	1.38	0.83	0.48	1.4	1.77	1.75	1.19	1.56	1.25	1.46	0.75	0.9	1.96
0.29	0.43	0.19	0.29	0.38	0.81	0.86	1.14	1.29	0.95	0.95	0.9	1.71	2.1	1.57
0.2	0.2	0.16	0.4	0.24	0.28	0.16	0.52	0.96	1.08	0.6	1.12	0.56	1.76	1.36
