# Supplementary material for: Parental vaccination to reduce measles immunity gaps in Italy
Source: eLife. 2019 Sep 3;8:e44942. doi: 10.7554/eLife.44942 (PMC6721460; doi:10.7554/eLife.44942)
Supplement: Supplementary file 2. [file elife-44942-supp2.zip › elife-44942-supp2-v1/BOOTSTRAPPED_POLYMOD_matrices/Mb.498]

3.55	1.6	0.45	0.22	0.33	0.46	0.82	1.22	1.27	0.6	0.48	0.61	0.48	0.51	0.9
0.62	9.44	2.17	0.24	0.36	0.54	0.81	1.41	1.44	0.72	0.47	0.62	0.38	0.38	0.86
0.22	1.05	13.83	3.56	0.66	0.45	0.53	1.03	1.67	1.71	0.94	0.39	0.18	0.35	0.67
0.11	0.32	0.86	18.06	1.56	0.73	0.52	0.56	1.14	2.29	1.03	0.82	0.29	0.11	0.36
1.89	0.19	0.5	1.2	3.81	2.15	1.44	1.44	0.89	1.69	1.44	1.04	0.52	0.28	0.61
0.09	0.21	0.16	1.02	3.3	3.26	3.63	1.79	1.42	1.16	1.19	1.02	0.44	0.21	0.79
0.58	0.81	0.58	0.28	0.67	1.97	2.78	2.47	0.94	0.69	1.03	0.75	0.92	0.33	0.47
0.82	0.82	0.47	0.72	1.18	1.72	2.61	3.75	3.95	2.21	1.39	1.05	0.96	0.82	1.11
0.68	1.04	1	0.7	1.36	1.36	1.98	1.98	2.8	1.98	1.86	0.59	0.95	0.52	1.21
0.83	0.59	0.49	2.7	0.6	1.43	2.3	1.97	2.43	2	2.1	1.35	0.7	0.35	1.33
0.11	1.53	1.47	1.67	0.58	1.16	1.05	1.77	1.86	1.28	1.56	1.95	0.56	0.19	0.92
0.4	0.64	0.75	0.38	0.96	1.45	1.27	1.29	1.91	1.51	1.71	1.67	1.25	1.25	1.96
0.67	0.26	0.54	1.52	0.8	0.85	1.54	1.5	1.61	1.72	1.74	1.85	1.09	0.98	1.54
0.2	0.48	0.28	0.24	0.32	0.64	1.6	1.2	1.16	1	0.92	0.6	1.28	0.84	1.68
0.3	0.52	0.39	0.39	0.22	0.3	0.43	0.43	1.17	0.87	0.52	0.57	0.74	1.3	1.35
