# Supplementary material for: Parental vaccination to reduce measles immunity gaps in Italy
Source: eLife. 2019 Sep 3;8:e44942. doi: 10.7554/eLife.44942 (PMC6721460; doi:10.7554/eLife.44942)
Supplement: Supplementary file 2. [file elife-44942-supp2.zip › elife-44942-supp2-v1/BOOTSTRAPPED_POLYMOD_matrices/Mb.834]

4.75	1.66	0.44	0.27	0.29	0.63	1.13	1.22	1.38	0.81	0.65	0.67	0.52	0.63	0.95
1.59	10.7	1.78	0.28	0.38	0.73	0.94	1.62	1.66	0.71	0.89	0.57	0.49	0.62	0.9
0.14	0.86	15.73	2.79	0.78	0.49	0.64	1.04	1.47	1.28	1.02	0.45	0.26	0.3	0.75
0.12	0.08	1.33	16.42	1.15	0.98	0.52	0.63	0.83	1.92	1.25	0.69	0.27	0.06	0.4
0.27	0.23	0.18	0.82	3.86	3.32	1.45	1.3	1.05	1.86	1.34	0.95	0.7	0.27	0.64
0.22	0.32	0.22	0.72	3.55	3.65	3.83	1.65	1.52	1.18	1.07	0.75	0.55	0.32	0.52
0.92	0.69	0.33	0.61	0.94	1.22	2.78	2.35	1.78	0.78	0.96	0.53	0.8	0.49	0.57
1.04	0.95	0.4	0.36	0.84	1.4	2.36	3.56	4.05	1.64	1.4	0.82	0.71	0.98	0.71
1.28	1.09	0.76	2.31	1.74	1.29	2	2.59	3.45	2.29	2.26	0.83	1.31	0.5	1.22
2.25	1.22	0.54	1.51	0.83	1.01	1.59	1.74	1.52	1.68	1.42	1.3	0.54	0.2	1.01
0.03	0.86	4.3	2.06	0.84	1.06	1.16	1.58	1.94	2.05	1.94	1.77	0.7	0.23	0.8
0.48	1.23	1.14	0.61	0.86	1.34	1.41	1.45	2.09	1.73	1.48	1.75	1.52	0.93	2.07
0.2	0.2	2.03	2.78	0.78	1.12	1.58	1.42	1.25	1.18	1.8	1.22	0.98	1.2	1.72
0.08	0.19	0.23	0.19	0.46	0.62	1.12	1.15	0.77	0.65	1.04	0.65	1.19	0.85	1.92
0.32	0.41	0.09	0.5	0.27	0.59	0.59	0.91	1.32	1.09	0.82	0.59	0.77	2.91	1.23
