# Supplementary material for: Parental vaccination to reduce measles immunity gaps in Italy
Source: eLife. 2019 Sep 3;8:e44942. doi: 10.7554/eLife.44942 (PMC6721460; doi:10.7554/eLife.44942)
Supplement: Supplementary file 2. [file elife-44942-supp2.zip › elife-44942-supp2-v1/BOOTSTRAPPED_POLYMOD_matrices/Mb.695]

5.35	1.42	0.39	0.12	0.22	0.68	0.88	1.3	1.09	0.68	0.47	0.72	0.45	0.5	0.99
1.12	9.78	2.14	0.23	0.4	0.63	0.62	1.05	1.77	0.7	0.64	0.34	0.3	0.4	0.77
0.24	1.18	16.56	1.64	0.52	0.42	0.54	1	1.65	1.22	0.92	0.57	0.18	0.4	0.75
0.07	0.24	1.15	16.78	1.58	0.51	0.31	0.72	1.45	1.72	1.19	0.39	0.33	0.01	0.3
0.2	0.18	0.36	1.3	4.25	3.15	1.51	1.43	1.38	1.87	1.44	1	0.72	0.23	0.52
0.1	0.33	0.6	1.19	2.98	4.05	2.9	1.5	1.26	1.29	1	0.9	0.48	0.26	0.74
0.73	1.1	0.27	0.13	1.17	2.35	3.27	1.98	1.62	1.25	1.4	0.73	0.92	0.6	0.62
1	0.66	0.5	0.62	0.71	1.25	2.39	2.91	3.36	1.62	1	0.82	0.84	0.75	0.79
0.81	1.07	0.88	2	1.3	1.11	2.09	1.96	2.74	1.84	1.6	0.63	0.84	0.47	1.05
0.35	0.69	0.25	2.16	0.71	0.96	1.45	1.33	1.51	1	1.41	0.94	0.57	0.33	1.04
0.27	1.19	4.37	2.88	0.92	1.19	0.87	1.52	1.27	1.44	1.58	1.35	1.02	0.19	0.92
0.3	0.57	2.07	0.26	0.63	1.04	1.19	1.24	1.5	0.89	1.24	1.65	0.93	0.67	1.15
0.47	0.24	1.95	0.16	0.52	1.29	1.36	1.83	1.38	1.72	1.62	1.97	1.05	1.88	1.81
0.21	0.46	0.14	0.21	0.14	0.5	0.93	1.04	0.86	0.93	0.54	0.54	1.39	1.32	1
0.14	0.23	0.23	0.32	0.09	0.73	0.23	0.14	0.68	0.95	0.82	0.86	0.77	1.23	1.09
