# Supplementary material for: Parental vaccination to reduce measles immunity gaps in Italy
Source: eLife. 2019 Sep 3;8:e44942. doi: 10.7554/eLife.44942 (PMC6721460; doi:10.7554/eLife.44942)
Supplement: Supplementary file 2. [file elife-44942-supp2.zip › elife-44942-supp2-v1/BOOTSTRAPPED_POLYMOD_matrices/Mb.661]

5	1.59	0.49	0.17	0.13	0.45	1.01	1.57	1.31	0.8	0.37	0.72	0.49	0.64	0.86
0.96	8.31	1.81	0.24	0.27	0.69	0.77	1.13	1.59	0.51	0.63	0.53	0.33	0.46	0.83
0.12	1.02	14.32	2.14	0.65	0.44	0.52	0.9	1.86	1.46	0.73	0.52	0.21	0.35	0.84
0.03	0.29	1.68	18.86	1.81	0.73	0.44	0.68	1.41	1.9	1.19	0.37	0.24	0.02	0.29
0.08	0.14	0.45	1.04	4	2.45	1.27	0.98	1.22	1.39	1.53	0.71	0.59	0.18	0.8
0.06	0.13	0.29	0.68	3.32	2.84	2.55	1.32	1.23	0.61	1.06	0.97	0.39	0.29	0.9
0.35	0.59	0.24	0.7	0.97	1.22	1.95	1.73	1.46	0.86	0.97	0.51	0.38	0.38	0.41
0.71	1	0.46	1.29	1.1	1.9	2.6	3.6	4.48	2.12	1.83	0.6	0.79	0.73	1.12
1.03	1.08	0.78	0.59	1.02	1.11	2.23	2.44	3	2.2	1.89	0.83	0.62	0.31	1
0.8	0.7	0.34	2.28	0.58	1.2	1.56	1.7	1.66	1.44	1.56	1.14	0.68	0.22	0.84
0.3	0.99	3.17	2.13	1.07	1.36	0.97	1.8	1.57	1.67	1.71	1.71	0.67	0.34	1.21
0.65	1.87	1.6	0.37	0.62	1.12	1.02	1.33	1.48	1.13	1.12	1.77	1.4	0.73	1.54
0.53	0.29	1.06	0.2	0.69	1.47	1.96	1.71	1.39	1.33	1.53	1.33	1.12	0.92	1.69
0.31	0.14	0.07	0.07	0.24	0.79	1.17	1.59	0.97	0.79	1.45	0.9	1.38	1.34	1.83
0.18	0.32	0.07	0.43	0.14	0.32	0.32	0.71	1.29	1.18	0.64	0.71	0.79	2.46	1.32
