# Supplementary material for: Parental vaccination to reduce measles immunity gaps in Italy
Source: eLife. 2019 Sep 3;8:e44942. doi: 10.7554/eLife.44942 (PMC6721460; doi:10.7554/eLife.44942)
Supplement: Supplementary file 2. [file elife-44942-supp2.zip › elife-44942-supp2-v1/BOOTSTRAPPED_POLYMOD_matrices/Mb.453]

4.71	1.71	0.38	0.16	0.21	0.54	0.9	1.29	1.27	0.66	0.49	0.69	0.48	0.53	0.94
0.97	8.96	1.71	0.28	0.37	0.48	0.74	1.38	1.33	0.61	0.78	0.48	0.38	0.44	0.89
0.23	1	14.54	1.95	0.59	0.53	0.5	1.03	1.44	1.27	0.85	0.43	0.18	0.5	0.65
0.14	0.36	1.29	16.33	1.87	0.75	0.57	0.64	1.45	1.8	1.28	0.57	0.32	0.06	0.38
0.05	0.16	0.29	1	4.13	2.03	1.39	0.97	0.84	1.29	1.66	0.66	0.37	0.11	0.5
0.03	0.22	0.17	0.39	3.33	3.14	3.72	1.69	1.67	0.92	0.69	0.89	0.5	0.36	0.67
1	0.95	0.37	0.24	0.88	1.27	2.15	2.24	1.37	0.95	0.9	0.61	0.83	0.59	0.39
0.77	0.71	0.47	1.03	0.71	1.44	2.34	2.47	2.77	1.24	1.13	0.66	0.5	0.56	0.81
0.28	0.55	1.21	1.57	1.45	1.34	1.89	1.91	3.21	1.94	2.72	0.57	1.13	0.77	1.21
0.98	0.46	0.7	2.29	0.62	1.39	1.95	2.14	2.07	1.61	1.64	0.89	0.52	0.23	0.79
0.22	1.75	2.11	4.35	0.65	1.42	0.96	1.56	1.78	1.75	1.71	1.24	0.73	0.36	0.96
0.61	1.16	0.25	0.39	0.74	1.09	0.95	1.4	1.63	1.3	1.53	1.98	1.4	0.79	1.16
0.21	0.11	0.95	2.55	0.63	1.11	1.18	1.03	1.16	1.5	1.5	1.39	0.95	1.16	1.84
0.07	0.36	0.04	0.11	0.25	0.36	0.86	1.29	0.71	0.93	0.82	0.54	1.61	1	1.11
0.32	0.36	0.18	0.25	0.21	0.36	0.36	0.43	1	0.89	0.32	0.89	0.75	1.75	1.25
