# Supplementary material for: Parental vaccination to reduce measles immunity gaps in Italy
Source: eLife. 2019 Sep 3;8:e44942. doi: 10.7554/eLife.44942 (PMC6721460; doi:10.7554/eLife.44942)
Supplement: Supplementary file 2. [file elife-44942-supp2.zip › elife-44942-supp2-v1/BOOTSTRAPPED_POLYMOD_matrices/Mb.205]

5.75	1.96	0.56	0.14	0.19	0.68	0.9	1.42	1.14	0.58	0.46	0.75	0.44	0.53	0.97
0.65	10.04	2.01	0.36	0.34	0.55	0.62	1.34	1.77	0.65	0.74	0.35	0.51	0.58	0.79
0.17	1.06	14.07	2.33	0.5	0.51	0.41	0.98	1.41	1.2	0.97	0.43	0.16	0.39	0.67
0.04	0.22	1.01	18.26	1.53	0.6	0.53	0.63	1.1	1.99	1.13	0.47	0.22	0.01	0.37
0.16	0.21	0.32	1.1	3.89	2.1	1.56	0.92	0.79	1.84	1.03	1.18	0.84	0.42	1.02
0.13	0.13	0.03	0.85	4.62	4.51	3.44	1.79	1.26	1.23	0.74	0.9	0.31	0.26	0.67
1.15	0.3	0.26	0.57	0.72	1.46	2.52	2	1.28	1	0.8	0.8	1	0.54	0.61
0.74	1.06	0.31	0.46	0.6	1.34	2.32	2.62	2.69	1.31	0.88	0.69	0.8	0.66	0.78
0.69	1.02	1	2.56	0.88	1.3	1.89	1.73	2.75	1.34	1.88	0.69	0.97	0.55	0.84
0.44	0.83	0.48	1.17	0.67	0.98	2.02	2.14	1.92	1.41	1.39	0.62	0.53	0.34	0.88
0.13	1.81	4.7	3.22	0.74	1.15	1.02	1.28	1.63	1.26	1.69	1.52	0.8	0.22	1.17
0.36	1.08	1.32	0.29	0.64	1.05	0.86	1.02	1.44	1.15	1.25	1.66	1.1	0.9	1.27
0.28	0.33	1.69	0.85	0.62	1.1	1.33	1.05	1.23	1.54	1.33	1.92	0.72	0.56	1.72
0.14	0.23	0.18	0.14	0.14	0.32	1	1.14	1.09	1	1.27	0.59	1.09	1.36	1.91
0.14	0.19	0.1	0.43	0.14	0.48	0.29	0.48	0.76	0.86	0.67	0.86	0.76	2.1	1.29
