# Supplementary material for: Parental vaccination to reduce measles immunity gaps in Italy
Source: eLife. 2019 Sep 3;8:e44942. doi: 10.7554/eLife.44942 (PMC6721460; doi:10.7554/eLife.44942)
Supplement: Supplementary file 2. [file elife-44942-supp2.zip › elife-44942-supp2-v1/BOOTSTRAPPED_POLYMOD_matrices/Mb.668]

5.98	1.94	0.39	0.16	0.29	0.54	1.07	1.45	1.24	1	0.56	0.58	0.48	0.53	0.79
0.51	8.14	1.37	0.14	0.33	0.54	0.82	1	1.66	0.7	0.34	0.5	0.29	0.37	0.8
0.2	1.33	16.52	1.87	0.79	0.55	0.6	0.79	1.85	1.4	0.92	0.33	0.22	0.25	0.67
0.15	0.22	1.24	16.99	1.44	1.51	0.63	0.85	1.21	2.09	1.21	0.68	0.34	0.03	0.62
1.6	0.12	0.33	0.88	3.62	2.79	1.12	1.06	0.73	1.62	1.5	1.02	0.71	0.29	0.75
0.1	0.12	0.27	0.37	2.27	3.02	2.59	1.46	1.15	0.95	1.15	0.63	0.46	0.22	0.56
0.95	0.27	0.27	0.5	0.7	1.64	2.59	2.05	1.18	0.91	1.05	1	0.8	0.5	0.68
0.75	0.88	0.39	0.3	0.67	1.19	2.52	2.54	3.03	1.34	1.12	0.57	0.76	0.64	0.85
0.31	1.33	0.93	0.95	1.36	1.24	2.02	2.42	2.65	2.45	2.6	0.69	1.36	0.82	1.31
1.94	1.23	1.08	2.52	0.62	0.6	1.73	1.33	1.69	1.63	1.25	1.12	0.38	0.15	0.9
0.19	0.23	1.79	2.52	0.92	1.6	1.15	1.69	2.06	1.63	1.94	1.94	1	0.48	1.06
0.36	0.47	1.69	0.38	0.8	1.07	0.95	1.04	1.65	1.16	1.51	1.93	1.05	0.69	1.18
0.5	0.4	2.1	0.86	0.98	0.78	1.34	1.4	1.34	1.74	1.38	1.9	0.72	1.3	1.64
0.28	0.24	0.14	0.03	0.21	0.59	1.07	1.21	0.86	0.86	1	0.79	1.03	1.17	1.83
0.14	0.29	0.1	0.57	0.33	0.81	0.43	0.48	0.86	0.62	0.71	0.38	0.57	1.29	1.14
