# Supplementary material for: Parental vaccination to reduce measles immunity gaps in Italy
Source: eLife. 2019 Sep 3;8:e44942. doi: 10.7554/eLife.44942 (PMC6721460; doi:10.7554/eLife.44942)
Supplement: Supplementary file 2. [file elife-44942-supp2.zip › elife-44942-supp2-v1/BOOTSTRAPPED_POLYMOD_matrices/Mb.802]

4.88	1.74	0.36	0.15	0.24	0.63	0.81	1.21	1.24	0.54	0.41	0.59	0.42	0.51	0.65
0.73	7.56	2.11	0.27	0.48	0.58	0.74	1.13	1.45	0.74	0.65	0.49	0.34	0.21	0.78
0.19	1.31	13.31	1.51	0.35	0.43	0.52	0.99	1.87	1.31	0.72	0.37	0.19	0.42	0.73
0.11	0.2	1.64	17.24	1.41	0.96	0.55	0.82	1.21	2.28	1.17	0.46	0.25	0.01	0.42
0.14	0.22	0.36	1.1	5.19	2.93	1.72	0.86	1.55	1.59	1.43	1.02	0.72	0.19	0.74
0.03	0.14	0.7	0.76	3.49	2.65	2.38	1.32	1.14	1.05	0.81	1.05	0.62	0.35	0.92
0.8	0.76	0.33	0.94	0.8	1.51	2.94	2.1	1.65	1.04	1.22	0.94	0.98	0.55	0.37
0.88	1.26	0.36	0.97	0.48	1.91	2.14	3.26	3.45	1.68	0.83	0.8	0.77	0.62	0.64
0.82	1.11	0.87	1.4	0.98	1.02	1.55	1.96	2.95	2.29	1.78	0.65	1.11	0.58	1.11
0.6	0.78	0.72	1.41	0.54	0.79	1.93	1.6	1.62	1.56	1.19	1.07	0.53	0.16	1.04
0.1	1.23	3.88	4.03	0.6	1.62	1.18	1.73	1.85	1.55	1.52	2.17	0.8	0.3	0.78
0.4	1.88	1.52	0.43	0.76	1.1	0.95	0.95	1.24	1.24	1.02	1.93	1.31	1.02	1.5
0.34	0.2	0.74	1.46	0.86	1.32	1.5	1.58	1.36	1.92	1.48	1.42	0.88	1.22	1.26
0.29	0.36	0.18	0.14	0.07	0.43	1.25	0.93	0.61	0.79	0.57	0.54	1.18	1.25	1.25
0.05	0.14	0.05	0.38	0.14	1.05	0.38	0.52	0.71	0.9	0.71	0.81	0.67	1.57	1.29
