# Supplementary material for: Parental vaccination to reduce measles immunity gaps in Italy
Source: eLife. 2019 Sep 3;8:e44942. doi: 10.7554/eLife.44942 (PMC6721460; doi:10.7554/eLife.44942)
Supplement: Supplementary file 2. [file elife-44942-supp2.zip › elife-44942-supp2-v1/BOOTSTRAPPED_POLYMOD_matrices/Mb.491]

4.42	2.56	0.38	0.12	0.25	0.62	0.89	1.26	1.54	0.76	0.42	0.61	0.43	0.53	0.99
1.15	8.74	1.79	0.07	0.32	0.82	0.64	1.76	1.6	0.54	0.57	0.42	0.5	0.49	0.74
0.13	1.41	13.94	2.77	0.72	0.48	0.52	0.91	1.75	1.34	0.83	0.3	0.12	0.35	0.78
0.08	0.16	1.34	17.18	1.11	0.45	0.5	0.8	1.12	2.28	0.99	0.38	0.19	0.03	0.35
0.13	0.15	0.37	0.96	3.7	3.06	1.2	0.91	1.24	1.61	1.5	0.67	0.7	0.13	0.61
0.08	0.1	0.48	0.78	4.47	3.73	3.92	2.05	1.98	1.07	1.25	0.95	0.72	0.4	0.82
0.61	0.72	0.41	0.12	0.83	1.56	2.22	2.44	1.47	0.88	0.92	0.75	0.8	0.55	0.36
0.74	0.78	0.38	0.66	0.84	1.58	2.62	3.26	2.78	1.48	0.96	0.84	0.82	0.8	0.86
0.68	0.53	0.94	0.52	0.92	0.95	2	2.26	3.34	2.15	2.08	1.05	0.89	0.52	1
1.2	1.02	0.51	1.57	0.69	1.1	1.82	1.87	2.05	1.49	1.66	0.93	0.51	0.2	1
0.17	1.54	3.49	2.95	0.98	1.2	1.1	1.63	1.59	1.8	1.85	1.85	0.85	0.27	1.49
0.1	0.9	0.75	0.38	1.02	1.23	1.52	1.35	1.38	1.33	1.56	1.42	1.29	0.88	1.19
0.62	0.26	1.38	0.87	0.72	1.72	1.72	1.6	1.3	1.53	1.23	1.47	0.91	1.02	1.47
0.13	0.3	0.17	0.13	0.07	0.43	0.83	1	0.87	1.3	1	0.63	1.07	0.97	0.8
0.12	0.08	0.12	0.58	0.42	0.75	0.42	0.5	0.5	1.12	0.46	1.04	0.54	1.33	1.42
