# Supplementary material for: Parental vaccination to reduce measles immunity gaps in Italy
Source: eLife. 2019 Sep 3;8:e44942. doi: 10.7554/eLife.44942 (PMC6721460; doi:10.7554/eLife.44942)
Supplement: Supplementary file 2. [file elife-44942-supp2.zip › elife-44942-supp2-v1/BOOTSTRAPPED_POLYMOD_matrices/Mb.233]

4.9	2.33	0.49	0.25	0.32	0.65	0.89	1.4	1.48	0.88	0.52	0.67	0.57	0.68	0.92
1.08	9.35	1.65	0.22	0.33	0.5	0.85	0.97	1.54	0.64	0.5	0.51	0.45	0.4	0.6
0.2	1.21	14.85	2.69	0.74	0.39	0.51	0.92	1.57	1.56	0.86	0.36	0.13	0.45	0.53
0.15	0.24	1.62	18.96	1.79	0.94	0.61	0.55	1.25	1.51	1.63	0.58	0.24	0.1	0.3
0.19	0.16	0.19	1.03	4.24	3.42	1.63	1.23	1.29	1.63	1.13	1.06	0.5	0.1	0.34
0.15	0.26	0.52	0.89	3.78	3.7	4.3	1.33	1.41	1.33	0.85	1.22	0.41	0.3	0.52
0.88	1.32	0.37	1.15	0.9	1.66	2.34	2.29	1.37	0.78	0.88	0.8	0.68	0.54	0.49
0.68	0.74	0.39	0.68	0.81	1.56	2.74	3.14	3.02	1.42	0.79	0.79	0.84	0.58	1.04
1.1	0.72	0.76	1.03	1.51	1.31	2.32	2.18	3.59	2.12	2.21	0.59	0.97	0.38	0.75
1.33	0.76	0.35	2.2	0.52	0.91	1.61	1.69	1.96	1.63	2.04	1.06	0.44	0.19	0.98
0.19	2.88	5.6	3.44	0.63	0.92	1.1	1.38	1.96	1.58	1.35	1.79	0.75	0.38	0.83
0.67	1.33	0.74	0.69	0.83	1	1.19	1.57	1.76	1.38	1.43	2	1.33	0.69	2.1
0.36	0.3	0.68	0.07	0.77	1.3	1.14	1.95	1.39	1.7	1.25	1.25	1.18	1.55	1.73
0.25	0.36	0.11	0.08	0.39	0.75	1.08	0.94	0.89	0.75	0.92	0.72	1.28	1.19	1.25
0.3	0.45	0.5	0.25	0.1	0.15	0.35	0.4	1.35	0.9	1	0.9	1.1	1.1	1.6
