# Supplementary material for: Parental vaccination to reduce measles immunity gaps in Italy
Source: eLife. 2019 Sep 3;8:e44942. doi: 10.7554/eLife.44942 (PMC6721460; doi:10.7554/eLife.44942)
Supplement: Supplementary file 2. [file elife-44942-supp2.zip › elife-44942-supp2-v1/BOOTSTRAPPED_POLYMOD_matrices/Mb.657]

4.19	1.38	0.33	0.17	0.24	0.51	1.27	0.9	1.25	0.51	0.38	0.57	0.43	0.35	0.73
1.31	7.99	2.05	0.22	0.44	0.66	0.85	1.21	1.55	0.73	0.57	0.46	0.36	0.43	0.66
0.3	1.34	14.33	3.48	0.62	0.44	0.73	0.8	1.7	1.26	0.97	0.4	0.16	0.38	0.53
0.12	0.16	0.9	17.41	1.1	1.26	0.56	0.76	1.24	2.15	1.4	0.53	0.31	0	0.32
0.56	0.15	0.46	1.27	4.33	3.83	1.4	1.19	1.21	1.75	1.31	0.85	0.65	0.21	0.58
0.1	0.23	0.36	0.9	3.23	3.41	2.69	1.69	1.18	1.18	1.26	0.79	0.49	0.15	0.64
0.72	0.51	0.49	0.52	1.21	1.64	2.67	2.24	1.79	0.81	0.88	0.84	0.9	0.49	0.55
0.86	0.96	0.61	0.39	0.71	1.34	2.09	3.29	2.79	1.62	1.3	1.07	0.98	0.66	1.16
0.22	0.96	0.88	1.05	0.99	0.97	1.99	2.19	3.08	2.13	1.77	0.78	0.83	0.51	1.03
1.89	1.9	0.31	1.19	0.53	0.71	1.76	1.76	1.81	1.47	1.53	1.02	0.53	0.23	0.85
0.17	0.13	1.35	3.89	0.83	1.78	1.11	1.67	1.98	1.54	1.78	1.91	0.8	0.2	0.91
0.33	0.64	2.09	0.49	0.93	0.91	1.29	1.49	1.53	1.38	1.4	2.09	1.64	0.82	1.87
0.6	0.35	0.15	0.08	0.42	1	1.17	1.27	1.38	1.56	1	1.23	1.27	1.21	1.56
0.36	0.21	0.21	0.11	0.07	0.93	1.21	1.29	0.79	1.07	1.04	0.54	1	1.39	1.61
0.09	0.27	0.18	0.36	0.18	0.27	0.18	0.09	0.64	1.18	0.73	1.45	1.09	0.91	1.73
