# Supplementary material for: Parental vaccination to reduce measles immunity gaps in Italy
Source: eLife. 2019 Sep 3;8:e44942. doi: 10.7554/eLife.44942 (PMC6721460; doi:10.7554/eLife.44942)
Supplement: Supplementary file 2. [file elife-44942-supp2.zip › elife-44942-supp2-v1/BOOTSTRAPPED_POLYMOD_matrices/Mb.465]

5.2	2.24	0.36	0.27	0.22	0.64	1.26	1.32	1.39	1.05	0.53	0.76	0.45	0.52	0.97
0.67	8.67	2.03	0.23	0.43	0.52	0.77	1.19	1.59	0.57	0.47	0.51	0.53	0.62	0.78
0.2	1.1	14.61	2	0.45	0.52	0.55	0.93	2	1.45	0.81	0.34	0.12	0.24	0.81
0.04	0.12	1.57	16.93	1.37	0.55	0.45	0.66	1.15	2.01	1.31	0.67	0.28	0.03	0.4
1.13	0.23	0.49	1	3.92	2.79	1.85	1.32	1.13	2.15	1.57	1.58	1.02	0.53	0.85
0.11	0.16	0.51	0.84	3.2	3.22	2.93	1.51	1.18	0.91	1.24	0.73	0.6	0.29	0.98
1.29	0.96	0.51	0.98	0.88	1.92	2.1	2.55	1.45	0.86	1.08	0.86	0.8	0.75	0.39
1	0.75	0.36	0.6	0.49	1.25	2.04	2.58	2.43	1.38	0.72	1.02	0.72	0.57	0.81
0.86	1.98	0.78	0.58	2.2	1.58	2.02	1.82	2.46	1.56	1.6	0.5	0.9	0.56	1.12
0.55	0.69	0.78	1.78	0.73	1.12	2.04	1.53	1.65	1.51	1.37	0.94	0.55	0.31	0.76
0.15	0.91	4.02	2.95	0.77	1.29	1.03	1.51	1.69	1.75	1.66	1.58	0.66	0.05	0.6
0.32	1.2	0.75	0.41	0.91	0.91	1.11	1	1.66	1.32	1.48	1.61	1.41	0.95	1.36
0.51	0.23	2.6	0.04	0.74	0.89	1.38	1.43	0.96	1.58	1.11	1.62	0.98	1.32	1.57
0.26	0.35	0.15	0.09	0.35	0.71	1.24	1.09	0.68	0.82	0.71	0.56	1.35	1.32	1.24
0.11	0.32	0.16	0.37	0.21	0.32	0.26	0.21	1.16	1.26	0.79	1.16	0.74	1.21	1.79
