# Supplementary material for: Parental vaccination to reduce measles immunity gaps in Italy
Source: eLife. 2019 Sep 3;8:e44942. doi: 10.7554/eLife.44942 (PMC6721460; doi:10.7554/eLife.44942)
Supplement: Supplementary file 2. [file elife-44942-supp2.zip › elife-44942-supp2-v1/BOOTSTRAPPED_POLYMOD_matrices/Mb.805]

4.39	1.86	0.43	0.22	0.27	0.58	1.1	1.34	1.48	0.82	0.53	0.73	0.42	0.45	0.88
0.86	7.99	1.42	0.24	0.34	0.54	0.65	1.48	1.57	0.61	0.56	0.37	0.43	0.48	0.75
0.22	0.96	15.22	2.24	0.71	0.48	0.44	0.76	1.65	1.15	0.72	0.42	0.18	0.18	0.61
0.11	0.38	0.97	17.94	1.32	0.86	0.49	0.61	1.17	1.92	1.1	0.57	0.22	0.06	0.53
0.85	0.21	0.41	1.12	4.19	2.38	1.22	0.78	1.04	1.44	1.53	0.82	0.56	0.15	0.75
0.16	0.3	0.27	0.77	4.3	2.95	2.61	1.14	1	1.27	0.55	0.7	0.23	0.2	0.57
1.08	0.48	0.28	0.86	0.84	1.32	2.72	1.96	1.74	0.82	0.96	0.72	0.94	0.66	0.8
0.58	1	0.53	0.43	0.75	0.85	2.26	2.25	3.21	1.45	1.26	0.74	1.11	0.66	0.98
1.23	0.83	0.87	1.9	1.95	1.47	2.25	1.83	3	2.07	1.53	0.78	0.85	0.32	0.98
0.65	0.71	0.54	3.06	0.69	0.9	1.87	1.4	1.87	1.54	1.44	0.88	0.69	0.35	0.81
0.05	1.56	2.92	2.44	0.54	1.15	0.9	1.2	1.78	1.44	2.03	1.76	0.86	0.24	0.83
0.44	1.44	0.62	0.53	0.84	1.07	1.15	1.33	1.91	1.49	1.84	1.98	1.31	0.84	1.56
0.46	0.27	0.73	0.88	0.5	1.17	1.35	2.08	1.29	1.88	1.31	1.38	0.98	1.73	1.6
0.17	0.27	0.17	0.17	0.13	0.37	0.77	0.73	1.1	1	1.03	0.63	1.7	1.77	1.63
0.2	0.27	0.4	0.53	0.2	0.27	0.33	0.67	1.13	1.27	0.8	0.93	0.93	1.6	1.73
