# Supplementary material for: Parental vaccination to reduce measles immunity gaps in Italy
Source: eLife. 2019 Sep 3;8:e44942. doi: 10.7554/eLife.44942 (PMC6721460; doi:10.7554/eLife.44942)
Supplement: Supplementary file 2. [file elife-44942-supp2.zip › elife-44942-supp2-v1/BOOTSTRAPPED_POLYMOD_matrices/Mb.462]

4.86	1.94	0.58	0.16	0.24	0.68	1.24	1.37	1.33	0.86	0.53	0.8	0.47	0.51	1.01
1.46	9.01	2.25	0.22	0.38	0.55	0.97	1.33	1.6	0.61	0.56	0.47	0.39	0.55	0.83
0.23	1.38	15.16	2.24	0.76	0.52	0.46	1.06	1.69	1.35	0.83	0.44	0.2	0.38	0.56
0.05	0.2	0.95	19.92	1.2	0.69	0.31	0.48	1.02	1.56	1.12	0.48	0.36	0.02	0.3
0.95	0.12	0.27	1.08	4.34	4.03	1.41	1.19	0.75	1.46	1.41	0.68	0.59	0.2	0.41
0.08	0.19	0.3	0.59	4.54	2.35	2.03	0.86	1.08	0.78	0.46	0.89	0.43	0.43	0.57
1.19	0.48	0.21	1.77	0.81	1.58	2.04	2.33	1.19	0.62	0.71	0.98	0.94	0.48	0.67
0.85	1.24	0.49	0.29	0.64	1.05	2.31	3.2	3.65	1.44	1.22	0.64	1.16	0.75	0.85
0.29	0.9	0.58	0.88	2.29	1.9	2.62	2.04	2.48	2.08	2.02	0.6	1.44	0.42	1.15
0.88	0.73	0.9	1.12	0.5	1.27	2.1	1.87	1.95	1.33	1.33	0.62	0.6	0.17	0.8
0.2	0.18	0.59	2.73	0.82	1.37	1.18	1.84	1.76	1.76	1.61	1.82	0.73	0.27	1.24
0.52	1.9	1.12	0.52	0.79	1.26	1.67	1.62	2.12	1.6	1.6	2.07	1.24	0.69	1.64
0.37	0.27	2.29	2.19	0.71	0.95	1.65	1.26	1.13	1.76	1.66	1.76	0.82	1.18	1.77
0.42	0.19	0.12	0.12	0.15	0.77	1.15	1.46	0.38	0.81	0.5	0.69	1.27	1.04	0.96
0.14	0.18	0.32	0.41	0.09	0.73	0.23	0.32	0.68	1	0.82	0.95	0.77	0.64	1.27
