# Supplementary material for: Parental vaccination to reduce measles immunity gaps in Italy
Source: eLife. 2019 Sep 3;8:e44942. doi: 10.7554/eLife.44942 (PMC6721460; doi:10.7554/eLife.44942)
Supplement: Supplementary file 2. [file elife-44942-supp2.zip › elife-44942-supp2-v1/BOOTSTRAPPED_POLYMOD_matrices/Mb.650]

4.26	1.78	0.51	0.38	0.31	0.7	1.03	1.38	1.45	0.71	0.52	0.58	0.55	0.64	1.1
1.09	10.85	2.11	0.33	0.39	0.47	0.93	1.12	1.59	0.83	0.69	0.4	0.35	0.43	0.81
0.24	1.44	13.7	2.04	0.75	0.39	0.59	0.94	1.78	1.25	0.81	0.24	0.15	0.37	0.53
0.15	0.31	1.49	16.69	1.4	1.24	0.54	0.66	1.21	1.99	1.28	0.67	0.19	0.03	0.48
0.48	0.18	0.34	0.9	4.53	3.1	1.45	1.1	1.5	1.6	1.34	1.06	0.71	0.21	0.71
0.11	0.16	0.35	0.89	4.14	4	2.46	1.11	1.08	1.38	1.14	0.81	0.49	0.27	0.81
0.98	1.14	0.28	0.46	0.78	1.78	2.26	2.5	1.64	0.96	0.9	0.92	0.72	0.86	0.48
0.89	1.17	0.62	0.96	0.92	1.49	2.66	3.04	3.38	1.68	1.49	0.83	1.28	0.53	0.68
0.8	0.98	1.12	1.55	1.35	0.94	2.24	2.12	3.37	2.25	2.41	0.69	1.02	0.92	1.12
2.02	0.98	0.56	0.93	0.66	1.02	1.71	2.07	1.81	1.63	1.59	1.2	0.51	0.36	1.2
0.1	1.6	3.71	2.54	0.78	1.15	1.03	1.43	1.65	1.65	1.54	1.82	0.63	0.16	1.01
0.24	0.45	2.24	0.64	0.91	1.04	0.87	1.22	1.76	1.4	1.2	2.04	1.58	0.64	1.76
0.47	0.17	0.74	2.89	0.72	1.28	1.68	1.77	1.34	1.68	1.57	1.09	0.91	1.32	1.94
0.27	0.27	0.12	0.12	0.23	0.73	1.23	1	0.69	0.73	1.12	0.73	1.42	1.15	1.08
0.11	0.3	0.15	0.67	0.22	0.7	0.37	0.74	1	1.44	0.59	0.96	0.78	2.07	1.44
