# Supplementary material for: Parental vaccination to reduce measles immunity gaps in Italy
Source: eLife. 2019 Sep 3;8:e44942. doi: 10.7554/eLife.44942 (PMC6721460; doi:10.7554/eLife.44942)
Supplement: Supplementary file 2. [file elife-44942-supp2.zip › elife-44942-supp2-v1/BOOTSTRAPPED_POLYMOD_matrices/Mb.234]

4.65	1.72	0.28	0.25	0.23	0.55	0.93	1.19	1.29	0.83	0.48	0.55	0.4	0.57	0.83
0.5	8.3	2.06	0.24	0.46	0.62	0.52	1.11	1.48	0.74	0.76	0.41	0.4	0.38	0.68
0.17	1.3	15.14	3.1	0.66	0.54	0.57	0.99	1.7	1.51	0.88	0.46	0.11	0.55	0.61
0.18	0.35	1.58	17.94	1.74	0.96	0.5	0.71	1.1	1.81	1.11	0.6	0.24	0.04	0.6
0.57	0.15	0.19	0.89	3.62	3	1.72	1.15	1.3	1.45	1.28	0.74	0.51	0.26	0.47
0.12	0.27	0.32	1.17	4.76	3.73	2.73	1.61	1.34	1.22	1.1	1.05	0.51	0.24	0.76
0.73	1.06	0.25	0.12	1.12	1.82	3.12	2.45	1.8	1.22	1.37	0.69	0.78	0.49	0.51
0.84	0.92	0.41	0.63	0.67	1.25	2.35	3.31	4.02	1.96	1.49	1.04	0.84	0.59	1.04
0.68	1.03	1.11	0.58	1.09	1.11	1.95	2	3.11	2.11	2.4	0.82	1.2	0.62	1.05
1.65	1.71	0.54	2.13	0.67	0.89	1.41	1.41	1.44	1.38	1.35	1.16	0.51	0.11	0.83
0.14	0.25	1.33	2.11	0.8	1.12	1	1.48	1.89	1.66	1.72	1.64	0.64	0.28	1.02
0.27	1.29	1.98	0.24	0.65	1.02	0.96	1.16	1.45	1.31	1.37	1.82	0.98	0.65	1.29
0.51	0.26	0.81	0.91	0.51	1.12	1.6	1.16	1.4	0.88	1.05	1.26	0.98	0.93	2.09
0.33	0.21	0.21	0.12	0.04	0.46	1	1	0.71	0.96	0.79	0.75	0.88	1	0.83
0.17	0.21	0.12	0.42	0.33	0.54	0.25	0.33	0.83	1.04	0.29	0.83	0.54	0.92	1.12
