# Supplementary material for: Parental vaccination to reduce measles immunity gaps in Italy
Source: eLife. 2019 Sep 3;8:e44942. doi: 10.7554/eLife.44942 (PMC6721460; doi:10.7554/eLife.44942)
Supplement: Supplementary file 2. [file elife-44942-supp2.zip › elife-44942-supp2-v1/BOOTSTRAPPED_POLYMOD_matrices/Mb.496]

6.22	2.28	0.62	0.21	0.27	0.67	0.91	1.23	1.36	0.93	0.55	0.57	0.48	0.4	1.08
1.5	9.74	2.02	0.25	0.24	0.57	0.86	1.2	1.46	0.64	0.44	0.49	0.34	0.46	0.76
0.23	0.98	15.71	2.14	0.47	0.39	0.39	1.14	1.61	1.38	0.81	0.33	0.12	0.31	0.62
0.2	0.27	1.12	19.91	1.34	0.95	0.61	0.62	1.48	2.04	1.32	0.39	0.29	0.02	0.41
0.57	0.17	0.41	1.43	5.65	3.28	1.31	1.2	0.89	1.65	1.04	0.7	0.52	0.17	0.78
0.08	0.16	0.24	0.62	2.97	3.78	3.08	1.89	1.59	1.05	1.11	0.92	0.7	0.35	0.73
0.72	0.94	0.4	0.5	0.46	1.24	2.34	2.44	1.6	1.22	1.22	0.6	0.54	0.5	0.54
0.82	0.9	0.53	0.8	0.73	1.35	2.8	2.94	3.69	1.53	1	0.71	0.78	0.55	0.78
0.75	1.02	0.9	2.02	1.1	1.11	2.34	1.62	3.23	1.89	2.13	0.87	0.93	0.69	0.93
1.58	1	0.71	2.14	0.75	0.82	1.6	1.63	1.86	1.4	1.54	1.18	0.51	0.26	0.71
0.2	1.98	3.37	2.37	0.84	1.39	0.98	1.53	1.27	1.86	1.55	1.53	0.88	0.27	1.1
0.24	0.49	1.27	0.75	0.98	1.27	1.16	1.14	1.75	1.51	1.41	1.78	1.69	1.1	2.14
0.35	0.25	1.33	0.07	0.52	0.77	1.28	1.6	1.37	1.7	1.53	1.72	1.08	1.82	2.17
0.36	0.18	0.14	0.18	0.18	0.68	1.18	1.36	0.59	0.68	0.59	0.45	0.95	0.86	0.59
0.16	0.32	0.21	0.42	0.37	0.58	0.42	0.79	1.05	1.11	0.74	0.58	0.89	1.53	1.32
