# Supplementary material for: Parental vaccination to reduce measles immunity gaps in Italy
Source: eLife. 2019 Sep 3;8:e44942. doi: 10.7554/eLife.44942 (PMC6721460; doi:10.7554/eLife.44942)
Supplement: Supplementary file 2. [file elife-44942-supp2.zip › elife-44942-supp2-v1/BOOTSTRAPPED_POLYMOD_matrices/Mb.257]

4.18	1.79	0.56	0.19	0.29	0.68	1.38	1.1	1.47	0.67	0.4	0.85	0.63	0.45	1.05
1.24	9.82	1.76	0.25	0.28	0.4	0.94	1.34	1.77	0.68	0.58	0.55	0.31	0.49	0.76
0.19	1.23	15.19	1.95	0.97	0.55	0.47	0.98	1.75	1.56	1.01	0.51	0.16	0.39	0.68
0.14	0.29	1.26	16.54	1.65	1.06	0.49	0.65	1.48	1.95	1.38	0.52	0.22	0.03	0.37
0.12	0.23	0.73	1.04	6.77	2.54	1.29	0.96	1.4	1.33	1.44	0.79	0.56	0.12	0.56
0.14	0.31	0.19	0.48	2.9	3.5	3.33	1.76	1.24	0.9	1.21	1.1	0.62	0.26	1.24
0.95	0.61	0.41	1.11	0.95	2.44	2.38	2.79	1.39	1.21	1.16	0.95	0.8	0.49	0.52
0.76	0.76	0.41	0.78	0.62	1.46	2.11	2.49	3.22	1.65	1.76	0.86	1.35	0.65	1.32
0.72	0.52	0.93	0.39	1.17	1.13	1.87	1.93	3.02	2	1.61	0.72	0.65	0.39	0.96
0.76	0.76	0.66	2.53	0.68	1.04	2.12	2.06	1.84	1.81	1.43	1.03	0.43	0.18	0.69
0.15	0.3	3.42	2.02	0.58	1.05	0.88	1.58	1.83	1.55	1.5	1.28	0.8	0.28	0.87
0.62	0.69	1.33	0.18	0.47	0.96	1.33	1.51	1.71	1.6	1.67	2.44	1.73	1.13	1.13
0.34	0.21	1.19	0.13	0.7	0.96	1.28	1.49	1.36	1.57	1.21	2.09	0.83	1.13	1.75
0.29	0.29	0.18	0.09	0.15	0.53	1.26	1.15	1.12	1.06	0.85	0.62	0.97	1.44	1.59
0.16	0.21	0.21	0.42	0.16	0.26	0.11	0.32	0.79	1.21	0.74	1.21	0.47	1.63	1.42
