# Supplementary material for: Parental vaccination to reduce measles immunity gaps in Italy
Source: eLife. 2019 Sep 3;8:e44942. doi: 10.7554/eLife.44942 (PMC6721460; doi:10.7554/eLife.44942)
Supplement: Supplementary file 2. [file elife-44942-supp2.zip › elife-44942-supp2-v1/BOOTSTRAPPED_POLYMOD_matrices/Mb.859]

5.49	2.08	0.52	0.07	0.17	0.58	0.9	1.29	1.39	0.76	0.55	0.49	0.46	0.64	1
0.92	9.91	1.58	0.24	0.46	0.46	0.87	1.25	1.26	0.65	0.42	0.44	0.42	0.46	0.58
0.24	1.19	15.15	2.18	0.74	0.41	0.72	0.98	1.93	1.26	0.91	0.35	0.14	0.36	0.62
0.03	0.12	1.34	18.39	1.95	0.98	0.44	0.69	1.17	1.98	1.59	0.69	0.14	0.02	0.39
0.14	0.23	0.55	1.73	5.39	2.11	1.23	1.09	0.95	1.75	1.39	0.75	0.55	0.2	0.84
0.07	0.18	0.18	0.54	4.68	3.71	3	1.29	1.14	1.07	1.32	1.14	0.61	0.25	1
0.91	0.6	0.37	1.11	0.77	1.75	2.54	2.7	1.82	0.96	1.02	0.96	0.86	0.42	0.56
0.84	0.76	0.4	0.71	0.89	1.62	2.1	2.67	2.54	1.43	1.11	0.71	0.87	0.76	1.03
0.27	1.4	0.82	0.53	1.2	1.05	2.31	1.73	3.36	1.42	2.8	0.62	1.33	0.33	1.29
1.22	0.88	0.38	1.25	0.61	1.1	2	2.09	1.97	1.45	1.97	1.2	0.67	0.41	0.96
0.18	1.02	1.31	2.14	1	1.45	1.22	1.92	2.2	1.37	2.06	1.8	0.88	0.27	1.12
0.83	1.58	1.53	0.38	1.02	1.72	1.28	1.3	1.53	1.68	1.53	2.06	1.45	1.17	1.83
0.54	0.27	2.37	1.8	0.63	0.98	1.34	1.71	1.24	1.83	1.05	1.63	0.66	1.12	1.34
0.12	0.29	0	0	0.12	0.54	1.04	1.12	0.58	1.62	0.71	0.67	0.96	0.92	0.75
0.17	0.21	0.24	0.24	0.24	0.59	0.34	0.48	0.79	1.24	0.59	1.14	0.83	1.66	1.59
