# Supplementary material for: Parental vaccination to reduce measles immunity gaps in Italy
Source: eLife. 2019 Sep 3;8:e44942. doi: 10.7554/eLife.44942 (PMC6721460; doi:10.7554/eLife.44942)
Supplement: Supplementary file 2. [file elife-44942-supp2.zip › elife-44942-supp2-v1/BOOTSTRAPPED_POLYMOD_matrices/Mb.401]

4.26	1.83	0.41	0.26	0.41	0.69	0.86	1.17	1.07	0.53	0.44	0.58	0.46	0.49	0.88
0.81	8.33	2.62	0.24	0.42	0.58	0.6	1.17	1.61	0.66	0.69	0.46	0.42	0.43	0.96
0.19	1.26	14.2	2.79	0.64	0.44	0.49	0.92	1.62	1.38	0.89	0.43	0.23	0.34	0.64
0.14	0.3	2	17.64	1.3	0.79	0.57	0.89	1.46	2.2	1.12	0.41	0.3	0	0.36
0.14	0.27	0.31	1.08	5.76	2.98	1.84	1.22	1.08	1.96	1.27	0.98	0.69	0.47	0.92
0.17	0.36	0.12	0.9	2.6	2.9	3.07	1.57	1.24	1.29	0.81	0.81	0.4	0.17	0.62
0.61	0.69	0.2	0.22	0.92	1.51	2.22	2.08	1.12	0.88	1.1	0.84	0.92	0.35	0.41
1.05	1.02	0.28	0.62	0.83	1.69	2.22	3.48	3.41	1.81	0.91	0.78	0.45	0.73	0.89
0.31	0.9	0.98	1.42	0.81	1.08	1.67	1.48	2.5	1.81	1.5	0.67	0.92	0.67	0.98
1.41	1	0.33	2.17	0.62	0.78	1.71	1.69	1.62	1.57	1.84	1	0.5	0.26	0.95
0.2	1.32	3.98	1.57	0.82	1.65	0.88	1.32	2	1.25	1.8	1.73	0.75	0.22	0.85
0.46	1.77	0.56	0.25	0.58	0.95	1.28	1.35	1.79	1.37	1.35	1.61	1.04	0.96	1.63
0.61	0.42	0.44	1	0.75	0.92	1.42	1.25	1.22	1.28	1.44	1.11	1.39	1.75	2.25
0.39	0.39	0.29	0.18	0.36	0.75	1.29	1.61	0.96	0.93	1	0.64	1.43	1.29	1.36
0.14	0.21	0.18	0.54	0.25	0.75	0.29	0.57	0.82	1.07	0.5	1	0.86	1.32	1.14
