# Supplementary material for: Parental vaccination to reduce measles immunity gaps in Italy
Source: eLife. 2019 Sep 3;8:e44942. doi: 10.7554/eLife.44942 (PMC6721460; doi:10.7554/eLife.44942)
Supplement: Supplementary file 2. [file elife-44942-supp2.zip › elife-44942-supp2-v1/BOOTSTRAPPED_POLYMOD_matrices/Mb.633]

4.09	1.99	0.4	0.16	0.28	0.61	1.34	1.42	1.37	0.64	0.36	0.7	0.55	0.49	0.87
1.11	9.71	2.03	0.2	0.25	0.39	0.76	1.49	1.62	0.48	0.54	0.48	0.56	0.56	0.68
0.28	1.4	15.45	3.16	0.63	0.43	0.63	0.75	1.92	1.75	1.06	0.47	0.16	0.32	0.93
0.11	0.18	1.34	18.46	1.36	0.77	0.51	0.73	1.08	1.95	1.28	0.47	0.35	0.03	0.36
1.47	0.12	0.46	1.05	6.27	3.49	1.39	1.41	0.83	1.58	1.14	1.05	0.69	0.32	0.41
0.1	0.21	0.33	1.04	2.75	4.23	3.65	2.17	1.77	1.27	0.62	0.81	0.67	0.29	0.67
0.86	1.16	0.38	0.83	0.74	1.81	2.6	2.48	1.55	0.98	1.02	0.71	0.84	0.74	0.76
1.02	0.74	0.28	0.42	0.84	1.6	2.4	3.39	3.26	1.82	1.28	0.86	0.93	0.72	0.91
0.77	0.85	1.06	2.33	0.9	1.29	2.31	2.19	3.19	2.02	2.1	0.73	0.94	0.6	1
1.21	1.27	0.54	3.71	0.89	0.86	1.46	1.3	1.25	1.23	1.16	0.8	0.55	0.34	0.77
0.27	0.27	3.02	2.98	0.92	1.42	1.31	2.02	1.71	2	1.52	1.73	1.03	0.44	1.32
0.5	1.12	1.17	0.31	0.6	0.93	1.05	1.52	1.24	1.55	1.21	1.93	0.88	0.71	1.71
0.41	0.23	0.77	0.89	0.73	1.14	1.5	1.18	1.18	1.16	1.39	0.93	1	0.93	1.8
0.03	0.34	0.14	0.14	0.28	0.52	1.1	0.97	0.52	1	0.76	0.59	1.14	0.69	0.9
0.22	0.11	0.22	0.17	0.33	0.56	0.22	0.28	0.56	0.83	0.5	0.78	0.89	0.83	1.06
