# Supplementary material for: Parental vaccination to reduce measles immunity gaps in Italy
Source: eLife. 2019 Sep 3;8:e44942. doi: 10.7554/eLife.44942 (PMC6721460; doi:10.7554/eLife.44942)
Supplement: Supplementary file 2. [file elife-44942-supp2.zip › elife-44942-supp2-v1/BOOTSTRAPPED_POLYMOD_matrices/Mb.892]

3.62	2.07	0.52	0.3	0.34	0.79	1.02	1.31	1.37	0.56	0.6	0.55	0.55	0.44	1.12
1.39	8.83	0.89	0.29	0.24	0.55	0.72	1.65	1.32	0.65	0.47	0.46	0.5	0.49	0.79
0.18	1.59	13.82	2.44	0.62	0.41	0.59	0.91	1.85	1.38	0.86	0.41	0.24	0.41	0.78
0.14	0.3	0.93	18.53	1.47	0.62	0.62	0.49	1.15	2.22	1.3	0.59	0.31	0.05	0.46
0.49	0.22	0.55	1.04	4.43	3.55	1.53	1.22	1.25	1.61	1.39	0.65	0.51	0.06	0.55
0.09	0.09	0.24	0.27	1.85	3.09	3.7	1.52	1.3	1	0.79	1.21	0.45	0.24	0.55
0.76	0.51	0.12	0.2	1.15	1.68	2.15	2.54	1.71	1.1	1.46	0.56	0.83	0.46	0.59
0.85	1.07	0.38	0.58	0.45	1.36	2.4	3.16	3.24	1.45	1.05	0.89	1.05	0.69	0.91
0.75	0.76	0.97	1.33	1.34	1.3	2.31	2.36	3.27	2.12	2.01	0.85	0.79	0.72	1.28
0.75	0.65	0.3	1.73	0.82	1.18	1.6	1.82	1.73	1.4	1.32	0.78	0.5	0.28	0.9
0.04	3.67	3.1	1.88	0.67	1.14	0.94	1.55	1.86	1.55	1.16	1.37	0.69	0.22	0.61
0.57	1.28	0.85	0.32	0.68	1.15	0.79	1.11	1.58	1.04	1.11	1.62	1.34	0.87	1.72
0.32	0.25	1.08	2.02	0.64	0.92	1.36	1.21	1.53	1.66	1.51	1.77	0.64	0.75	1.49
0.38	0.31	0.22	0.12	0.25	0.91	1.31	1.25	0.81	0.88	1.03	0.75	1.28	1.19	1.56
0.05	0.24	0.19	0.48	0.24	0.43	0.19	0.38	0.9	1	0.95	1	1.1	0.9	1.52
