# Supplementary material for: Parental vaccination to reduce measles immunity gaps in Italy
Source: eLife. 2019 Sep 3;8:e44942. doi: 10.7554/eLife.44942 (PMC6721460; doi:10.7554/eLife.44942)
Supplement: Supplementary file 2. [file elife-44942-supp2.zip › elife-44942-supp2-v1/BOOTSTRAPPED_POLYMOD_matrices/Mb.866]

5.33	1.62	0.41	0.07	0.15	0.64	0.91	1.11	1.09	0.72	0.52	0.83	0.51	0.42	0.67
1.05	9.33	2.19	0.31	0.42	0.52	0.94	1.36	1.72	0.73	0.51	0.36	0.36	0.47	0.96
0.25	1.32	14.94	2.41	0.56	0.48	0.51	0.95	1.56	1.27	0.72	0.35	0.14	0.31	0.59
0.13	0.24	1.87	17.04	1.93	0.87	0.59	0.84	1.41	1.95	1.19	0.67	0.32	0.08	0.45
0.58	0.35	0.38	1.4	6.19	2.9	1.46	1.25	1.52	1.77	1.4	1.08	0.56	0.23	0.85
0	0.19	0.36	0.72	2.44	3.92	2.78	2.14	1.58	0.86	0.83	1.11	0.72	0.28	0.92
0.91	1.4	0.53	0.58	0.56	1.36	2.71	2.22	1.62	1.09	1.31	0.67	0.71	0.64	0.51
0.84	1.02	0.46	0.6	0.7	1.19	2.3	3	3.63	1.57	1.43	0.76	0.67	0.6	0.84
0.34	1.45	0.91	2.19	1.25	1.15	1.58	1.77	2.4	1.77	1.83	0.72	1.09	0.6	1.08
0.35	1.1	0.66	1.4	0.94	1.12	1.63	1.78	1.87	1.75	1.72	1.09	0.63	0.26	1
0.15	0.98	4.09	1.91	0.85	1.43	0.87	1.74	2.15	1.7	1.48	1.91	1.04	0.26	0.89
1.16	1.24	1.08	0.47	0.94	1.14	1.39	1.69	1.75	1.84	1.55	1.49	1.27	0.8	1.84
0.7	0.3	1.6	0.3	0.56	1.19	1.81	1.63	1.44	1.35	0.98	1.51	0.77	1.23	1.86
0.19	0.11	0.26	0.19	0.07	0.37	1	0.96	0.52	0.96	0.67	0.41	1.04	0.7	1.11
0.15	0.3	0.3	0.4	0.3	0.55	0.35	0.5	1.25	1.05	0.65	0.9	1	2	1.65
