# Supplementary material for: Parental vaccination to reduce measles immunity gaps in Italy
Source: eLife. 2019 Sep 3;8:e44942. doi: 10.7554/eLife.44942 (PMC6721460; doi:10.7554/eLife.44942)
Supplement: Supplementary file 2. [file elife-44942-supp2.zip › elife-44942-supp2-v1/BOOTSTRAPPED_POLYMOD_matrices/Mb.268]

4.67	1.8	0.32	0.11	0.22	0.89	1.19	1.33	1.22	0.77	0.49	0.87	0.65	0.48	0.89
1.25	8.04	1.17	0.17	0.28	0.52	0.79	1.53	1.5	0.7	0.51	0.46	0.42	0.44	0.95
0.18	1.15	11.45	3.4	0.88	0.53	0.44	1.04	1.68	1.6	0.9	0.36	0.15	0.49	0.75
0.16	0.31	1.29	18.61	1.31	0.58	0.6	0.81	1.32	2.02	1.26	0.47	0.37	0.03	0.31
0.15	0.19	0.48	1.35	5.57	2.81	1.46	0.98	1.28	1.87	1.54	0.96	0.85	0.15	0.61
0.14	0.27	0.38	1.22	5.68	2.68	3.43	1.68	1.68	1.27	0.89	1.22	0.76	0.46	0.97
0.76	1.11	0.48	0.24	1	1.91	2.09	2.46	1.65	1.09	1.17	0.78	0.5	0.59	0.46
0.79	0.88	0.4	0.46	0.73	1.16	2.03	3.1	2.72	1.72	1.21	0.91	0.84	0.81	0.97
0.35	1.54	0.72	1.28	1.09	1.12	2.18	2.23	3.14	2.14	1.82	0.75	1	0.3	0.89
0.64	0.39	0.64	1.04	0.69	0.93	2.12	1.97	2.21	1.75	2.17	1.24	0.53	0.38	0.76
0.15	0.13	1.31	3.65	0.72	1.46	0.91	1.19	1.78	1.26	1.7	1.65	0.61	0.26	0.7
0.67	1.79	0.81	0.54	0.88	1.33	1.49	1.44	1.91	1.6	1.68	1.54	1.25	0.86	1.51
0.57	0.24	1.08	0.08	0.57	1.27	1.49	1.19	1.3	1.24	1.11	1.43	0.73	0.89	1.73
0.15	0.36	0.24	0.18	0.24	0.58	1.42	1.12	0.85	0.94	0.7	0.64	1.27	1.12	1.36
0.17	0.17	0.25	0.42	0.33	0.5	0.25	0.58	0.75	1	0.5	0.92	0.58	0.83	1.58
