# Supplementary material for: Parental vaccination to reduce measles immunity gaps in Italy
Source: eLife. 2019 Sep 3;8:e44942. doi: 10.7554/eLife.44942 (PMC6721460; doi:10.7554/eLife.44942)
Supplement: Supplementary file 2. [file elife-44942-supp2.zip › elife-44942-supp2-v1/BOOTSTRAPPED_POLYMOD_matrices/Mb.634]

4.3	1.95	0.45	0.26	0.27	0.65	0.77	1.3	1.48	0.57	0.62	0.52	0.4	0.57	1.03
0.99	9.28	1.38	0.23	0.35	0.56	0.7	1.35	1.68	0.71	0.47	0.38	0.41	0.49	0.87
0.22	1.42	14.87	3.1	0.66	0.4	0.73	0.94	1.68	1.64	0.89	0.48	0.31	0.44	0.87
0.11	0.22	1.35	16.58	1.54	0.96	0.47	0.66	1.1	2	1.38	0.71	0.28	0.04	0.36
0.17	0.25	0.4	1.1	3.1	2.85	1.21	1.02	1.5	1.62	1.75	1.02	0.5	0.15	0.56
0.08	0.22	0.5	0.7	2.83	2.88	2.8	1.75	1	0.7	1.77	0.82	0.6	0.22	1.23
0.83	0.94	0.34	0.23	0.96	1.49	1.68	2.64	1.53	0.85	0.74	0.83	0.7	0.47	0.57
0.76	0.96	0.45	1.11	0.82	1.96	2.58	3.93	3.33	1.73	1.24	0.89	1.22	0.65	1.13
0.3	1.67	0.69	2.69	1	1.16	2.36	2.26	3.1	2.05	1.75	0.89	0.75	0.33	1.03
1.15	1	0.28	0.57	0.81	1.61	1.98	1.89	1.83	1.48	2.22	0.89	0.61	0.33	0.85
0.04	1.94	1.58	2.64	0.62	1.82	1.08	1.14	1.74	1.46	1.76	2.12	0.7	0.38	1
0.58	0.9	0.41	0.49	1.08	1.19	1.51	1.59	1.54	1.46	1.49	1.76	1.51	1.08	1.78
0.29	0.31	0.1	3.1	0.83	0.9	1.48	1.64	0.93	1.74	1.4	1.31	1.02	2.1	1.95
0.07	0.34	0.14	0.24	0.14	0.52	0.93	1	0.9	1.24	1.14	0.59	1.45	0.93	1
0.13	0.27	0.27	0.27	0.2	1.27	0.4	0.47	0.67	0.73	0.93	0.67	1.4	1.13	0.93
