# Supplementary material for: Parental vaccination to reduce measles immunity gaps in Italy
Source: eLife. 2019 Sep 3;8:e44942. doi: 10.7554/eLife.44942 (PMC6721460; doi:10.7554/eLife.44942)
Supplement: Supplementary file 2. [file elife-44942-supp2.zip › elife-44942-supp2-v1/BOOTSTRAPPED_POLYMOD_matrices/Mb.406]

4.45	1.65	0.26	0.19	0.3	0.59	0.95	1.14	1.24	0.84	0.69	0.53	0.49	0.43	0.76
0.99	8.49	2.16	0.21	0.51	0.46	1	1.27	1.43	0.79	0.41	0.41	0.41	0.39	0.96
0.13	1.22	12.83	2.57	0.37	0.42	0.29	0.86	1.57	1.33	0.65	0.61	0.2	0.34	0.47
0.09	0.15	1.34	16.99	1.31	1.1	0.53	0.66	1.22	1.88	1.09	0.54	0.29	0	0.34
1.08	0.22	0.27	0.8	3.92	2.84	1.31	1	0.96	1.33	1.25	0.9	0.59	0.24	0.71
0.11	0.22	0.53	1.28	4.94	3.92	2.61	1.58	1.58	1.31	0.64	1.11	0.5	0.31	0.64
1.13	1.52	0.19	0.55	0.92	1.69	2.94	2.79	1.76	1.13	1.29	0.69	0.84	0.63	0.71
0.89	0.93	0.38	0.6	0.64	1.36	2.31	2.91	2.67	1.42	0.96	0.89	1.02	0.91	0.6
0.72	0.8	1	0.8	1.07	1.16	1.59	2.32	2.68	1.81	1.75	0.62	1.04	0.68	1.61
2	0.96	0.54	2.05	0.46	0.95	1.96	2.43	2.25	1.93	1.34	1.38	0.46	0.2	1.11
0.25	1	3.7	3.21	0.74	0.94	1.06	1.34	1.53	1.4	1.43	1.77	0.62	0.25	1.11
0.4	0.62	1.5	0.26	0.57	0.9	0.88	1.07	1	0.62	0.93	1.69	0.98	0.6	1.26
0.6	0.31	1.29	0.9	0.6	1.22	1.71	1.69	1.48	1.52	1.17	1.62	0.98	0.97	1.84
0.22	0.24	0.16	0.19	0.22	0.76	1.32	1.22	0.57	0.59	0.7	0.68	1.3	0.86	1.41
0.14	0.14	0.14	0.24	0.24	0.67	0.29	0.19	0.52	0.81	0.48	0.9	0.71	1	1.1
