# Supplementary material for: Parental vaccination to reduce measles immunity gaps in Italy
Source: eLife. 2019 Sep 3;8:e44942. doi: 10.7554/eLife.44942 (PMC6721460; doi:10.7554/eLife.44942)
Supplement: Supplementary file 2. [file elife-44942-supp2.zip › elife-44942-supp2-v1/BOOTSTRAPPED_POLYMOD_matrices/Mb.250]

4.01	1.13	0.39	0.21	0.16	0.5	0.95	1.23	1.43	0.8	0.56	0.4	0.41	0.62	0.98
0.54	8.32	1.77	0.24	0.35	0.59	0.6	1.32	1.62	0.63	0.59	0.48	0.4	0.44	0.73
0.29	1.33	13.61	2.67	0.77	0.53	0.66	0.84	1.81	1.11	1.07	0.28	0.15	0.34	0.69
0.14	0.24	1.36	16.46	1.76	1.16	0.65	0.66	1.08	2.08	1.36	0.76	0.27	0.07	0.43
0.1	0.21	0.46	1.4	5.85	2.52	1.33	1.04	1.38	1.42	1.5	0.85	0.65	0.12	0.85
0.05	0.22	0.22	0.25	2.8	3.98	4.25	1.68	1.43	0.75	1.2	1.32	0.57	0.2	1.07
0.57	0.4	0.26	0.14	1.11	2.71	3.91	3.17	1.57	1.54	1.46	1.26	0.8	0.26	0.6
0.86	1.05	0.5	1.09	0.86	1.9	2.66	3.41	4	1.72	1.4	0.88	0.9	0.6	0.78
0.2	1.09	0.91	1.48	1.29	1.02	2.12	2.2	3.12	2.25	2.5	0.68	1.59	0.46	1.12
1.65	1.32	0.35	2.05	0.86	1.2	1.77	2.02	2.31	1.68	2.26	1.68	0.65	0.35	0.75
0.22	0.93	1.17	2.3	0.55	1.07	0.77	1.45	1.87	1.25	1.68	1.35	0.65	0.13	0.8
0.24	0.56	0.76	0.51	0.67	1.13	1	1.33	1.56	1.27	1.22	2.2	1.53	0.78	1.58
0.4	0.25	0.8	0.12	0.65	0.98	1.6	1.3	1.48	1.18	1.38	1.38	1.1	0.75	1.8
0.12	0.29	0.17	0.17	0.33	0.33	0.83	1.04	0.54	0.92	0.75	0.38	0.92	0.75	1
0.24	0.4	0.28	0.44	0.28	0.72	0.52	0.88	1.24	1.08	0.52	0.72	1	2.2	1.4
