# Supplementary material for: Parental vaccination to reduce measles immunity gaps in Italy
Source: eLife. 2019 Sep 3;8:e44942. doi: 10.7554/eLife.44942 (PMC6721460; doi:10.7554/eLife.44942)
Supplement: Supplementary file 2. [file elife-44942-supp2.zip › elife-44942-supp2-v1/BOOTSTRAPPED_POLYMOD_matrices/Mb.861]

3.84	1.15	0.35	0.24	0.21	0.67	1.02	1.35	1.26	0.55	0.55	0.54	0.68	0.6	0.92
1.63	9.69	1.57	0.19	0.26	0.59	0.84	1.77	1.68	0.65	0.58	0.38	0.47	0.45	0.84
0.18	1.52	14.62	1.74	0.87	0.38	0.6	0.79	1.73	1.38	0.79	0.27	0.11	0.38	0.67
0.07	0.23	1.21	16.77	1.16	1.21	0.52	0.75	0.95	2.12	1.23	0.59	0.23	0.02	0.38
0.51	0.29	0.35	1.31	4.63	2.63	1.49	1.25	1.41	1.71	1.63	0.82	0.59	0.16	0.84
0.02	0.36	0.33	0.88	3.57	3.64	3.02	2.14	1.33	1.29	1.19	1.12	0.64	0.43	1.05
0.57	1.18	0.3	1.07	0.95	1.84	1.77	2.43	1.41	0.86	1.05	0.95	0.66	0.55	0.59
0.91	0.73	0.5	0.55	0.66	1.21	2.73	2.88	3.29	1.62	1.25	0.7	0.82	0.84	0.84
0.7	1.26	0.79	1.36	0.94	1.17	1.6	1.62	2.94	1.43	1.81	0.68	0.79	0.28	0.49
1.56	1.25	0.9	1.8	0.85	1.02	1.89	1.82	2.07	1.77	1.51	1.07	0.49	0.23	1.02
0.15	0.23	3.08	2.46	0.8	1.17	0.96	1.45	1.82	1.39	1.75	1.56	0.87	0.23	0.86
0.32	0.91	2	0.53	0.72	1.08	1.17	1.3	2.21	1.74	1.68	1.89	1.45	0.53	1.19
0.57	0.43	0.31	1	0.6	0.81	1.29	1.69	1.14	1.17	1.12	1.33	1.29	0.88	1.86
0.28	0.38	0.17	0.07	0.14	0.66	0.86	1.14	1.03	1.14	1.03	0.93	1.03	1.55	1.14
0.16	0.05	0.16	0.26	0.26	0.84	0.42	0.21	0.68	0.84	0.26	1.16	0.74	1.11	1.58
