# Supplementary material for: Parental vaccination to reduce measles immunity gaps in Italy
Source: eLife. 2019 Sep 3;8:e44942. doi: 10.7554/eLife.44942 (PMC6721460; doi:10.7554/eLife.44942)
Supplement: Supplementary file 2. [file elife-44942-supp2.zip › elife-44942-supp2-v1/BOOTSTRAPPED_POLYMOD_matrices/Mb.439]

4.56	1.39	0.4	0.22	0.21	0.66	1.2	1.1	1.3	0.61	0.52	0.55	0.54	0.4	0.79
1	8.93	1.56	0.21	0.17	0.46	0.66	1.92	1.64	0.58	0.51	0.31	0.43	0.56	0.79
0.15	1.45	12.59	2.32	0.56	0.44	0.51	0.66	1.89	1.35	0.81	0.45	0.22	0.37	0.92
0.12	0.27	1.2	16.86	1.66	1.09	0.55	0.7	1.27	1.8	1.34	0.58	0.25	0.09	0.5
0.17	0.17	0.27	1.04	3.69	2.08	1.13	0.79	0.96	1.35	1.46	0.69	0.42	0.19	0.58
0.06	0.22	0.19	0.5	4	3.19	2.83	1.47	1.17	0.97	0.97	1.06	0.5	0.31	0.86
0.89	0.91	0.51	0.25	0.81	1.53	2.13	2.66	1.51	1.06	1	0.75	0.75	0.72	0.51
0.82	1	0.39	0.59	0.73	1.31	2.14	2.73	2.98	1.49	1.02	0.98	0.75	0.75	0.8
0.22	0.84	1.09	0.65	1.18	1.02	1.91	1.89	2.78	1.76	2.2	0.64	0.93	0.24	1.11
0.64	1	0.57	3.18	0.75	0.94	1.71	1.62	1.71	1.57	1.82	0.76	0.47	0.18	0.76
0.14	0.29	3.49	4.02	1.12	1.49	1.31	1.94	1.8	1.82	1.94	1.82	0.63	0.33	0.92
0.5	2.64	0.34	0.22	0.46	1.34	1.14	1.78	1.6	1.36	1.12	2.14	1.48	1.12	2.16
0.29	0.21	1.58	0.92	0.61	1.34	1.13	1.11	1.11	1.34	1.29	1.58	0.71	0.79	0.92
0.3	0.48	0.18	0.12	0.27	0.73	1.42	1.45	1.09	1.24	0.97	0.85	1.21	1.36	1.55
0.28	0.28	0.39	0.39	0.33	0.94	0.67	0.72	0.89	1	0.56	0.89	1.33	2	1.06
