# Supplementary material for: Parental vaccination to reduce measles immunity gaps in Italy
Source: eLife. 2019 Sep 3;8:e44942. doi: 10.7554/eLife.44942 (PMC6721460; doi:10.7554/eLife.44942)
Supplement: Supplementary file 2. [file elife-44942-supp2.zip › elife-44942-supp2-v1/BOOTSTRAPPED_POLYMOD_matrices/Mb.895]

2.89	1.49	0.3	0.27	0.36	0.67	0.83	1.05	1.21	0.54	0.57	0.63	0.49	0.32	0.69
2.03	9.67	1.88	0.37	0.39	0.5	1.05	1.24	1.7	0.66	0.66	0.59	0.46	0.53	0.82
0.2	0.88	13.41	2.22	0.5	0.25	0.47	0.96	1.67	1.31	0.85	0.48	0.33	0.25	0.71
0.08	0.18	1.32	18.59	2.02	0.62	0.49	0.69	1.51	1.95	1.23	0.51	0.31	0.02	0.23
0.06	0.22	0.43	1.13	4.93	2.37	1.7	1.33	1.2	1.8	1.43	0.91	0.81	0.15	0.67
0.11	0.22	0.76	1.24	4.59	3.3	3.03	1.16	1.14	1.14	0.89	1.19	0.38	0.32	0.7
0.83	0.87	0.52	0.48	0.5	1.48	1.75	2.71	1.52	1.06	1.02	0.88	0.85	0.54	0.37
0.91	0.91	0.39	1.5	0.66	2.5	1.86	2.7	2.55	1.68	1.18	0.59	0.66	0.59	1.14
1.27	0.75	0.79	0.62	1.15	1.1	2.23	2.25	3.46	1.92	2.56	0.94	1.04	0.38	1
0.91	0.94	0.59	2.48	0.83	0.98	2.07	1.87	1.81	1.57	1.37	0.72	0.59	0.22	0.98
0.22	0.1	4.22	3.22	1.06	1.24	1.12	1.47	1.59	1.14	1.8	1.45	0.73	0.33	0.78
0.43	2.11	2.4	0.55	0.91	1.06	1.23	1.36	1.53	1.53	1.02	1.96	1.43	0.66	2.06
0.66	0.23	0.45	2.26	0.66	1.21	1.32	1.43	1.23	1.26	1.23	1.32	0.85	1.4	1.66
0.33	0.36	0.12	0.15	0.06	0.82	1.39	1.33	1.09	1.48	1.09	0.94	0.94	1.24	1.67
0.14	0.11	0.18	0.5	0.18	0.64	0.43	0.21	0.57	0.71	0.54	0.82	0.54	1.18	1.21
