# Supplementary material for: Parental vaccination to reduce measles immunity gaps in Italy
Source: eLife. 2019 Sep 3;8:e44942. doi: 10.7554/eLife.44942 (PMC6721460; doi:10.7554/eLife.44942)
Supplement: Supplementary file 2. [file elife-44942-supp2.zip › elife-44942-supp2-v1/BOOTSTRAPPED_POLYMOD_matrices/Mb.868]

4.12	1.32	0.45	0.26	0.24	0.56	0.88	1.37	1.19	0.65	0.51	0.71	0.55	0.59	0.85
1.64	7.71	2.42	0.28	0.34	0.53	1.01	1.18	1.55	0.47	0.57	0.54	0.55	0.41	0.7
0.25	1.19	14.93	2.47	0.59	0.38	0.43	0.92	1.56	1.3	0.79	0.4	0.22	0.31	0.78
0.12	0.29	0.92	17.87	1.51	0.89	0.63	0.63	1.41	2.09	1.21	0.51	0.21	0.04	0.37
1.72	0.18	0.38	0.5	3.93	3.28	1.33	1.48	1.17	1.27	1.12	1.13	0.45	0.25	0.4
0.05	0.22	0.38	1.32	3.65	4.11	2.51	1.78	1.43	1.24	0.62	1.03	0.51	0.22	0.68
1.04	0.94	0.29	0.46	0.85	1.5	3.21	2.44	1.46	0.88	0.92	0.65	0.98	0.6	0.79
0.66	1.04	0.4	0.72	0.76	1.46	2.24	2.58	3.06	1.4	1.18	0.7	0.74	0.64	1.14
1.59	0.72	0.74	0.52	1.1	1.02	1.8	2.16	3.36	2.03	1.92	0.85	1.02	0.39	1.07
1.16	0.84	0.37	3.9	0.78	1.2	2.04	1.63	2.2	2.08	1.73	1.49	0.63	0.2	1.33
0.13	2.48	2.68	2.37	0.81	1.35	1.05	1.34	1.69	1.71	1.53	1.56	0.63	0.24	1.11
0.31	0.63	0.39	0.51	1.16	1.1	1.37	1.47	1.73	1.43	1.82	1.33	1.22	0.9	1.43
0.48	0.3	1.24	1.06	0.97	1.39	1.82	1.48	1.61	1.79	1.58	1.7	1.03	1.06	1.85
0.26	0.26	0.19	0.19	0.11	0.7	1.3	1.15	0.48	1.04	0.56	0.44	1.04	0.93	1.33
0.14	0.19	0.05	0.24	0.19	0.67	0.24	0.52	0.95	0.57	0.48	0.9	0.76	0.33	1.05
