# Supplementary material for: Parental vaccination to reduce measles immunity gaps in Italy
Source: eLife. 2019 Sep 3;8:e44942. doi: 10.7554/eLife.44942 (PMC6721460; doi:10.7554/eLife.44942)
Supplement: Supplementary file 2. [file elife-44942-supp2.zip › elife-44942-supp2-v1/BOOTSTRAPPED_POLYMOD_matrices/Mb.266]

5.27	1.72	0.54	0.31	0.28	0.73	0.89	0.99	1.31	0.59	0.48	0.51	0.38	0.48	1.04
1.12	9.15	1.63	0.3	0.33	0.48	0.76	1.03	1.58	0.6	0.61	0.39	0.38	0.59	0.93
0.15	1.13	15.5	3.75	0.69	0.44	0.38	1.07	1.59	1.47	0.78	0.44	0.16	0.3	0.65
0.11	0.16	1.33	17.11	1.47	0.69	0.55	0.69	1.08	1.94	1.2	0.44	0.12	0.05	0.23
0.53	0.18	0.38	0.88	5.23	3.32	1.65	1.3	1.05	1.67	1.27	0.91	0.58	0.23	0.32
0.29	0.37	0.43	0.91	2.6	3.09	3.83	1.63	1.17	1.26	1.63	0.71	0.6	0.23	0.69
1.14	0.7	0.22	0.16	1.22	1.7	3.16	2.19	1.59	0.89	0.97	0.59	1	0.51	0.46
0.94	0.9	0.4	0.6	1.01	1.68	2.71	3.72	3.04	1.85	1.04	0.81	0.87	0.81	0.87
0.39	1.3	1.05	0.68	1.33	1.27	1.88	2.59	3.03	2.15	2.18	0.65	0.97	0.71	1.83
0.83	1.1	0.77	2.54	0.5	0.65	1.65	1.69	1.62	1.46	1.48	1.29	0.38	0.25	0.83
0.07	2.26	4.02	2.3	0.72	0.93	1.07	1.47	1.47	1.35	1.67	1.67	0.65	0.16	0.81
0.07	1.5	2.26	0.48	0.86	0.93	0.95	1.02	1.24	1.31	1.12	1.36	1.14	0.5	1.1
0.51	0.47	0.77	1.72	1.05	0.74	1.47	1.33	1.33	1.35	1.44	1.53	0.79	1.28	1.67
0.25	0.45	0.3	0.2	0.5	0.35	1.3	1.5	0.8	0.6	0.55	0.3	1.35	0.9	1.95
0.21	0.21	0.29	0.39	0.11	0.61	0.43	0.39	0.71	0.96	0.61	1.11	0.86	1.46	1.54
