# Supplementary material for: Parental vaccination to reduce measles immunity gaps in Italy
Source: eLife. 2019 Sep 3;8:e44942. doi: 10.7554/eLife.44942 (PMC6721460; doi:10.7554/eLife.44942)
Supplement: Supplementary file 2. [file elife-44942-supp2.zip › elife-44942-supp2-v1/BOOTSTRAPPED_POLYMOD_matrices/Mb.602]

5.14	0.86	0.42	0.2	0.21	0.6	1.02	1.21	1.32	0.78	0.5	0.68	0.37	0.57	0.77
1.23	8.42	1.67	0.23	0.31	0.33	0.73	1.06	1.72	0.69	0.51	0.5	0.38	0.47	0.79
0.23	1.82	14.1	1.71	0.46	0.36	0.78	0.84	2.2	1.44	0.76	0.48	0.2	0.53	0.67
0.1	0.36	1.3	17.78	1.94	0.58	0.42	0.66	1.46	2.12	1.07	0.57	0.33	0.09	0.36
0.18	0.29	0.52	0.95	4.43	3.3	1.86	1.3	1.43	2.07	1.68	1.07	0.66	0.14	0.75
0.03	0.17	0.67	0.86	2.28	3.25	3.67	1.94	1.36	1.17	1.36	1.19	0.69	0.17	1.22
0.93	0.48	0.28	0.96	1.37	2.02	2.74	2.54	1.54	0.67	1.02	1.04	0.89	0.61	0.72
0.72	0.79	0.36	0.87	0.85	2.02	2.49	3.02	3.3	1.7	1.04	0.83	0.72	0.74	1.04
2.04	1.07	0.64	0.6	1	1.03	2.27	2.21	3.57	2.4	1.78	0.85	1	0.4	0.81
1.34	0.66	1.04	1.72	0.57	0.74	1.62	1.55	1.53	1.58	1.38	0.98	0.25	0.19	0.85
0.16	1.31	1.76	1.37	0.61	1.37	1.12	1.16	1.63	1.43	1.55	1.63	0.61	0.27	0.82
0.26	1.5	1.44	0.5	0.8	1.36	1.54	1.32	2.32	1.62	2.04	1.66	1.16	0.84	1.46
0.43	0.27	1.58	0.68	0.58	0.85	1.67	1.45	1.1	1.18	1.33	1.87	0.63	0.85	1.7
0.39	0.13	0.17	0	0.43	0.43	0.65	1.43	0.91	0.43	0.96	0.61	0.91	1.35	1.09
0.07	0.24	0.17	0.55	0.28	0.79	0.52	0.66	0.97	0.9	0.9	0.69	1.21	1.66	1.31
