# Supplementary material for: Parental vaccination to reduce measles immunity gaps in Italy
Source: eLife. 2019 Sep 3;8:e44942. doi: 10.7554/eLife.44942 (PMC6721460; doi:10.7554/eLife.44942)
Supplement: Supplementary file 2. [file elife-44942-supp2.zip › elife-44942-supp2-v1/BOOTSTRAPPED_POLYMOD_matrices/Mb.430]

4.44	2.11	0.5	0.24	0.21	0.56	0.85	1.18	1.55	0.63	0.48	0.87	0.29	0.55	0.74
1.03	8.86	2.06	0.37	0.44	0.5	0.94	1.18	1.47	0.63	0.64	0.46	0.42	0.51	0.86
0.23	1.21	13.25	2.09	0.36	0.41	0.46	0.95	1.77	1.22	0.78	0.4	0.18	0.3	0.79
0.06	0.16	1.71	17.61	1.74	0.89	0.44	0.9	1.23	2.26	1.3	0.6	0.2	0.03	0.34
0.63	0.16	0.6	1.81	6.63	2.88	1.37	1.3	1.44	1.77	1.37	1	0.84	0.09	0.77
0.17	0.34	0.52	0.9	1.69	3	3.76	2.07	1.31	0.93	1.59	0.69	0.76	0.24	0.76
0.74	0.95	0.36	0.48	1	1.84	2.59	2.19	1.47	0.88	1.26	0.78	0.83	0.43	0.52
0.9	0.9	0.31	0.57	0.64	1.45	1.83	3.14	3.24	1.81	1.36	0.81	0.67	0.67	1.14
1.06	0.59	1.03	1.13	1.23	1.3	2.54	2.01	3.48	2.32	1.7	1.1	1.01	0.62	0.79
1.41	0.94	0.88	4.55	0.57	0.78	1.75	1.68	1.51	1.41	1.32	1.12	0.41	0.16	0.58
0.3	0.37	2.4	3.04	0.68	1.47	0.95	1.63	1.77	1.51	1.64	1.68	0.74	0.26	1.22
0.26	0.93	1.91	0.61	0.89	1.3	1.17	1.5	1.57	1.22	1.46	1.72	1.13	0.65	1.89
0.67	0.21	2.65	1.44	0.4	0.71	1.4	1.58	1.02	1.83	1.23	1.42	0.98	1.1	1.5
0.2	0.14	0.09	0.09	0.37	0.66	0.91	0.91	0.66	0.8	0.83	0.6	0.83	1	1.77
0.13	0.26	0.35	0.42	0.23	0.61	0.39	0.42	1	1.23	0.81	1.19	1.13	1.16	1.45
