# Supplementary material for: Parental vaccination to reduce measles immunity gaps in Italy
Source: eLife. 2019 Sep 3;8:e44942. doi: 10.7554/eLife.44942 (PMC6721460; doi:10.7554/eLife.44942)
Supplement: Supplementary file 2. [file elife-44942-supp2.zip › elife-44942-supp2-v1/BOOTSTRAPPED_POLYMOD_matrices/Mb.292]

4.89	1.84	0.45	0.15	0.18	0.64	0.96	1.56	1.41	0.81	0.41	0.59	0.5	0.56	0.81
1.17	7.38	1.69	0.19	0.4	0.54	0.89	1	1.42	0.66	0.38	0.45	0.43	0.42	0.55
0.2	1.1	15.27	2.48	0.55	0.47	0.42	0.8	1.52	1.29	0.78	0.3	0.13	0.2	0.6
0.13	0.25	0.8	17.8	1.25	1.1	0.45	0.59	1.25	1.91	1.54	0.49	0.28	0.03	0.39
1.4	0.05	0.29	0.6	4.38	4.05	1.17	1.09	0.94	1.28	1.31	0.86	0.65	0.2	0.28
0.13	0.21	0.3	0.81	2.81	3.6	3.32	1.81	1.26	1.09	0.94	1	0.57	0.28	0.79
0.85	0.59	0.28	0.3	0.93	1.54	2.2	2.63	1.22	1.15	0.83	0.93	0.78	0.57	0.72
0.88	1.04	0.45	1.04	0.63	2.08	1.69	3.1	2.82	1.69	1.16	0.67	1	0.71	1.04
0.92	1.08	0.84	2.28	0.74	0.86	1.94	2.2	3.04	2.18	1.64	0.74	0.98	0.68	1.04
0.71	0.9	0.59	3.45	0.71	0.86	1.55	1.43	1.81	1.5	1.36	1.41	0.48	0.33	0.98
0.25	0.14	3.55	1.55	0.95	1.68	1.07	1.91	2.14	1.77	1.91	1.82	0.68	0.25	0.98
0.21	0.93	1.89	0.45	0.62	1.14	1.23	1.27	1.59	1.61	1.34	1.82	1.27	0.77	1.66
0.63	0.37	1.54	0.15	0.74	0.72	1.41	1.67	1.35	1.67	1.26	1.78	0.78	1.35	1.57
0.4	0.12	0.2	0.04	0.04	0.28	0.88	1.12	0.84	0.96	0.96	0.52	0.72	1.4	1.04
0.24	0.24	0.28	0.24	0.2	0.56	0.4	0.32	0.92	0.88	0.44	0.92	0.8	1.56	1.36
