# Supplementary material for: Parental vaccination to reduce measles immunity gaps in Italy
Source: eLife. 2019 Sep 3;8:e44942. doi: 10.7554/eLife.44942 (PMC6721460; doi:10.7554/eLife.44942)
Supplement: Supplementary file 2. [file elife-44942-supp2.zip › elife-44942-supp2-v1/BOOTSTRAPPED_POLYMOD_matrices/Mb.259]

3.88	1.57	0.42	0.26	0.39	0.66	0.94	1.14	1.36	0.68	0.56	0.69	0.57	0.53	1.03
1.33	8.92	1.73	0.26	0.14	0.46	0.86	1.58	1.65	0.53	0.62	0.49	0.55	0.48	0.84
0.21	1.23	13.13	3.85	0.63	0.64	0.33	0.82	1.48	1.53	0.74	0.49	0.16	0.31	0.68
0.21	0.31	1.03	17.04	1.26	1.06	0.6	0.67	1.43	2.11	1.24	0.51	0.38	0.04	0.42
1.02	0.16	0.33	0.94	3.92	2.73	1.33	0.92	0.8	1.39	1.37	0.88	0.37	0.24	0.43
0.1	0.28	0.21	0.86	4.69	3.28	3.45	1.48	1.41	1.1	0.69	1.1	0.34	0.38	0.9
0.51	1.15	0.35	0.22	1.07	1.84	2.58	2.13	1.38	0.91	1.15	0.8	0.62	0.45	0.62
0.84	0.72	0.62	0.38	0.84	0.88	2.98	2.48	3.24	1.42	1.36	0.76	0.94	0.76	0.82
1.17	1.27	0.87	1.15	1.08	1.1	1.78	2.28	2.9	2.25	1.73	0.6	1.07	0.42	0.95
0.1	0.29	0.42	2.46	0.94	1.52	2.4	2.15	1.96	1.83	2.21	1.29	0.69	0.65	1.21
0.05	1.03	3.05	4.05	0.61	1.24	1.21	1.26	1.85	1.89	1.79	1.74	0.65	0.24	0.65
0.35	0.96	3.44	0.31	0.81	1.59	1.04	1.3	1.59	1.85	1.67	2	1.48	0.89	1.69
0.24	0.24	4.61	0.09	0.63	0.91	1.72	1.17	1.43	2.02	1.67	2.52	0.8	0.96	1.91
0.25	0.18	0.11	0.11	0.11	0.64	1	0.57	0.75	0.86	1.04	0.71	1.04	1.18	1.11
0.28	0.33	0.22	0.44	0.28	0.56	0.5	0.67	1.11	1	0.61	0.89	0.78	2.06	1.44
