# Supplementary material for: Parental vaccination to reduce measles immunity gaps in Italy
Source: eLife. 2019 Sep 3;8:e44942. doi: 10.7554/eLife.44942 (PMC6721460; doi:10.7554/eLife.44942)
Supplement: Supplementary file 2. [file elife-44942-supp2.zip › elife-44942-supp2-v1/BOOTSTRAPPED_POLYMOD_matrices/Mb.857]

4.23	1.68	0.44	0.21	0.29	0.77	1.04	1.35	1.19	0.54	0.38	0.75	0.6	0.49	0.8
0.88	9.14	2.25	0.25	0.48	0.49	0.82	1.39	1.68	0.72	0.42	0.38	0.38	0.34	0.82
0.13	1.16	15.47	2.06	0.76	0.48	0.61	1.23	1.62	1.41	0.93	0.39	0.22	0.42	0.42
0.04	0.16	0.91	16.58	1.84	1.21	0.51	0.67	1.27	1.96	1.48	0.57	0.18	0.03	0.31
0.12	0.12	0.38	0.96	3.12	3.6	1.96	1.29	1.15	1.67	1.79	0.75	0.56	0.21	0.58
0.09	0.24	0.38	0.5	2.97	3.32	3.85	1.68	1.29	1.12	1.03	0.76	0.71	0.38	0.85
1	0.48	0.4	0.44	0.67	1.54	2.98	2.69	1.92	1.1	1.02	0.98	0.81	0.62	0.44
0.72	0.64	0.43	1.84	0.84	2.47	2.66	2.98	2.62	1.6	1.17	0.6	0.72	0.71	0.57
0.33	0.98	1.05	1.43	1.41	1.16	2.12	2.03	2.79	2.1	2.5	0.67	1.05	0.91	1.36
1.53	1.17	0.59	1.44	0.71	0.71	1.9	1.88	1.56	1.64	1.47	1.05	0.53	0.27	1.14
0.14	1.69	2.8	3.25	0.92	1.16	1	1.55	1.83	1.53	1.47	1.86	0.7	0.19	1.05
0.17	0.54	2.02	0.71	1.12	1.32	1.15	1.41	1.88	1.41	1.34	1.9	1.41	0.73	2.05
0.4	0.43	0.33	0.88	0.9	1.6	1.69	1.88	1.24	1.9	1.17	1.31	0.69	1.48	2.45
0.23	0.23	0.18	0.14	0.05	0.32	1.14	1	0.86	0.95	1	0.68	1.09	1.41	1.73
0.13	0.35	0.35	0.48	0.13	0.57	0.39	0.52	1.09	1.04	0.91	1	1.48	1.57	1.39
