# Supplementary material for: Parental vaccination to reduce measles immunity gaps in Italy
Source: eLife. 2019 Sep 3;8:e44942. doi: 10.7554/eLife.44942 (PMC6721460; doi:10.7554/eLife.44942)
Supplement: Supplementary file 2. [file elife-44942-supp2.zip › elife-44942-supp2-v1/BOOTSTRAPPED_POLYMOD_matrices/Mb.295]

3.59	1.6	0.41	0.23	0.2	0.41	0.67	1.16	1.52	0.55	0.48	0.63	0.43	0.61	0.72
0.73	8.67	2.4	0.3	0.34	0.59	0.71	1.49	1.45	0.55	0.6	0.39	0.59	0.51	0.87
0.23	1.35	14.98	2.39	0.8	0.32	0.6	1.21	1.8	1.57	0.62	0.48	0.23	0.5	0.64
0.08	0.11	1.05	14.89	1.16	1.02	0.54	0.54	0.97	2.02	1.13	0.57	0.13	0	0.6
0.12	0.11	0.38	1.11	4.79	2.8	1.91	1.04	1	1.68	1.62	0.79	0.57	0.34	0.79
0.05	0.18	0.41	0.75	3.39	3.61	3.2	1.86	1.39	1.09	1.09	0.91	0.66	0.3	0.84
0.78	0.51	0.37	0.18	0.71	1.45	2.59	2.47	2.33	1	1.31	0.76	0.67	0.53	0.49
0.92	0.81	0.29	0.56	0.61	1.49	2.34	3.17	3.49	1.59	1.07	0.86	0.88	0.83	0.92
0.25	1.31	1.02	1.57	1.04	1.12	1.88	2.47	2.78	2.31	1.76	1	0.92	0.73	1.24
0.36	0.83	0.53	2.24	0.62	1.07	1.9	1.88	2.45	1.83	2.19	0.93	0.62	0.24	0.79
0.22	2.6	2.03	2.73	1.1	1.47	1.05	1.53	1.27	1.27	1.5	1.47	0.57	0.38	1.17
0.54	1.62	1.54	0.25	0.98	1.29	0.92	1.25	1.1	1.56	1.38	1.79	1.54	0.96	1.58
0.35	0.28	2.88	0.86	0.6	1.19	1.35	1.28	0.93	1.67	1.35	1.65	0.86	1.26	1.6
0.38	0.28	0.31	0.06	0.09	0.5	1.31	1.34	0.81	0.88	1	0.62	1.12	1.12	1.16
0.19	0.33	0.19	0.38	0.14	0.33	0.38	0.62	1.29	1	0.76	0.76	0.9	1.76	1.48
