# Supplementary material for: Parental vaccination to reduce measles immunity gaps in Italy
Source: eLife. 2019 Sep 3;8:e44942. doi: 10.7554/eLife.44942 (PMC6721460; doi:10.7554/eLife.44942)
Supplement: Supplementary file 2. [file elife-44942-supp2.zip › elife-44942-supp2-v1/BOOTSTRAPPED_POLYMOD_matrices/Mb.437]

3.93	1.18	0.46	0.19	0.22	0.6	0.84	1.37	1.19	0.51	0.38	0.63	0.53	0.68	0.91
1.18	9.6	1.63	0.26	0.38	0.58	0.87	1.3	1.67	0.53	0.83	0.43	0.46	0.43	0.63
0.14	1.24	15.54	2.42	0.5	0.33	0.64	1.1	1.84	1.58	0.92	0.64	0.33	0.38	0.87
0.02	0.14	1.16	17.81	1.48	0.57	0.38	0.68	1.11	2.24	0.95	0.48	0.22	0.02	0.25
0.56	0.24	0.58	1.24	6.76	2.51	1.42	1.4	1.02	1.67	1.4	0.78	0.58	0.09	0.36
0.05	0.15	0.12	0.57	3.92	4.1	2.4	1.65	1.07	0.85	0.88	1.15	0.5	0.2	0.75
1.2	1	0.35	0.86	0.76	1.39	2.29	2.31	1.88	1.04	1.35	0.75	0.82	0.78	0.55
0.81	0.8	0.47	0.71	0.9	1.44	2.83	3.31	3.22	2.1	1.15	0.9	0.83	0.44	0.8
0.77	1.09	0.69	2.77	1.52	1.27	1.8	1.91	2.66	1.75	1.55	0.72	1	0.64	1.08
1.62	0.38	0.81	0.89	0.91	1.91	2.36	1.91	2.02	1.68	1.91	1.11	0.94	0.49	1.43
0.13	0.3	3.17	1.07	0.8	1.17	0.93	1.62	2.05	1.65	1.57	1.92	0.43	0.13	0.9
0.48	1.39	0.51	0.67	1.41	1.16	1.22	1.2	1.39	1.32	1.32	1.14	0.99	0.7	1.51
0.39	0.17	2.04	3.17	0.7	1.28	1.46	1.8	1.2	1.93	1.7	1.5	0.72	1.3	1.65
0.22	0.13	0.09	0.04	0.17	0.74	0.91	1.04	0.52	1.09	1.09	0.96	0.83	0.87	0.87
0.16	0.26	0.26	0.37	0.26	0.79	0.32	0.37	0.84	0.89	0.47	0.79	1	1.37	1.16
