# Supplementary material for: Parental vaccination to reduce measles immunity gaps in Italy
Source: eLife. 2019 Sep 3;8:e44942. doi: 10.7554/eLife.44942 (PMC6721460; doi:10.7554/eLife.44942)
Supplement: Supplementary file 2. [file elife-44942-supp2.zip › elife-44942-supp2-v1/BOOTSTRAPPED_POLYMOD_matrices/Mb.605]

4.51	1.24	0.4	0.17	0.16	0.75	1.24	1.47	1.13	0.68	0.59	0.75	0.67	0.56	0.67
1.23	8.6	1.88	0.23	0.27	0.52	0.91	1.58	1.52	0.68	0.64	0.49	0.53	0.5	0.81
0.27	0.82	13.07	2.86	0.74	0.62	0.4	0.98	1.58	1.36	0.98	0.36	0.14	0.26	0.86
0.1	0.24	1.33	17.41	2	0.78	0.43	0.72	1.28	2.34	1.36	0.67	0.29	0.03	0.33
0.64	0.14	0.25	1.32	4.95	2.59	1.2	1.2	1	1.25	1.16	0.64	0.43	0.11	0.55
0.12	0.17	0.44	0.76	3.71	3.88	2.88	1.68	1.34	1.05	1.59	0.98	0.63	0.32	0.78
0.81	1.06	0.43	0.13	0.83	1.26	1.85	2.17	1.59	1.17	0.94	0.72	0.61	0.74	0.59
0.95	1.1	0.52	0.5	0.71	1.48	2	2.67	2.67	1.28	0.84	0.84	0.93	0.86	0.71
0.42	1.12	0.93	0.44	0.63	0.95	1.63	1.49	3.14	1.63	2.58	0.7	1.26	0.6	0.91
1.54	0.4	1.26	2.35	0.65	1.08	1.74	1.94	1.66	1.45	1.34	1.12	0.58	0.32	1.02
0.12	0.94	3.78	3.18	0.82	1.27	0.94	1.53	2.06	1.71	1.53	1.59	0.59	0.18	1.1
0.31	0.42	1.42	0.58	0.9	1.31	0.9	1.23	1.88	1.35	1.4	1.92	1.4	0.62	1.15
0.42	0.2	0.85	0.7	0.85	1.63	1.72	1.53	1.37	1.2	1.57	1.35	1.27	1.18	2.28
0.2	0.2	0.05	0.05	0.2	0.6	1	1.25	1.05	0.8	1.15	0.9	1.6	2	2.3
0.16	0.26	0.29	0.42	0.35	0.52	0.26	0.35	0.84	1.06	0.94	0.97	0.87	1	1.71
