# Supplementary material for: Parental vaccination to reduce measles immunity gaps in Italy
Source: eLife. 2019 Sep 3;8:e44942. doi: 10.7554/eLife.44942 (PMC6721460; doi:10.7554/eLife.44942)
Supplement: Supplementary file 2. [file elife-44942-supp2.zip › elife-44942-supp2-v1/BOOTSTRAPPED_POLYMOD_matrices/Mb.261]

7.33	1.96	0.38	0.16	0.26	0.52	0.88	1.07	1.18	0.68	0.48	0.78	0.53	0.42	0.68
1.38	8	1.85	0.23	0.44	0.48	1.08	1.24	1.68	0.68	0.6	0.56	0.47	0.36	0.81
0.17	1.16	14.49	4.01	0.89	0.69	0.47	1.04	1.83	1.58	0.83	0.33	0.13	0.35	0.81
0.12	0.22	2.02	19.49	1.14	0.67	0.63	0.8	1.12	2.04	1.31	0.57	0.39	0.06	0.31
0.16	0.14	0.19	0.95	3.67	2.67	1.53	1.23	0.86	1.53	1.54	0.75	0.74	0.09	0.28
0.16	0.35	0.39	0.94	2.65	3.26	2.65	1.61	1.03	0.94	1.03	0.87	0.77	0.26	0.71
0.86	0.73	0.16	0.52	1	1.77	3.27	2.2	1.48	0.89	0.98	0.82	0.8	0.52	0.41
0.86	1.03	0.44	0.64	0.94	1.55	2.49	3.42	3.63	2.08	1.53	0.81	0.68	0.72	0.91
0.26	0.91	1.21	1.47	1.02	1.02	1.74	2.33	2.71	2.14	1.6	0.76	1.05	0.72	0.91
1.26	1.22	0.89	1.42	0.59	0.88	1.82	2.17	1.43	1.75	1.2	1.13	0.39	0.18	0.93
0.08	0.87	1.63	2.43	0.54	0.9	0.86	1.48	2.13	1.7	1.79	1.65	0.71	0.14	0.7
0.33	0.53	0.2	0.33	0.51	1	1.22	1.16	1.18	1.22	1.36	1.98	1.56	1.13	1.27
0.36	0.32	1.51	0.28	0.77	1.6	1.49	1.83	1.64	1.74	1.28	1.57	1.34	1.4	1.47
0.13	0.52	0.13	0.13	0.22	0.22	1	1.43	1.04	1.26	0.7	0.61	1.26	1.09	1
0.3	0.26	0.07	0.33	0.56	0.44	0.3	0.56	0.81	0.56	0.33	0.44	0.52	0.85	1
