# Supplementary material for: Parental vaccination to reduce measles immunity gaps in Italy
Source: eLife. 2019 Sep 3;8:e44942. doi: 10.7554/eLife.44942 (PMC6721460; doi:10.7554/eLife.44942)
Supplement: Supplementary file 2. [file elife-44942-supp2.zip › elife-44942-supp2-v1/BOOTSTRAPPED_POLYMOD_matrices/Mb.850]

4.83	2.19	0.46	0.17	0.21	0.64	1.06	1.27	1.15	0.67	0.4	0.76	0.52	0.4	0.83
1.73	8.72	1.83	0.27	0.23	0.49	0.88	1.53	1.88	0.49	0.72	0.49	0.62	0.48	0.84
0.21	1.39	14.6	1.92	0.51	0.56	0.45	0.98	1.69	1.39	0.85	0.45	0.16	0.39	0.64
0.13	0.26	1.5	17.33	0.89	0.66	0.51	0.79	1.23	2.11	1.1	0.56	0.39	0.07	0.43
1	0.16	0.45	1.49	5.15	3.58	1.45	1.09	1.16	1.51	1.58	0.98	0.55	0.2	0.85
0.09	0.19	0.16	1	3.84	3.74	3.02	1.56	1.21	1.26	0.58	1.09	0.28	0.23	0.47
0.68	0.6	0.22	0.12	1.24	2.2	2.84	2.36	1.72	0.88	1.22	0.96	0.78	0.3	0.38
0.69	0.8	0.29	1.62	0.8	2.69	2.71	4.02	2.53	2	1.13	0.84	0.84	0.38	0.56
0.4	0.74	0.84	0.43	0.84	0.98	1.76	2.43	2.91	1.9	1.71	0.57	1	0.53	1.09
1.63	1.39	0.66	1.68	0.66	1.17	1.8	1.75	1.97	1.34	1.97	1.24	0.73	0.34	0.86
0.22	0.3	3.5	1.76	0.93	1.11	1.11	1.5	1.41	1.87	1.87	1.67	0.91	0.41	0.98
0.55	1.25	2.29	0.25	0.61	1.25	1.08	1.08	1.29	1.67	1.31	2.63	1.57	1.18	1.67
0.54	0.27	3.08	0.79	0.58	1.06	1.35	0.9	1.23	1.44	1.15	1.88	0.85	0.52	0.96
0.27	0.35	0.12	0.12	0.23	0.77	1.58	1.15	0.65	1	0.69	0.96	0.96	0.81	1.15
0.32	0.26	0.32	0.32	0.11	0.37	0.37	0.53	1.05	1.32	0.68	1.37	0.84	1.58	2
