# Supplementary material for: Parental vaccination to reduce measles immunity gaps in Italy
Source: eLife. 2019 Sep 3;8:e44942. doi: 10.7554/eLife.44942 (PMC6721460; doi:10.7554/eLife.44942)
Supplement: Supplementary file 2. [file elife-44942-supp2.zip › elife-44942-supp2-v1/BOOTSTRAPPED_POLYMOD_matrices/Mb.408]

5.14	1.46	0.27	0.11	0.19	0.57	0.95	1.18	1.39	0.62	0.39	0.48	0.34	0.56	0.61
1.11	9.42	1.36	0.38	0.37	0.37	0.73	1.11	1.69	0.74	0.57	0.41	0.33	0.56	0.93
0.27	1.49	14.09	2.75	0.71	0.46	0.68	0.87	1.68	1.17	1.05	0.53	0.21	0.49	0.78
0.07	0.19	1.53	19.01	1.57	0.71	0.49	0.59	1.18	1.9	1.01	0.5	0.26	0.07	0.46
0.15	0.22	0.44	1.07	5.41	3.36	1.34	1.39	1.08	1.49	1.36	0.66	0.42	0.05	0.58
0.06	0.25	0.28	0.72	3.53	3.53	3.22	1.69	1.06	1.14	1.53	0.89	0.33	0.19	0.44
0.86	0.75	0.47	0.45	0.49	1.49	2.45	2.55	1.25	1.12	1.06	0.73	0.76	0.49	0.49
0.94	0.94	0.32	0.82	0.68	1.64	1.88	2.68	3.08	1.71	1.41	0.92	0.88	0.71	1.17
0.8	1.06	0.91	2.02	1.07	1.17	1.69	2.17	2.93	1.63	1.61	0.63	0.74	0.5	1.09
2.22	1.59	0.27	1.49	0.59	0.86	1.67	1.59	1.51	1.45	1.84	1.08	0.49	0.29	0.8
0.17	1.23	2.88	1.88	0.67	1.08	1.02	1.15	1.35	1.31	1.4	1.79	0.77	0.29	1.1
0.45	1.16	1.82	0.38	0.75	0.93	0.95	1.36	1.46	1.23	1.25	2.07	1.07	0.52	1.75
0.79	0.39	0.18	1.97	0.85	0.79	1.48	1.42	1.36	1.73	1.64	1.82	1.27	1.64	2.15
0.14	0.36	0.23	0.14	0.14	0.73	1.14	1.32	0.82	1.18	1.18	0.91	1.45	0.91	1.59
0.11	0.21	0.26	0.53	0.16	0.47	0.32	0.58	0.95	1.11	0.68	0.79	0.74	1.11	1.37
