# Supplementary material for: Parental vaccination to reduce measles immunity gaps in Italy
Source: eLife. 2019 Sep 3;8:e44942. doi: 10.7554/eLife.44942 (PMC6721460; doi:10.7554/eLife.44942)
Supplement: Supplementary file 2. [file elife-44942-supp2.zip › elife-44942-supp2-v1/BOOTSTRAPPED_POLYMOD_matrices/Mb.804]

3.73	2.08	0.39	0.19	0.23	0.58	1.04	1.24	1.39	0.72	0.57	0.73	0.54	0.44	0.85
0.46	9.05	1.78	0.22	0.27	0.52	1.02	1.25	1.42	0.64	0.49	0.52	0.37	0.31	0.74
0.19	1.17	15.09	2.46	0.62	0.31	0.55	0.9	2.03	1.33	0.93	0.4	0.23	0.33	0.74
0.12	0.21	1.21	16.94	1.57	0.99	0.34	0.72	1.37	2.13	1.19	0.54	0.34	0.06	0.44
0.22	0.19	0.37	0.96	5.89	3.41	1.31	1.17	0.91	1.41	1.09	0.78	0.74	0.22	0.44
0.21	0.29	0.35	1	3.44	3.97	3.85	1.79	1.44	1.29	0.59	0.97	0.44	0.26	0.53
1.14	0.74	0.36	1.07	0.71	1.24	2.62	2.45	1.62	1.14	1.02	0.81	0.71	0.88	0.57
0.73	0.96	0.52	0.56	0.65	1.02	2.15	3.12	3.88	1.46	1.25	0.62	1.19	0.83	0.81
0.69	0.93	0.94	2.43	1.25	1.28	2.21	2.25	2.94	2.13	1.51	0.81	1.01	0.49	1.19
0.53	1.02	0.24	0.66	0.6	0.95	1.55	1.4	1.71	1.76	1.97	1.28	0.64	0.21	0.79
0.3	0.47	1.96	2.08	0.96	1.47	0.87	1.68	1.36	1.55	1.38	1.89	0.89	0.34	1.21
0.49	0.58	1.09	0.25	0.63	1.14	1.19	1.25	1.65	1.05	1.61	2.05	1.25	0.65	0.98
0.44	0.31	1.04	0.8	0.67	1.38	1.62	1.18	1.51	1.22	1.33	1.47	1.02	1	2.13
0.32	0.44	0.28	0.12	0.04	0.92	1.52	1.16	1.4	1.24	1.28	0.88	0.88	1.16	1.56
0.1	0.25	0.2	0.3	0.25	0.65	0.2	0.5	0.95	0.95	0.5	0.9	0.85	1.3	1.5
