# Supplementary material for: Parental vaccination to reduce measles immunity gaps in Italy
Source: eLife. 2019 Sep 3;8:e44942. doi: 10.7554/eLife.44942 (PMC6721460; doi:10.7554/eLife.44942)
Supplement: Supplementary file 2. [file elife-44942-supp2.zip › elife-44942-supp2-v1/BOOTSTRAPPED_POLYMOD_matrices/Mb.497]

4.07	1.23	0.38	0.22	0.24	0.65	1.09	1.21	1.16	0.57	0.47	0.56	0.43	0.57	0.81
1.09	8.25	2.28	0.36	0.24	0.41	0.76	1.32	1.55	0.49	0.59	0.42	0.48	0.46	0.82
0.17	1.08	14.77	3.24	0.89	0.52	0.51	1.08	1.57	1.56	0.83	0.36	0.19	0.23	0.72
0.25	0.33	1.38	17.54	1.29	0.72	0.68	0.79	1.37	2.41	1	0.53	0.3	0.01	0.42
0.07	0.15	0.6	1.33	5.12	2.3	1.22	1.22	1.17	1.58	1.42	0.87	0.43	0.12	0.48
0.09	0.32	0.5	0.85	2.41	2.85	1.88	0.94	0.65	1.03	0.5	1.03	0.29	0.12	0.47
0.98	0.82	0.43	0.16	0.65	1.45	2.69	2.51	1.37	0.86	1.08	0.65	0.8	0.45	0.55
0.71	1.02	0.62	0.38	1.1	1.19	2.77	3.17	4.06	1.25	1.15	0.44	0.83	0.77	0.85
0.73	0.77	1.02	0.69	1	1.06	2.13	2.15	3.33	2.38	1.52	0.75	1.06	0.44	1.1
1.37	1.54	1.11	2.6	0.66	0.91	1.85	1.65	1.52	1.54	1.4	1.11	0.48	0.18	0.95
0.23	2.8	5.34	2.68	0.8	1.21	1.05	1.57	1.41	1.61	1.54	1.59	0.91	0.48	0.91
0.43	1.24	1.26	0.43	1.07	1.31	1.21	1.5	1.45	1.4	1.64	1.57	1.4	0.69	1.19
0.43	0.4	1.24	0.86	0.81	1.1	1.07	1.17	1.4	1.57	1.21	1.76	1.02	1.29	2.43
0.32	0.26	0.21	0.11	0.11	0.47	1.21	1.26	0.84	0.89	1.05	0.84	1.42	1.53	1.68
0.2	0.24	0.24	0.28	0.44	0.72	0.28	0.52	0.76	0.92	0.64	0.6	1.2	0.88	1
