# Supplementary material for: Parental vaccination to reduce measles immunity gaps in Italy
Source: eLife. 2019 Sep 3;8:e44942. doi: 10.7554/eLife.44942 (PMC6721460; doi:10.7554/eLife.44942)
Supplement: Supplementary file 2. [file elife-44942-supp2.zip › elife-44942-supp2-v1/BOOTSTRAPPED_POLYMOD_matrices/Mb.651]

3.7	1.17	0.38	0.15	0.28	0.49	0.8	1.27	1.54	0.63	0.58	0.75	0.44	0.42	0.76
1.34	10.82	2.22	0.25	0.33	0.37	0.95	1.28	1.84	0.63	0.59	0.43	0.37	0.62	0.78
0.15	0.94	15.19	2.28	0.58	0.48	0.51	1.03	1.8	1.41	0.85	0.43	0.16	0.33	0.86
0.09	0.23	1.32	18.11	1.24	0.88	0.46	0.7	1.27	2.05	1.12	0.43	0.28	0.01	0.35
1.39	0.15	0.59	1.22	4.37	2.74	1.74	1.46	1.39	1.57	1.76	0.87	0.52	0.22	0.59
0.1	0.34	0.45	1.03	4.59	3	2.03	1.1	1.17	1.1	0.69	1.07	0.41	0.24	0.66
1.18	1.33	0.31	0.53	0.84	1.24	2.14	2.45	2.06	1.14	1.04	0.55	0.84	0.8	0.65
0.91	1.01	0.35	0.72	0.64	1.49	2.21	3.03	3.53	1.71	1.63	0.85	0.88	0.73	1.07
1.17	1.75	0.7	1.83	0.84	1.06	1.98	2.06	3.48	2	1.88	0.8	0.91	0.33	0.84
0.92	0.64	0.42	1.94	0.57	1.28	2.04	2.18	1.9	1.68	1.6	0.54	0.53	0.25	0.69
0.12	1.86	1.71	2	0.94	1.51	1.16	1.47	1.12	1.16	1.41	1.37	0.67	0.31	0.84
0.46	1.08	0.15	0.42	0.73	1.25	1.27	1.42	1.25	1.38	1.08	1.58	1.12	1	2.08
0.48	0.21	1.48	2.69	0.9	0.98	1.69	1.44	1.12	1.71	1.48	1.88	0.62	1.06	1.69
0.32	0.25	0.14	0.07	0.14	0.43	1.11	0.89	0.96	0.89	1	0.75	1.14	1.71	1.75
0.18	0.45	0.27	0.41	0.23	0.45	0.27	0.36	0.77	1.41	0.77	0.86	0.5	1.36	1.41
