# Supplementary material for: Parental vaccination to reduce measles immunity gaps in Italy
Source: eLife. 2019 Sep 3;8:e44942. doi: 10.7554/eLife.44942 (PMC6721460; doi:10.7554/eLife.44942)
Supplement: Supplementary file 2. [file elife-44942-supp2.zip › elife-44942-supp2-v1/BOOTSTRAPPED_POLYMOD_matrices/Mb.463]

4.3	1.78	0.51	0.27	0.29	0.44	0.75	1.37	1.22	0.68	0.51	0.63	0.48	0.44	0.77
1.16	9.68	1.9	0.18	0.24	0.39	0.69	1.6	1.67	0.63	0.57	0.43	0.43	0.47	0.74
0.25	1.05	14.75	1.82	0.45	0.51	0.53	1.02	1.77	1.34	0.74	0.45	0.26	0.4	0.75
0.02	0.23	0.87	16.1	1.52	1	0.54	0.62	1.41	1.87	1.25	0.44	0.31	0.05	0.34
1.12	0.23	0.29	0.94	4.83	2.4	1.15	0.98	1.25	1.44	1.35	0.88	0.48	0.17	0.46
0.09	0.11	0.61	1.02	3.14	3.5	3.68	1.82	1.57	0.82	1.09	1.02	0.64	0.23	1.09
0.86	1.25	0.16	0.14	0.93	1.98	3.14	2.77	2.09	1.5	1.5	0.82	0.86	0.55	0.59
0.75	0.83	0.4	0.62	0.87	1.44	2.35	3.35	3.31	1.38	1.21	0.62	1.1	0.75	0.96
0.8	0.97	0.67	1.3	1.03	1.33	2.05	2.05	2.98	1.83	2	0.92	0.95	0.42	0.85
1.27	0.66	0.85	3.9	0.68	0.92	1.61	1.69	1.63	1.37	1.69	0.95	0.47	0.1	0.69
0.08	3.19	4.31	1.86	0.92	1.53	0.95	1.41	1.31	1.32	1.24	1.63	0.76	0.29	0.68
0.31	1.42	2.83	0.86	0.81	1.5	0.86	1.31	1.83	1.56	1.22	2.36	1.94	1.22	2.58
0.4	0.23	1.46	1.92	0.5	1.25	1.44	1.27	1.13	1.63	1.17	1.13	1.04	0.98	1.21
0.15	0.35	0.26	0.26	0.21	0.38	1	0.79	1.12	1.12	0.91	0.68	1.03	1.32	1.71
0.24	0.38	0.1	0.62	0.24	0.38	0.43	1.05	1.57	1.52	0.67	1.14	0.9	3.67	1.52
