# Supplementary material for: Parental vaccination to reduce measles immunity gaps in Italy
Source: eLife. 2019 Sep 3;8:e44942. doi: 10.7554/eLife.44942 (PMC6721460; doi:10.7554/eLife.44942)
Supplement: Supplementary file 2. [file elife-44942-supp2.zip › elife-44942-supp2-v1/BOOTSTRAPPED_POLYMOD_matrices/Mb.235]

4.58	1.45	0.32	0.26	0.23	0.38	0.62	0.89	1.26	0.71	0.51	0.48	0.35	0.42	0.65
0.74	8.34	1.56	0.09	0.27	0.62	0.63	1.59	1.39	0.61	0.48	0.41	0.4	0.45	0.98
0.18	1.56	13.02	2.7	0.54	0.39	0.56	0.9	1.99	1.61	0.71	0.47	0.23	0.38	0.71
0.1	0.24	1.21	16.16	1.71	0.56	0.51	0.57	1.1	1.96	1.16	0.59	0.2	0.04	0.2
0.16	0.13	0.31	1.11	4.07	3.13	1.76	1.42	1.49	1.93	1.33	0.95	0.58	0.2	0.53
0.11	0.21	0.61	1.11	3.66	2.63	2.84	1.34	1.16	1.05	0.71	0.97	0.39	0.26	0.79
1.05	0.77	0.27	0.75	0.61	1.98	2.2	2.68	1.16	0.96	1.02	0.8	0.8	0.54	0.5
0.87	0.73	0.42	0.77	0.74	1.87	2.19	3.4	3.23	1.61	1.19	1.03	0.89	0.6	0.92
0.94	1.31	0.79	2.21	1.23	1.04	1.56	1.44	3.07	1.39	1.69	0.46	0.74	0.21	1.07
0.94	1.19	1.19	1.94	0.8	1.08	1.56	1.7	1.91	1.39	1.58	0.97	0.58	0.17	0.7
0.17	0.19	5.02	2.11	0.49	0.79	1.13	1.51	1.92	1.77	1.77	1.66	0.96	0.15	0.81
0.69	1.71	2.31	0.17	0.6	1.37	0.77	1.11	1.29	1.06	0.83	2.31	1.14	1	1.94
0.53	0.34	1.92	0.74	0.92	1.51	1.55	1.85	1.32	1.98	1.43	1.38	1.11	1.25	1.83
0.19	0.44	0.3	0.19	0.04	0.48	1.22	1.22	1.22	1.3	1.04	0.67	0.89	1.07	1.11
0.18	0.36	0.18	0.68	0.09	0.55	0.45	0.41	0.82	0.73	1	0.64	0.36	1.5	1.41
