# Supplementary material for: Parental vaccination to reduce measles immunity gaps in Italy
Source: eLife. 2019 Sep 3;8:e44942. doi: 10.7554/eLife.44942 (PMC6721460; doi:10.7554/eLife.44942)
Supplement: Supplementary file 2. [file elife-44942-supp2.zip › elife-44942-supp2-v1/BOOTSTRAPPED_POLYMOD_matrices/Mb.669]

4.64	1.55	0.22	0.13	0.19	0.55	0.78	1.13	1.15	0.58	0.43	0.54	0.58	0.55	0.63
0.7	9.77	1.55	0.28	0.45	0.47	0.84	1.19	1.5	0.64	0.7	0.45	0.33	0.39	0.95
0.24	1.1	14.58	2.48	0.83	0.56	0.57	1	1.58	1.38	0.99	0.47	0.15	0.38	0.75
0.11	0.29	1.57	17.17	2.19	0.82	0.58	0.74	1.26	1.68	1.29	0.43	0.28	0.07	0.36
0.17	0.11	0.75	1.51	4.06	2.55	0.96	1.17	1.23	1.72	1.57	0.81	0.62	0.21	0.6
0.06	0.17	0.19	0.5	2.11	3.69	2.94	1.25	0.81	1.03	0.89	1.08	0.61	0.22	0.89
1.12	1.1	0.37	0.96	0.98	1.45	2.47	2.33	1.84	1.31	1.33	0.76	0.98	0.82	0.65
0.95	1.25	0.25	1.11	0.73	2.06	1.98	3.45	2.75	1.81	1.09	0.88	1.12	0.55	0.84
0.69	1	0.93	1.74	1.5	1.28	1.76	1.77	3.11	1.86	1.93	0.73	1.04	0.49	1.19
1.02	0.98	0.34	1.45	0.62	0.92	1.58	1.43	1.45	1.58	1.28	1.15	0.68	0.19	0.92
0.13	0.21	1.95	1.15	0.72	1.18	0.82	1.67	1.85	1.54	1.56	1.33	0.72	0.13	0.74
0.25	1.62	0.86	0.6	0.92	1.14	1.52	1.05	1.78	1.52	1.46	2	1.38	0.95	1.31
0.38	0.27	0.6	0.71	0.31	1.17	0.88	1.62	1.15	1.33	1.13	1.46	0.9	0.85	1.63
0.24	0.28	0.12	0.08	0.28	0.76	1.04	1.16	0.6	0.88	0.84	0.56	1.4	1.24	0.8
0.06	0.06	0	0.5	0.12	0.88	0.25	0.38	0.31	0.75	0.81	0.94	0.31	1	1.44
