# Supplementary material for: Parental vaccination to reduce measles immunity gaps in Italy
Source: eLife. 2019 Sep 3;8:e44942. doi: 10.7554/eLife.44942 (PMC6721460; doi:10.7554/eLife.44942)
Supplement: Supplementary file 2. [file elife-44942-supp2.zip › elife-44942-supp2-v1/BOOTSTRAPPED_POLYMOD_matrices/Mb.803]

4.38	1.37	0.52	0.17	0.23	0.55	0.66	1.68	1.38	0.58	0.43	0.63	0.52	0.62	0.74
1.55	9.2	2.2	0.17	0.27	0.5	0.69	1.31	1.71	0.69	0.57	0.32	0.29	0.4	0.79
0.16	1.22	13.73	3.65	0.78	0.5	0.61	0.94	1.64	1.32	0.76	0.39	0.33	0.3	0.63
0.12	0.21	1.89	16.74	1.13	0.68	0.55	0.83	1.24	1.92	1.18	0.55	0.37	0.03	0.47
1.18	0.11	0.36	1.07	3.87	3.04	1.47	1.4	1.56	1.69	1.29	0.89	0.71	0.18	0.62
0.03	0.18	0.26	0.71	3.82	3.42	2.71	1.53	1	0.87	0.89	1.11	0.61	0.34	1.05
0.6	1.78	0.31	0.31	0.96	1.6	2.78	2.49	1.89	1.2	1.09	0.78	0.87	0.58	0.31
0.78	1.2	0.39	0.98	0.72	1.65	2.19	3.63	3.35	1.91	1.11	0.63	0.87	0.63	0.67
2.24	1.1	0.69	2.57	0.93	1.1	1.81	1.78	3.69	1.37	2.07	0.69	1	0.48	1.34
1.53	1.67	0.53	1.53	0.62	1.02	1.95	1.8	2.22	1.33	1.8	1.1	0.7	0.43	0.72
0.14	3.46	1.11	1.73	0.68	1.09	1	1.54	2.02	1.43	1.64	1.64	0.61	0.2	1.02
0.54	1.5	1.14	0.45	0.95	1.09	1.16	1.11	1.27	1.14	1.21	1.73	1.04	0.73	1.14
0.35	0.24	0.82	0.84	0.76	1.61	1.65	1.71	1.41	1.61	1.43	1.51	0.98	1.04	1.51
0.29	0.25	0.14	0.11	0.14	0.64	1.14	1.14	0.89	0.96	1.07	0.71	1.29	1.36	1.5
0.1	0	0.1	0.43	0.48	0.57	0.14	0.33	0.62	0.76	0.62	0.57	0.67	0.9	1.19
