# Supplementary material for: Parental vaccination to reduce measles immunity gaps in Italy
Source: eLife. 2019 Sep 3;8:e44942. doi: 10.7554/eLife.44942 (PMC6721460; doi:10.7554/eLife.44942)
Supplement: Supplementary file 2. [file elife-44942-supp2.zip › elife-44942-supp2-v1/BOOTSTRAPPED_POLYMOD_matrices/Mb.232]

4.59	1.74	0.41	0.09	0.18	0.43	1.08	1.36	1.41	0.66	0.45	0.8	0.41	0.53	0.76
1.24	7.99	2.8	0.15	0.24	0.59	0.75	1.29	1.86	0.58	0.72	0.39	0.38	0.51	0.84
0.33	1.31	12.83	2.03	0.5	0.44	0.69	0.76	1.5	1.23	0.86	0.48	0.28	0.39	0.74
0.13	0.19	1.4	19.71	1.25	0.82	0.66	0.62	1.06	2.31	1.16	0.41	0.28	0.03	0.22
0.55	0.25	0.55	1.26	5.47	2.91	1.58	1.34	1.62	1.7	2.08	0.96	0.66	0.02	0.55
0.05	0.27	0.44	0.59	2.8	3.12	3.2	1.51	1.17	0.9	0.95	1.02	0.51	0.29	1.05
0.93	0.47	0.22	1.13	0.95	1.58	2.62	2.18	1.6	0.88	1.23	0.8	0.72	0.53	0.65
0.83	1.55	0.43	0.62	0.69	1.14	1.5	2.93	4.81	1.88	1.26	0.71	0.74	0.67	1.05
2.48	1.8	0.8	0.6	1.07	1.08	1.53	1.67	3.62	1.77	2.38	0.48	1.3	0.25	0.87
0.61	0.68	0.84	2.4	0.71	1.21	1.68	1.61	2.21	1.77	1.85	0.85	0.56	0.18	0.95
0.13	1.92	3.65	2.96	0.6	1.35	0.94	1.33	1.52	1.44	1.56	1.83	0.92	0.35	0.67
0.23	0.43	2.09	0.45	0.66	0.84	0.75	0.95	1.36	1.07	0.98	1.98	1.3	0.75	1.45
0.28	0.33	1.67	1	0.61	1.26	1.39	1.48	1.26	1.43	0.91	1.28	0.39	0.96	1.22
0.11	0.29	0.11	0.11	0.2	0.6	1.26	0.74	0.86	1.11	1.09	0.69	1.23	1.09	1.54
0.22	0.28	0.28	0.33	0.17	0.33	0.44	0.44	1	1.28	0.5	1.22	1	1.67	1.67
