# Supplementary material for: Parental vaccination to reduce measles immunity gaps in Italy
Source: eLife. 2019 Sep 3;8:e44942. doi: 10.7554/eLife.44942 (PMC6721460; doi:10.7554/eLife.44942)
Supplement: Supplementary file 2. [file elife-44942-supp2.zip › elife-44942-supp2-v1/BOOTSTRAPPED_POLYMOD_matrices/Mb.464]

5.2	1.6	0.37	0.23	0.27	0.57	0.87	1.13	1.22	0.63	0.4	0.42	0.37	0.45	0.63
0.55	9.06	1.42	0.26	0.36	0.39	0.56	1.44	1.71	0.62	0.53	0.32	0.44	0.59	0.73
0.21	1.29	13.42	2.19	0.52	0.57	0.51	1.01	1.94	1.18	0.97	0.32	0.16	0.39	0.79
0.14	0.33	1.22	16.99	1.33	0.75	0.65	0.64	1.29	2.14	1.13	0.42	0.2	0.04	0.29
0.67	0.33	0.4	1.12	4.55	2.71	1.31	0.88	1.57	1.67	1.55	0.98	0.67	0.36	1.19
0.07	0.25	0.34	0.55	2.52	3.45	2.91	1.25	1.14	1.18	0.68	0.93	0.5	0.27	0.75
0.76	0.79	0.34	0.66	1.5	1.91	2.83	2.38	1.84	0.76	1.07	0.84	0.74	0.47	0.86
0.98	0.45	0.31	0.75	0.84	1.53	2.71	3.12	3.08	1.63	1.22	0.98	0.78	0.92	0.73
0.45	0.68	0.96	1.4	1.25	1.04	1.91	2.51	2.7	2.3	1.77	0.87	0.91	0.72	1.26
1.29	0.86	0.66	0.7	0.61	0.75	1.61	1.96	2.14	2.2	1.84	1.23	0.38	0.14	0.54
0.16	0.36	3.89	2.55	0.68	1.25	0.93	1.79	1.55	1.54	1.39	2.09	0.7	0.29	1.12
0.24	0.34	1.83	0.48	0.97	1.16	1.4	1.59	1.93	1.76	1.69	1.67	1.28	0.98	1.74
0.33	0.2	0.24	1.5	0.98	1.2	1.48	1.52	1.2	1.3	1.28	1.39	0.98	0.83	1.5
0.27	0.27	0.2	0.23	0.1	0.73	1.2	0.93	0.7	0.9	0.9	0.7	0.9	1.13	1.37
0.3	0.26	0.43	0.22	0	0.83	0.65	0.39	0.87	0.96	0.7	1.13	0.87	1.48	1.61
