# Supplementary material for: Parental vaccination to reduce measles immunity gaps in Italy
Source: eLife. 2019 Sep 3;8:e44942. doi: 10.7554/eLife.44942 (PMC6721460; doi:10.7554/eLife.44942)
Supplement: Supplementary file 2. [file elife-44942-supp2.zip › elife-44942-supp2-v1/BOOTSTRAPPED_POLYMOD_matrices/Mb.656]

4.38	1.46	0.27	0.12	0.18	0.58	0.88	1.44	1.04	0.56	0.42	0.67	0.5	0.5	0.73
1.41	7.56	1.9	0.13	0.29	0.56	0.88	1.17	1.6	0.71	0.4	0.51	0.42	0.5	0.71
0.22	1.17	14.67	3.38	0.76	0.58	0.58	1.07	1.72	1.36	0.84	0.37	0.22	0.24	0.71
0.18	0.24	1.38	16.52	1.48	0.62	0.56	0.85	1.23	2.03	1.38	0.49	0.41	0.03	0.37
1	0.24	0.71	1.33	5.82	3.08	1.51	1.41	1.59	1.47	1.47	0.86	0.57	0.14	0.61
0.12	0.1	0.26	0.52	4.07	3.71	3.57	1.64	1.5	0.88	1.12	1.02	0.71	0.38	0.93
0.91	1.24	0.2	0.2	0.78	1.87	2.43	3.02	1.57	1.22	1.11	0.91	0.67	0.59	0.67
0.69	1.03	0.51	0.69	0.81	1.69	2.32	2.94	2.93	1.32	1.32	0.89	1	0.83	0.92
0.32	1.21	1.02	1.93	0.71	0.75	1.57	2.07	2.82	1.98	1.62	0.71	0.95	0.38	0.93
1.2	1.18	0.64	3.22	0.46	0.78	1.94	1.26	1.62	1.24	1.18	0.5	0.52	0.22	0.84
0.14	0.24	1.88	2.36	0.62	0.74	1.07	1.62	1.6	1.71	1.53	1.45	0.79	0.31	0.93
0.15	1.63	1.15	0.33	0.7	1.13	1.28	1.24	1.67	1.35	1.59	1.91	1.48	0.85	1.22
0.27	0.16	1.55	0.89	0.84	0.95	1.55	1.36	1.45	1.34	1.23	1.52	0.68	0.59	1.68
0.38	0.12	0.08	0.12	0.38	0.83	1.17	1.21	0.62	0.83	0.88	0.62	0.79	0.88	1.46
0.18	0.32	0.18	0.41	0.27	0.59	0.27	0.36	0.73	0.77	0.64	0.77	0.64	0.45	1.23
