# Supplementary material for: Parental vaccination to reduce measles immunity gaps in Italy
Source: eLife. 2019 Sep 3;8:e44942. doi: 10.7554/eLife.44942 (PMC6721460; doi:10.7554/eLife.44942)
Supplement: Supplementary file 2. [file elife-44942-supp2.zip › elife-44942-supp2-v1/BOOTSTRAPPED_POLYMOD_matrices/Mb.490]

5.22	1.72	0.42	0.09	0.12	0.5	0.93	1.15	1.57	0.81	0.5	0.87	0.41	0.52	0.76
2.05	9.05	1.75	0.12	0.27	0.46	0.86	1.22	1.7	0.59	0.54	0.35	0.36	0.54	0.73
0.12	1.11	14.03	2.14	0.7	0.67	0.49	0.74	1.79	1.19	0.96	0.33	0.17	0.33	0.67
0.11	0.21	1.08	19.62	1.49	0.57	0.43	0.64	1.09	2.16	1.07	0.61	0.11	0.01	0.43
0.17	0.28	0.42	1.02	4.13	3.32	1.68	1.25	1.33	1.93	1.33	0.98	0.77	0.37	0.85
0.15	0.21	0.23	0.67	4.23	3.9	3.56	1.74	1.59	1.18	1.31	0.82	0.49	0.26	0.54
0.96	0.75	0.4	1.15	0.91	1.74	2.91	2.09	1.36	0.92	0.87	0.87	0.83	0.6	0.58
1.04	0.96	0.36	0.69	0.82	1.73	1.85	3.27	2.96	1.47	0.95	0.78	0.67	0.73	0.95
0.32	1.32	0.91	1.04	1.17	1.09	2.36	2.57	3.04	2.53	2.28	0.72	1.09	1.04	1.47
1.42	0.65	0.46	1.67	0.73	0.75	1.48	1.58	1.4	1.29	1.75	1.62	0.52	0.29	0.88
0.26	2.04	3.15	1.96	0.72	1.28	1.11	1.57	2	1.85	1.85	1.87	0.83	0.35	1.11
0.21	0.91	3.07	0.26	0.77	1.28	1.07	1.09	0.89	1.46	1.21	1.86	1.53	1.16	1.91
0.43	0.14	1.47	0.1	0.59	1.1	1.43	1.29	1.27	1.49	1.2	1.39	1.08	1	1.18
0.45	0.18	0.09	0.09	0.09	0.45	1.09	0.91	0.73	0.64	0.73	0.59	1.09	1.5	0.86
0.24	0.33	0.45	0.33	0.27	0.39	0.27	0.18	1.06	0.64	0.7	0.79	0.76	0.67	1.61
