# Supplementary material for: Parental vaccination to reduce measles immunity gaps in Italy
Source: eLife. 2019 Sep 3;8:e44942. doi: 10.7554/eLife.44942 (PMC6721460; doi:10.7554/eLife.44942)
Supplement: Supplementary file 2. [file elife-44942-supp2.zip › elife-44942-supp2-v1/BOOTSTRAPPED_POLYMOD_matrices/Mb.835]

3.77	1.66	0.36	0.25	0.27	0.62	0.84	1.14	1.25	0.58	0.55	0.53	0.42	0.44	0.59
0.93	9.49	2.56	0.12	0.33	0.62	0.94	1.25	1.53	0.73	0.49	0.66	0.43	0.53	0.65
0.2	1.19	14.69	2.56	0.66	0.48	0.6	0.85	1.76	1.69	1.16	0.44	0.23	0.33	0.78
0.15	0.33	1.3	15.14	2.15	1.35	0.68	0.59	1.29	2.09	1.33	0.67	0.23	0.05	0.62
1.58	0.15	0.46	1	4.48	3.62	1.38	1.31	1.46	1.94	1.6	1.15	0.63	0.25	0.48
0.08	0.19	0.59	1.24	5.59	3.41	1.92	1.41	1.19	0.84	0.84	0.92	0.51	0.43	1.22
0.74	0.81	0.4	0.57	0.91	1.48	1.91	2.12	1.45	0.71	0.81	0.79	0.67	0.52	0.55
0.87	1.19	0.48	0.36	0.93	1.25	2.67	2.99	3.67	1.48	1.34	0.84	0.97	0.64	0.88
1.17	1.83	0.72	1.17	1.03	1.28	1.88	2.15	2.98	2.02	1.35	0.67	0.82	0.32	0.77
0.9	0.62	0.77	2.58	0.71	0.96	1.56	1.85	1.85	1.31	1.81	0.98	0.52	0.35	0.81
0.03	1.25	1.75	2.32	0.73	1.03	1.08	1.71	2.03	1.89	1.49	1.87	0.67	0.14	0.98
0.6	1.51	0.3	0.33	0.77	1.09	1.35	1.23	1.67	1.33	1.33	2.37	1.49	1.23	1.91
0.36	0.29	1.83	1.62	0.67	2.1	1.45	1.62	1.12	1.86	1.31	1.4	0.64	1.43	2.48
0.12	0.31	0.19	0.16	0.25	0.72	1.12	0.88	0.78	1.19	0.66	0.75	0.72	0.72	1.31
0.21	0.32	0.21	0.58	0.21	0.79	0.58	0.74	0.79	1.32	0.26	0.89	0.84	1.58	1.16
