# Supplementary material for: Parental vaccination to reduce measles immunity gaps in Italy
Source: eLife. 2019 Sep 3;8:e44942. doi: 10.7554/eLife.44942 (PMC6721460; doi:10.7554/eLife.44942)
Supplement: Supplementary file 2. [file elife-44942-supp2.zip › elife-44942-supp2-v1/BOOTSTRAPPED_POLYMOD_matrices/Mb.499]

3.94	2	0.38	0.21	0.27	0.49	0.9	1.15	1.1	0.54	0.28	0.44	0.45	0.45	0.73
1.2	7.55	2.24	0.24	0.34	0.69	0.81	1.59	1.55	0.74	0.58	0.35	0.38	0.35	0.63
0.17	1.05	13.71	2.29	0.61	0.31	0.4	0.95	1.57	1.24	0.64	0.37	0.23	0.32	0.69
0.18	0.21	1.7	17.88	1.68	1.08	0.74	0.74	1.36	2.04	1.16	0.51	0.27	0.03	0.47
0.12	0.15	0.5	0.85	5.04	3.58	1.71	1.08	1.81	1.65	1.96	0.9	0.73	0.17	0.52
0.05	0.18	0.28	0.85	3.33	4.08	2.92	1.59	1.08	1.21	1.05	0.82	0.31	0.13	0.79
0.89	0.33	0.28	0.48	0.83	1.33	2.41	2.39	1.63	0.98	1.17	0.8	0.78	0.48	0.54
0.96	1	0.38	0.68	0.54	1.71	2.39	2.77	2.5	1.71	0.75	0.8	0.79	0.5	0.55
1.21	1.04	0.73	2.77	0.88	1.11	1.89	1.54	3.18	1.55	2.07	0.62	0.73	0.39	0.8
0.52	0.74	0.61	1.89	0.48	0.62	1.29	1.23	1.88	1.45	1.7	0.71	0.3	0.24	0.7
0.16	0.91	2.25	2.36	0.65	1.31	1.11	1.95	1.95	1.64	1.62	1.84	0.73	0.16	0.89
0.36	0.62	1.62	0.43	0.6	1.05	0.88	1.5	1.9	1.26	1.64	2.14	1.26	0.71	1.67
0.48	0.24	0.55	1.14	0.95	1.57	1.57	1.72	1.31	1.55	1.12	1.38	1.1	1.36	1.72
0.21	0.38	0.08	0.25	0.21	0.71	1.21	1	1.12	0.67	1.29	0.67	2	1.79	2.38
0.27	0.42	0.15	0.42	0.15	0.38	0.46	0.42	1.12	0.88	0.58	0.85	0.73	1.54	1.23
