# Supplementary material for: Parental vaccination to reduce measles immunity gaps in Italy
Source: eLife. 2019 Sep 3;8:e44942. doi: 10.7554/eLife.44942 (PMC6721460; doi:10.7554/eLife.44942)
Supplement: Supplementary file 2. [file elife-44942-supp2.zip › elife-44942-supp2-v1/BOOTSTRAPPED_POLYMOD_matrices/Mb.452]

4.14	1.13	0.3	0.1	0.2	0.63	0.84	1.25	1.37	0.61	0.54	0.51	0.42	0.49	0.66
1.33	10.03	1.62	0.23	0.54	0.57	0.87	1.41	1.65	0.63	0.58	0.41	0.43	0.48	0.86
0.2	1.18	13.66	3.08	0.79	0.37	0.48	1.11	1.67	1.56	0.84	0.39	0.13	0.4	0.67
0.11	0.33	0.95	18.52	1.48	0.67	0.64	0.56	1.2	1.87	1.23	0.51	0.28	0.03	0.43
0.86	0.29	0.46	1.14	3.9	2.73	1.42	1.14	1.31	1.61	1.83	0.83	0.56	0.24	0.88
0.14	0.36	0.18	1.07	2.5	3.09	3.84	2.02	1.57	1.14	1.36	0.93	0.5	0.14	0.8
1.12	1.44	0.4	0.27	1.21	2.08	3	2.71	2.52	1.04	1.48	0.98	0.73	0.81	0.58
0.78	0.97	0.43	0.49	0.72	0.96	2.72	2.85	3.28	1.51	1.27	0.84	0.9	0.58	1.01
0.86	0.92	0.88	0.59	1.29	1.06	2.24	2.51	3.33	1.78	2.06	0.75	0.94	0.51	1.35
1.19	0.46	0.37	2.27	0.58	0.9	1.69	1.54	1.9	1.65	1.46	0.73	0.65	0.12	1.1
0.2	1.87	3.82	1.27	0.7	0.82	1.13	1.38	1.45	1.48	1.9	1.5	0.78	0.32	0.95
0.11	0.79	1.09	0.34	0.58	0.96	0.94	1	1.47	1.21	1.34	1.64	0.87	0.74	1.11
0.35	0.3	1.65	0.28	0.92	1.3	1.62	1.85	1.5	1.55	1.57	1.52	1.02	1.05	2.08
0.22	0.5	0.28	0.22	0.19	0.84	1.09	1.12	1.25	1.34	1.03	0.88	1.09	1.28	1.28
0.19	0.31	0.12	0.44	0.38	0.19	0.25	0.56	1.06	1.12	0.81	1.06	1	1.62	1.75
