# Supplementary material for: Parental vaccination to reduce measles immunity gaps in Italy
Source: eLife. 2019 Sep 3;8:e44942. doi: 10.7554/eLife.44942 (PMC6721460; doi:10.7554/eLife.44942)
Supplement: Supplementary file 2. [file elife-44942-supp2.zip › elife-44942-supp2-v1/BOOTSTRAPPED_POLYMOD_matrices/Mb.660]

4.56	1.35	0.35	0.3	0.33	0.48	0.83	1.11	1.49	0.81	0.54	0.51	0.48	0.45	0.99
1.25	9.42	1.97	0.16	0.36	0.48	0.87	1.77	2	0.68	0.52	0.39	0.49	0.39	0.74
0.19	1.35	13.55	2.24	0.74	0.58	0.59	1.04	1.91	1.38	0.93	0.45	0.08	0.45	0.98
0.13	0.19	1.26	18.43	1.48	1.1	0.55	0.84	1.26	1.83	1.07	0.64	0.14	0.03	0.41
0.63	0.15	0.57	1.2	4.43	3.07	1.2	1.39	1.07	1.54	1.3	0.7	0.52	0.15	0.7
0.08	0.17	0.94	1.08	3.14	3.69	2.61	1.25	1.19	1.14	1.19	1.08	0.61	0.28	1.14
0.61	0.44	0.12	0.15	0.95	1.8	2.59	2.54	1.32	1	0.95	0.76	0.61	0.27	0.49
1.03	1.23	0.32	0.56	0.66	1.35	2.11	3.39	3.39	1.76	0.92	0.65	1.06	0.66	0.84
0.31	1.47	0.83	1.37	1.27	1.17	1.95	2.15	3.02	2.15	2.17	0.81	0.97	0.44	1
0.73	0.45	0.4	0.57	0.57	1.05	1.82	1.72	1.73	1.15	1.53	1.07	0.55	0.3	0.97
0.23	2.06	1.91	2.68	0.68	1.08	0.94	1.62	2.11	1.75	1.66	2.04	0.79	0.32	1.26
0.33	0.56	1.08	0.18	0.69	1.02	1.36	1.31	1.43	1.18	1.66	1.51	1.2	0.8	1.3
0.2	0.29	2.49	0.2	0.71	1.41	1.55	2.12	1.55	2.53	1.92	2.51	0.61	1.1	1.47
0.25	0.33	0.08	0.08	0.17	0.79	1.04	0.71	0.83	1.08	0.92	0.71	1.25	1.5	1.42
0.24	0.32	0.16	0.52	0.32	0.48	0.48	0.88	1.28	0.96	0.52	0.64	1.08	2.48	1.24
