# Supplementary material for: Parental vaccination to reduce measles immunity gaps in Italy
Source: eLife. 2019 Sep 3;8:e44942. doi: 10.7554/eLife.44942 (PMC6721460; doi:10.7554/eLife.44942)
Supplement: Supplementary file 2. [file elife-44942-supp2.zip › elife-44942-supp2-v1/BOOTSTRAPPED_POLYMOD_matrices/Mb.204]

4.4	1.77	0.44	0.15	0.18	0.53	1	1.15	1.45	0.69	0.64	0.73	0.49	0.51	0.87
0.88	9.33	2.1	0.32	0.38	0.43	0.73	1.39	1.89	0.81	0.54	0.4	0.36	0.43	0.98
0.11	1.45	12.91	2.38	0.61	0.3	0.59	0.85	1.91	1.5	0.75	0.31	0.11	0.36	0.56
0.13	0.19	1.06	16.22	1.58	1	0.41	0.63	1.14	1.77	1.08	0.63	0.15	0.08	0.45
0.17	0.12	0.21	0.91	3.29	2.98	1.59	1.03	1.17	1.68	1.33	1.03	0.71	0.23	0.64
0.14	0.3	0.25	1.02	3.89	2.59	3.23	1.45	1.02	1.14	1.34	1	0.5	0.23	0.91
0.87	0.58	0.24	0.71	0.89	1.87	2.42	2.39	1.45	0.89	0.95	0.87	0.47	0.74	0.55
0.58	1.2	0.52	0.4	1.04	0.9	2.68	3.1	3.88	1.38	1.12	0.68	0.86	0.78	0.78
1.11	1.27	1.06	1.19	1.04	1.01	1.29	2.03	3.04	1.81	1.84	0.69	0.83	0.57	1.23
1.62	0.7	0.7	2.98	0.72	0.92	1.35	1.7	2.28	1.97	1.93	1.37	0.62	0.33	0.83
0.12	0.33	4	2.53	0.63	1.35	0.84	1.14	1.06	1.27	1.45	1.33	0.82	0.22	0.69
0.44	0.6	0.67	0.38	0.77	1.12	1.31	1.5	1.77	1.42	1.33	1.77	1.58	0.77	1.65
0.64	0.34	1.45	0.25	0.8	1.23	1.52	2.09	1.7	2.12	1.62	2.2	1.12	1.52	1.52
0.3	0.15	0.15	0.05	0.2	0.6	1.2	1.1	0.5	0.75	0.5	0.4	1	0.85	0.5
0.1	0.19	0.1	0.29	0.1	0.43	0.24	0.24	0.76	1.05	0.86	1	0.67	1.19	1.43
