# Supplementary material for: Parental vaccination to reduce measles immunity gaps in Italy
Source: eLife. 2019 Sep 3;8:e44942. doi: 10.7554/eLife.44942 (PMC6721460; doi:10.7554/eLife.44942)
Supplement: Supplementary file 2. [file elife-44942-supp2.zip › elife-44942-supp2-v1/BOOTSTRAPPED_POLYMOD_matrices/Mb.694]

5.41	1.58	0.42	0.23	0.29	0.48	0.85	1.25	1.41	0.97	0.6	0.6	0.29	0.59	0.71
0.81	10.99	2.49	0.34	0.4	0.47	0.77	1.19	1.87	0.65	0.74	0.49	0.51	0.52	0.81
0.15	1.11	16.57	2.52	0.6	0.4	0.45	0.97	1.77	1.38	0.92	0.56	0.22	0.19	0.61
0.13	0.29	0.98	19.05	1.37	0.56	0.53	0.52	0.87	1.9	1.11	0.65	0.27	0	0.5
0.54	0.2	0.36	0.86	4.54	2.58	1.46	0.88	0.88	1.16	1.72	0.56	0.36	0.14	0.58
0.05	0.05	0.31	0.79	4.59	3.26	2.85	1.41	1.26	0.85	0.79	1.28	0.41	0.28	1
0.78	0.69	0.26	0.81	0.78	1.81	2.85	2.31	1.52	1.11	1.43	0.81	0.76	0.56	0.57
0.74	0.91	0.37	0.57	0.65	1.06	2.3	2.96	3.44	1.57	1.35	0.81	0.59	0.91	0.8
0.77	0.62	0.98	2.19	1.15	1.21	1.75	1.88	2.92	2.06	1.83	0.5	1	0.4	1.35
1.38	0.54	0.4	1.65	0.59	1.16	1.9	1.76	1.94	1.27	1.46	0.9	0.32	0.27	0.76
0.14	0.36	2.5	1.84	0.91	1.32	0.91	1.48	1.5	1.55	1.5	1.43	0.61	0.27	1.11
0.19	0.92	0.81	0.38	0.77	1.19	1.35	1.12	1.38	1.12	1.38	1.63	1.02	0.87	1.75
0.38	0.31	2.22	0.8	0.78	0.8	1.29	1.58	1.25	2.11	1.22	2.11	0.6	0.84	1.16
0.39	0.42	0.28	0.19	0.22	0.53	1.03	1.47	1	1.06	0.5	0.64	0.61	1.03	0.97
0.22	0.17	0.39	0.44	0.33	1.11	0.56	0.72	0.89	1	0.56	0.67	1.11	1.44	0.89
