# Supplementary material for: Parental vaccination to reduce measles immunity gaps in Italy
Source: eLife. 2019 Sep 3;8:e44942. doi: 10.7554/eLife.44942 (PMC6721460; doi:10.7554/eLife.44942)
Supplement: Supplementary file 2. [file elife-44942-supp2.zip › elife-44942-supp2-v1/BOOTSTRAPPED_POLYMOD_matrices/Mb.658]

5.6	1.73	0.29	0.2	0.23	0.64	0.89	1.12	1.11	0.7	0.49	0.61	0.41	0.43	0.82
1.37	8.51	2.54	0.45	0.2	0.54	0.59	1.2	1.68	0.61	0.82	0.38	0.33	0.53	0.95
0.25	1.05	14.23	2.17	0.67	0.39	0.54	0.86	1.79	1.61	0.92	0.27	0.11	0.32	0.8
0.1	0.27	1.28	15.85	1.62	0.66	0.44	0.65	1.07	1.9	0.96	0.46	0.34	0.08	0.41
0.78	0.22	0.27	0.67	4.8	4.61	1.49	1.31	1.51	1.67	1.45	1.04	0.63	0.35	0.82
0.05	0.16	0.47	0.84	3.68	2.87	2.63	1.32	1.11	0.79	0.92	1.08	0.58	0.32	0.79
0.95	1.16	0.27	0.23	0.98	2.18	2.77	2.64	1.36	1.41	1.23	0.93	0.86	0.59	0.43
0.85	0.81	0.39	0.5	0.58	1.08	1.82	2.16	2.71	1.35	1	0.79	0.74	0.69	0.87
0.84	1.41	1.14	0.47	1.2	1.18	2.24	1.9	3.35	1.94	2.12	0.8	0.86	0.63	0.82
1.4	0.85	0.97	3	0.4	0.75	1.35	1.45	1.62	1.42	1.35	0.85	0.42	0.12	0.6
0.1	1.21	4.73	3.05	0.71	1.1	0.92	1.17	1.95	1.86	1.73	1.79	0.92	0.24	1.22
0.11	1.09	0.25	0.32	0.45	0.7	0.89	1.02	0.89	0.93	1.2	1.75	1.57	1.05	1.16
0.39	0.3	0.76	0.13	0.57	1.04	1.59	0.98	1.26	1.17	1.37	1.65	1.09	0.8	1.67
0.26	0.57	0.26	0.3	0.26	0.7	1.22	0.96	1.04	1.04	0.7	0.91	0.83	1.39	1.09
0.2	0.25	0.15	0.5	0.1	0.4	0.3	0.35	0.9	0.75	0.65	0.8	0.75	1.1	1.2
