# Supplementary material for: Parental vaccination to reduce measles immunity gaps in Italy
Source: eLife. 2019 Sep 3;8:e44942. doi: 10.7554/eLife.44942 (PMC6721460; doi:10.7554/eLife.44942)
Supplement: Supplementary file 2. [file elife-44942-supp2.zip › elife-44942-supp2-v1/BOOTSTRAPPED_POLYMOD_matrices/Mb.832]

4.33	1.64	0.45	0.2	0.2	0.6	0.8	1.19	1.39	0.66	0.6	0.45	0.44	0.58	0.95
0.65	10.47	1.5	0.35	0.37	0.59	0.63	1.48	1.73	0.8	0.6	0.41	0.37	0.48	0.98
0.25	1.24	15.63	2.83	0.71	0.38	0.49	0.89	1.63	1.42	0.8	0.49	0.24	0.39	0.69
0.09	0.18	0.89	19.32	1.93	1.04	0.46	0.79	1.21	1.98	1.23	0.84	0.14	0	0.4
1.12	0.24	0.51	1.24	4.49	3.24	1.63	1.61	1.12	1.76	1.55	1.1	0.65	0.22	0.76
0.17	0.22	0.8	1.04	3.33	4.15	3.17	1.5	1.11	1.22	1.2	0.78	0.52	0.2	0.93
0.95	0.93	0.42	1.15	0.73	1.64	2.33	2.53	1.49	0.91	0.95	0.98	0.58	0.58	0.56
0.98	0.91	0.43	0.43	0.64	1.28	2.64	2.87	2.91	1.68	0.94	1.19	0.79	0.6	0.83
0.82	0.8	1.02	3.14	1.14	1.16	1.84	1.82	3.08	2.16	2.12	0.7	0.92	0.5	0.98
2.27	0.76	0.59	2.83	1	1.52	2.05	2.3	2.02	1.78	1.7	1.02	0.65	0.35	0.75
0.05	1.82	1.53	2.04	0.84	1.26	1.12	1.58	1.72	1.53	1.68	1.6	0.42	0.21	0.86
0.16	0.44	0.62	0.7	1.16	1.46	0.88	1.12	1.62	1.38	1.16	1.42	1.5	0.84	1.9
0.48	0.24	0.52	0.11	0.28	1.24	1.35	1.26	1.15	1.15	1.04	1.39	0.57	1.35	1.35
0.17	0.3	0.09	0.17	0.52	0.43	1.13	1.43	0.74	0.83	0.48	0.57	1.04	0.91	1.52
0.18	0.23	0.27	0.41	0.27	0.73	0.45	0.5	0.82	1.14	0.86	0.86	1.05	1.41	1.27
