# Supplementary material for: Parental vaccination to reduce measles immunity gaps in Italy
Source: eLife. 2019 Sep 3;8:e44942. doi: 10.7554/eLife.44942 (PMC6721460; doi:10.7554/eLife.44942)
Supplement: Supplementary file 2. [file elife-44942-supp2.zip › elife-44942-supp2-v1/BOOTSTRAPPED_POLYMOD_matrices/Mb.693]

4.96	1.38	0.47	0.26	0.28	0.61	0.78	1.22	1.44	0.71	0.57	0.5	0.5	0.53	0.76
0.88	9.15	1.97	0.23	0.23	0.49	0.58	1.5	1.51	0.68	0.56	0.32	0.53	0.54	0.82
0.2	1.33	13.43	2.66	0.59	0.36	0.49	0.98	1.69	1.45	0.86	0.44	0.11	0.38	0.84
0.11	0.23	1.23	19.03	1.23	0.82	0.63	0.63	1.11	2.13	1.13	0.56	0.35	0	0.55
0.71	0.14	0.43	1.12	5.2	3.02	1.27	1.31	1.39	1.88	1.22	1	0.49	0.24	0.71
0.11	0.21	0.58	0.76	3.13	2.74	2.11	1.24	0.82	0.74	1.29	0.71	0.53	0.24	0.95
1.22	0.5	0.22	0.48	0.7	1.5	2.32	1.88	1.76	0.98	0.88	0.84	0.78	0.62	0.3
0.74	0.69	0.38	0.41	0.6	1.07	2.47	3.33	2.88	1.5	1.09	0.67	0.91	0.62	0.81
1.07	1.37	1.18	1.07	0.85	1.07	1.45	2.42	3.19	1.93	1.52	0.78	0.93	0.55	1.31
0.79	1.02	0.51	2.83	0.54	0.94	1.87	1.7	2.1	1.68	2	1.32	0.68	0.19	0.9
0.18	0.57	3.15	2.21	0.89	1.03	1.38	1.61	1.64	1.85	1.95	1.98	0.77	0.23	1.38
0.58	0.7	3.62	0.53	0.58	1.11	0.89	1.49	1.98	1.53	1.34	2.4	1.38	0.7	2.13
0.37	0.26	0.23	1.65	0.88	1.26	1.6	1.49	1.26	1.44	1.33	1.35	1.12	0.63	1.37
0.24	0.09	0.15	0.09	0.18	0.79	1.21	1.12	0.94	1.06	1.29	0.94	1.03	1.06	1.5
0.09	0.17	0.43	0.39	0.22	0.83	0.26	0.3	0.57	1.04	0.57	1.04	0.83	1.04	1.57
