# Supplementary material for: Parental vaccination to reduce measles immunity gaps in Italy
Source: eLife. 2019 Sep 3;8:e44942. doi: 10.7554/eLife.44942 (PMC6721460; doi:10.7554/eLife.44942)
Supplement: Supplementary file 2. [file elife-44942-supp2.zip › elife-44942-supp2-v1/BOOTSTRAPPED_POLYMOD_matrices/Mb.203]

7.02	2.2	0.42	0.08	0.26	0.71	0.91	1.22	1.28	0.73	0.62	0.64	0.36	0.52	1.06
0.96	9.8	2.06	0.21	0.35	0.49	0.69	1.68	1.86	0.7	0.48	0.39	0.37	0.52	0.86
0.16	1.31	14.93	3.26	0.87	0.42	0.73	0.86	1.74	1.48	1	0.42	0.21	0.37	0.6
0.06	0.19	0.99	16.47	1.53	0.9	0.37	0.67	1.06	2.06	0.88	0.56	0.22	0.06	0.41
0.17	0.17	0.38	1.1	4.19	3.42	1.83	1.31	1.48	1.79	1.83	0.92	0.75	0.21	0.71
0.08	0.3	0.49	0.78	3.32	3.38	2.65	1.41	0.92	1.27	1.05	0.59	0.27	0.27	0.51
1	0.74	0.14	0.7	0.95	2.23	2.91	2.44	1.35	1.09	1.33	1.07	0.81	0.44	0.4
1.02	1.04	0.46	0.68	0.72	1.4	2.62	2.7	3.6	1.64	1.52	0.92	0.78	0.8	0.72
1.12	1.04	0.8	1.45	1.78	1.57	2.37	2.33	3.55	2.31	2.12	1.31	1.06	0.67	1.24
1.34	0.82	1.08	1.71	0.66	1.16	1.79	1.48	1.75	1.41	1.64	0.81	0.59	0.3	0.99
0.14	1.29	3.66	1.85	0.85	1.03	1.15	1.27	1.42	1.53	1.81	1.9	0.8	0.29	1.12
0.65	1.79	1.15	0.25	0.67	1.29	0.75	1.17	1.65	1.21	1.33	2	1	0.83	1.5
0.3	0.26	0.33	0.14	0.79	1.37	1.91	1.58	1.51	1.4	1.49	1.53	1.16	1.16	1.91
0.17	0.48	0.17	0.13	0	0.65	1.17	1	1.22	1.61	1.35	0.96	0.83	1.09	0.87
0.27	0.19	0.15	0.35	0.38	0.54	0.27	0.27	0.77	0.58	0.58	0.81	0.65	0.5	1.27
