# Supplementary material for: Parental vaccination to reduce measles immunity gaps in Italy
Source: eLife. 2019 Sep 3;8:e44942. doi: 10.7554/eLife.44942 (PMC6721460; doi:10.7554/eLife.44942)
Supplement: Supplementary file 2. [file elife-44942-supp2.zip › elife-44942-supp2-v1/BOOTSTRAPPED_POLYMOD_matrices/Mb.667]

4.9	1.81	0.42	0.12	0.19	0.55	0.99	1.26	1.33	0.61	0.43	0.46	0.46	0.61	0.87
1.01	9.57	1.86	0.22	0.24	0.62	0.72	1.19	1.8	0.63	0.54	0.47	0.42	0.53	0.81
0.21	1.45	14.34	2.52	0.59	0.42	0.57	1.02	1.46	1.52	0.86	0.42	0.28	0.41	0.57
0.14	0.19	1.12	18.06	1.29	1.1	0.57	0.61	1.22	2.01	1.18	0.74	0.34	0.03	0.52
0.18	0.17	0.74	1.06	5.22	3.69	1.48	1.42	1	1.82	1.11	0.89	0.51	0.32	0.68
0.1	0.15	0.35	0.42	2.8	3.08	3.92	1.55	1.4	0.98	1.32	0.8	0.45	0.35	0.72
0.63	0.52	0.33	0.46	0.83	1.85	2.54	2.22	1.15	0.8	1.04	0.65	0.81	0.35	0.57
0.88	0.97	0.34	0.28	0.91	1.31	2.48	3.5	3.6	1.71	1.19	0.72	0.84	0.64	0.95
0.79	0.63	1.19	2.12	0.75	1.04	2.04	1.63	3.38	1.83	1.88	0.63	1.02	0.44	0.9
1.24	1.27	1.04	2.67	0.53	0.84	1.41	1.37	1.51	1.53	1.08	0.94	0.51	0.16	1.04
0.13	0.31	4.57	2.8	0.87	1.26	1.1	1.38	1.84	1.61	1.67	2	0.51	0.25	0.7
0.51	0.76	1.73	0.47	0.69	1.51	1.24	1.49	1.86	1.71	1.51	2.02	1.27	0.8	1.78
0.2	0.17	0.87	0.67	0.35	1.2	1.44	1.65	1.19	1.85	1.5	1.59	0.91	1.39	1.78
0.3	0.43	0.3	0.3	0.07	0.4	1.2	1.23	1.07	0.93	1	0.63	1.2	1.5	1.53
0.08	0.52	0.28	0.64	0.28	0.64	0.36	0.6	1	1.04	0.56	0.8	0.76	1.36	1.6
