# Supplementary material for: Parental vaccination to reduce measles immunity gaps in Italy
Source: eLife. 2019 Sep 3;8:e44942. doi: 10.7554/eLife.44942 (PMC6721460; doi:10.7554/eLife.44942)
Supplement: Supplementary file 2. [file elife-44942-supp2.zip › elife-44942-supp2-v1/BOOTSTRAPPED_POLYMOD_matrices/Mb.455]

5.3	2.01	0.37	0.21	0.17	0.4	1.04	1.23	1.2	0.91	0.41	0.8	0.51	0.43	0.69
0.42	7.11	1.85	0.22	0.41	0.62	0.64	1.08	1.47	0.61	0.53	0.44	0.49	0.45	0.92
0.25	1.23	16.14	3.2	0.6	0.45	0.37	1.07	1.6	1.53	0.68	0.42	0.15	0.36	0.57
0.13	0.16	2.13	16.13	1.69	0.69	0.51	0.76	1.26	1.84	1.25	0.46	0.31	0.06	0.43
0.05	0.17	0.49	0.9	4.8	2.9	1.46	1.34	0.76	1.32	1.66	0.71	0.63	0.1	0.8
0.17	0.32	0.41	1.02	3.17	3	2.8	1.44	0.93	1	1.07	0.83	0.51	0.2	1.02
1.17	1.25	0.31	0.17	0.54	1.62	2.46	2.65	1.79	1.25	1.08	0.75	0.9	0.88	0.58
0.75	1.14	0.25	0.65	0.78	1.71	2.39	3.8	3.49	1.61	1.02	0.63	1.02	0.65	0.84
0.74	1.19	0.64	2.91	1.38	1.3	2.15	1.57	2.89	1.7	1.72	0.51	0.72	0.26	0.96
0.48	0.61	0.67	2.21	0.59	0.89	1.23	1.56	1.49	1.48	1.41	1.07	0.62	0.21	0.95
0.25	1.08	3.71	2.51	0.85	1.56	1.12	1.49	1.8	1.59	1.85	1.61	0.81	0.39	1.36
0.34	1.51	1.09	0.55	1	1.4	1.02	1.57	2.28	1.57	1.6	1.49	1.21	0.92	1.92
0.48	0.28	0.35	0.72	0.61	1.07	1.33	1.33	1.22	1.28	1.02	1.26	1.02	1.22	1.81
0.38	0.45	0.21	0.1	0.14	0.48	1.21	1.07	0.86	1.07	0.79	0.55	1.17	1.17	1.03
0.13	0.33	0.2	0.33	0.2	0.3	0.33	0.5	1.2	0.77	0.93	0.7	1	1.57	1.53
