# Supplementary material for: Parental vaccination to reduce measles immunity gaps in Italy
Source: eLife. 2019 Sep 3;8:e44942. doi: 10.7554/eLife.44942 (PMC6721460; doi:10.7554/eLife.44942)
Supplement: Supplementary file 2. [file elife-44942-supp2.zip › elife-44942-supp2-v1/BOOTSTRAPPED_POLYMOD_matrices/Mb.715]

5.2	1.8	0.31	0.28	0.34	0.48	0.97	1.29	1.08	0.72	0.69	0.72	0.4	0.57	0.68
1.2	9	1.53	0.23	0.36	0.53	0.98	1.19	1.62	0.7	0.57	0.44	0.44	0.41	0.8
0.13	0.87	14.52	2.73	0.61	0.34	0.34	0.81	1.6	1.51	0.97	0.46	0.13	0.3	0.6
0.1	0.24	1.01	19.11	1.66	0.8	0.59	0.61	1.16	2.12	1.31	0.57	0.3	0.05	0.33
0.2	0.29	0.43	1.08	5.98	4.02	1.67	1.31	1.33	1.76	1.37	0.73	0.73	0.33	0.71
0.13	0.31	0.46	0.85	4.46	3.9	3.49	1.64	1.18	1.1	1.08	1.36	0.77	0.33	1.08
0.84	1.37	0.47	0.88	0.59	1.76	3.24	2.59	1.73	1.31	1.16	0.71	0.84	0.63	0.67
0.84	0.75	0.46	0.59	0.75	1.62	2.29	3.05	3.23	1.71	1.05	0.71	1	0.62	0.86
0.9	2.03	0.87	0.67	0.69	0.79	1.74	1.74	2.59	2.21	1.82	0.69	0.72	0.44	0.67
1.19	1.33	0.81	2.58	0.6	1.29	2.02	1.96	2.17	1.73	1.81	1.12	0.67	0.25	0.92
0.14	0.85	2.8	3.74	0.52	1.03	1.05	1.71	2.02	1.63	1.68	1.62	0.69	0.26	0.69
0.4	1.02	0.6	0.65	0.79	1.35	1.29	1.52	2.32	1.82	1.45	1.76	1.47	0.95	1.79
0.54	0.31	1.29	1.38	0.5	1.12	1.37	1.19	1.02	1	1.13	0.98	0.77	0.98	1.48
0.19	0.38	0.19	0.14	0.14	0.57	1.14	1.05	0.57	0.9	0.48	0.62	0.71	0.9	1.57
0.21	0.21	0.12	0.38	0.21	0.71	0.38	0.54	0.92	0.71	0.79	0.88	0.92	1.67	1.21
