# Supplementary material for: Parental vaccination to reduce measles immunity gaps in Italy
Source: eLife. 2019 Sep 3;8:e44942. doi: 10.7554/eLife.44942 (PMC6721460; doi:10.7554/eLife.44942)
Supplement: Supplementary file 2. [file elife-44942-supp2.zip › elife-44942-supp2-v1/BOOTSTRAPPED_POLYMOD_matrices/Mb.527]

4.38	1.71	0.45	0.31	0.36	0.91	0.97	1.28	1.38	0.79	0.53	0.6	0.62	0.66	1.02
0.86	8.28	1.63	0.14	0.26	0.57	0.74	0.99	1.34	0.78	0.5	0.53	0.37	0.41	0.74
0.3	0.98	15.43	2.54	0.59	0.52	0.36	1.06	1.48	1.64	0.68	0.51	0.14	0.29	0.74
0.18	0.25	1.31	17.6	1.4	0.85	0.64	0.64	1.21	1.66	1.45	0.54	0.25	0.07	0.39
0.12	0.15	0.32	1.15	4.06	3.34	1.46	1.05	1.28	1.38	1.71	0.83	0.75	0.15	0.8
0.12	0.2	0.22	0.95	4.15	3.12	2.38	1.48	1.38	1.25	1.05	0.95	0.32	0.3	0.8
0.77	1.08	0.25	0.87	0.92	1.96	2.08	3.04	1.48	1.37	1.19	1.13	0.71	0.48	0.52
0.63	0.65	0.46	0.62	0.69	1.58	2.4	3.21	2.44	1.71	1	0.87	0.79	0.58	0.52
0.63	1.1	0.97	1.19	1.33	1.08	1.94	1.79	3.28	1.85	2.35	0.78	0.99	0.55	1.21
1.33	1.03	0.7	2.08	0.78	1.03	1.52	1.38	1.75	1.57	1.75	1.13	0.5	0.38	0.97
0.27	1	3.35	2.33	0.73	1.08	1.08	1.35	1.7	1.5	2.11	1.94	0.55	0.38	1.32
0.35	1.04	1.43	0.17	0.54	1.04	1.24	1.24	1.87	1.39	1.46	2.04	1.41	0.96	1.13
0.47	0.28	0.83	1.03	0.56	0.86	1.17	1.06	1.14	1.22	1.11	1.19	1.11	0.67	1.22
0.23	0.48	0.13	0.06	0.06	0.58	1.32	1.16	1.13	1.39	0.71	0.77	1.03	1.23	1.42
0.14	0.36	0.21	0.21	0.18	0.79	0.29	0.29	0.71	0.93	0.43	0.64	0.75	1.07	1.11
