# Supplementary material for: Parental vaccination to reduce measles immunity gaps in Italy
Source: eLife. 2019 Sep 3;8:e44942. doi: 10.7554/eLife.44942 (PMC6721460; doi:10.7554/eLife.44942)
Supplement: Supplementary file 2. [file elife-44942-supp2.zip › elife-44942-supp2-v1/BOOTSTRAPPED_POLYMOD_matrices/Mb.143]

3.68	1.73	0.45	0.15	0.32	0.72	0.81	1.36	1.44	0.66	0.62	0.72	0.42	0.69	0.78
0.93	9.4	1.84	0.27	0.55	0.56	0.71	1.24	1.58	0.64	0.69	0.4	0.48	0.47	0.74
0.2	1.21	17.45	2.48	0.97	0.58	0.58	1.14	1.8	1.52	0.95	0.53	0.22	0.38	0.72
0.06	0.1	1.09	17.7	1.54	0.63	0.52	0.79	1.21	1.9	1.06	0.57	0.4	0.02	0.27
0.96	0.08	0.56	1.13	3.21	2.87	1.35	1.37	0.96	1.29	1.69	0.88	0.73	0.19	0.5
0.13	0.33	0.56	0.69	2.38	3.18	3.59	1.49	1.03	1.03	1.15	0.87	0.56	0.21	1.21
0.63	0.48	0.39	0.46	0.78	1.67	2.26	2.48	1.54	0.93	0.83	0.96	0.65	0.35	0.52
0.76	0.78	0.47	0.35	0.84	1.39	2.49	2.96	2.98	1.47	1.08	0.75	0.76	0.61	0.75
1.6	1.57	0.67	1.32	0.95	1.05	1.9	2.17	3.02	2.35	1.73	0.67	0.8	0.4	0.93
0.35	0.54	1.46	2.39	0.89	0.83	1.15	1.37	1.48	1.13	1.57	1.02	0.65	0.3	0.52
0.12	2.94	4.98	2.38	0.75	1.21	0.75	1.15	1.52	1.35	1.73	1.33	0.79	0.25	0.9
0.52	0.88	1.25	0.2	0.55	0.93	0.88	1.23	1.65	1.15	1.57	1.8	1.28	0.8	1.32
0.52	0.32	1.7	0.18	0.36	0.8	1.23	1.07	1.57	1.7	1.16	1.86	1.36	1.25	2.34
0.19	0.05	0.14	0.29	0.38	0.62	0.9	1	0.86	0.86	1.14	0.48	1.38	1.05	1.38
0.06	0.12	0.38	0.31	0.12	0.75	0.38	0.25	0.81	0.88	0.94	0.81	0.69	1.25	1.62
