# Supplementary material for: Parental vaccination to reduce measles immunity gaps in Italy
Source: eLife. 2019 Sep 3;8:e44942. doi: 10.7554/eLife.44942 (PMC6721460; doi:10.7554/eLife.44942)
Supplement: Supplementary file 2. [file elife-44942-supp2.zip › elife-44942-supp2-v1/BOOTSTRAPPED_POLYMOD_matrices/Mb.371]

4	1.5	0.62	0.24	0.32	0.54	0.88	1.51	1.35	0.69	0.59	0.72	0.54	0.41	0.79
1.1	9.45	2.21	0.12	0.29	0.43	0.8	1.45	1.67	0.72	0.55	0.41	0.46	0.5	0.83
0.23	1.6	14.17	2.06	0.48	0.4	0.48	0.83	2.16	1.13	0.93	0.42	0.14	0.37	0.75
0.04	0.17	1.42	16.97	1.41	1.03	0.39	0.58	1.1	1.96	1.35	0.52	0.26	0.03	0.46
0.12	0.19	0.88	1.26	6.62	2.81	1.38	1.21	1.4	1.9	1.38	0.81	0.79	0.17	0.64
0.09	0.28	0.42	0.79	2.37	2.72	1.6	1.05	0.58	1.02	0.98	0.72	0.26	0.09	0.58
0.87	0.76	0.46	0.72	0.83	1.52	2.39	2.93	1.76	1.07	1.15	0.91	0.67	0.59	0.46
0.66	0.93	0.49	1.04	0.79	2	1.96	3.33	3.05	1.67	1.27	0.63	0.93	0.67	0.84
2.22	0.98	0.86	0.66	1.27	1.34	2.47	2.2	4.07	2.54	2.31	0.9	1.03	0.54	1.19
1.28	0.62	0.75	1.24	0.7	1.25	1.86	1.75	1.91	1.58	1.63	1.04	0.7	0.29	1.25
0.2	0.07	1.91	3.93	0.89	0.96	1.2	1.76	1.89	1.72	2.19	1.91	0.72	0.2	1.19
0.37	1.22	1.27	0.35	0.63	1.14	0.94	1.2	1.61	1.16	1.14	1.98	1.53	1.06	1.35
0.4	0.25	0.5	1.8	0.5	0.85	1.07	1.5	1.57	2.17	1.35	1.35	0.85	1.27	1.62
0.22	0.39	0.26	0.22	0.04	0.35	0.83	1.13	1.09	1.17	0.78	0.52	0.96	1.3	1.48
0.14	0.14	0.1	0.38	0.05	0.33	0.24	0.24	0.86	1.24	0.71	1.38	0.76	1.29	1.71
