# Supplementary material for: Parental vaccination to reduce measles immunity gaps in Italy
Source: eLife. 2019 Sep 3;8:e44942. doi: 10.7554/eLife.44942 (PMC6721460; doi:10.7554/eLife.44942)
Supplement: Supplementary file 2. [file elife-44942-supp2.zip › elife-44942-supp2-v1/BOOTSTRAPPED_POLYMOD_matrices/Mb.385]

5.33	2.05	0.41	0.09	0.19	0.57	0.85	1.07	1.27	0.68	0.28	0.63	0.36	0.41	0.76
0.79	8.09	2.17	0.11	0.29	0.53	0.67	1.06	1.29	0.71	0.5	0.23	0.29	0.44	0.8
0.2	1.12	14.44	2.2	0.69	0.48	0.6	1.05	1.47	1.37	0.82	0.39	0.22	0.43	0.48
0.1	0.2	1.41	18.39	1.86	0.74	0.56	0.8	1.41	2.21	1.45	0.61	0.28	0.03	0.43
0.08	0.15	0.29	1.04	4.98	2.98	1.35	0.98	1.38	1.31	1.77	0.88	0.65	0.13	0.67
0.08	0.26	0.08	0.79	3.56	3.49	2.41	1.46	1.46	1.15	0.85	0.85	0.38	0.23	0.46
0.86	1.39	0.39	0.34	0.84	1.39	2.05	2.52	1.8	1.36	1.23	0.75	1.05	0.77	0.61
0.79	0.84	0.4	0.56	0.71	1.51	2.07	3.43	3.83	1.59	1.3	0.73	0.76	0.7	1.06
0.85	0.93	1	1.19	0.91	0.89	1.67	1.7	2.83	2	1.74	0.72	1.02	0.44	1.11
1.04	0.78	0.63	2.41	0.75	1.2	1.73	1.94	1.39	1.18	1.43	0.84	0.53	0.24	0.82
0.3	0.23	4.11	2.81	0.77	1	0.91	1.23	1.65	1.42	1.77	1.7	0.91	0.37	1.18
0.4	1.19	0.55	0.45	0.81	1.66	1.32	1.36	2.11	1.49	1.55	2.04	1.47	1.21	1.89
0.33	0.28	0.65	1.52	0.63	1.74	1.5	1.85	1.3	1.5	1.72	1.63	1.17	1.59	2.41
0.1	0.43	0.1	0.05	0.19	0.48	1.19	1.14	1.05	1.24	0.71	0.48	0.9	0.95	1.38
0.17	0.39	0.17	0.61	0.17	0.5	0.28	0.44	0.67	1.44	0.5	1.33	0.5	1.22	1.61
