# Supplementary material for: Parental vaccination to reduce measles immunity gaps in Italy
Source: eLife. 2019 Sep 3;8:e44942. doi: 10.7554/eLife.44942 (PMC6721460; doi:10.7554/eLife.44942)
Supplement: Supplementary file 2. [file elife-44942-supp2.zip › elife-44942-supp2-v1/BOOTSTRAPPED_POLYMOD_matrices/Mb.940]

4.56	2.13	0.62	0.14	0.22	0.48	1.04	1.46	1.38	0.54	0.33	0.59	0.47	0.46	0.89
0.6	10	1.51	0.23	0.24	0.51	0.51	1.44	1.74	0.57	0.74	0.39	0.37	0.43	0.94
0.18	1.19	15.43	2.56	0.85	0.73	0.37	0.9	1.58	1.78	0.9	0.39	0.1	0.45	0.75
0.13	0.18	1.29	18.71	1.69	0.74	0.44	0.52	1.05	1.56	1.45	0.4	0.16	0.02	0.32
0.23	0.18	0.32	1.07	4.58	3.56	1.68	1.12	1.25	1.75	1.51	0.95	0.68	0.21	0.56
0.09	0.21	0.33	0.79	3.88	4.05	2.63	1.56	1.37	1.33	1	1.09	0.63	0.37	0.72
0.91	0.81	0.34	0.13	1.17	1.94	2.64	2.38	1.47	1.15	1.45	0.89	0.98	0.49	0.57
0.9	1.12	0.38	0.68	0.6	1.42	1.98	2.43	2.52	1.5	1.18	0.68	1	0.62	0.82
1.72	1.02	0.76	2.07	1.38	1.17	1.69	2.36	2.97	1.97	1.45	0.95	0.79	0.62	1.16
1.57	1.05	0.62	0.83	0.62	1.32	2.32	2.07	1.85	1.63	1.67	0.9	0.73	0.28	1.07
0.21	0.33	2.17	1.83	0.83	0.96	0.92	1.67	1.94	1.38	1.38	2.04	0.6	0.42	1
0.37	1.04	2.39	0.22	0.41	1.04	1.35	1.31	1.73	1.41	1.61	2.53	1.47	0.82	1.06
0.32	0.24	1.16	0.16	0.81	1.19	1.3	1.81	1.43	1.97	1.35	1.46	1.19	0.73	1.41
0.25	0.44	0.19	0.12	0.31	0.66	1.41	1.59	0.88	1.19	0.44	0.66	1.38	1.19	1.69
0.14	0.23	0.27	0.5	0.05	0.41	0.27	0.45	0.77	1.5	1.14	1.41	0.68	2.23	1.86
