# Supplementary material for: Parental vaccination to reduce measles immunity gaps in Italy
Source: eLife. 2019 Sep 3;8:e44942. doi: 10.7554/eLife.44942 (PMC6721460; doi:10.7554/eLife.44942)
Supplement: Supplementary file 2. [file elife-44942-supp2.zip › elife-44942-supp2-v1/BOOTSTRAPPED_POLYMOD_matrices/Mb.15]

4.47	1.52	0.35	0.18	0.26	0.69	0.82	1.13	1.36	0.6	0.52	0.53	0.47	0.46	0.82
0.82	11.81	1.63	0.2	0.47	0.47	0.78	1.24	1.65	1.11	0.49	0.33	0.27	0.33	0.8
0.18	0.87	14.11	2.54	0.42	0.37	0.32	0.95	1.55	1.09	0.62	0.54	0.27	0.32	0.73
0.11	0.21	1.36	17.3	1.89	0.9	0.51	0.71	1.21	2.2	1.14	0.61	0.28	0.06	0.44
0.56	0.3	0.33	1.07	4.51	3.23	1.26	0.96	1.3	1.39	1.53	0.88	0.4	0.32	0.79
0.19	0.3	0.16	0.7	3.14	2.56	2.93	0.95	0.95	1.07	0.74	0.79	0.42	0.23	0.47
0.98	0.8	0.51	1.2	0.85	1.89	2.44	2.78	2.02	1.33	1.11	0.93	0.75	0.65	0.73
0.89	0.76	0.24	0.4	0.69	1.13	2.33	2.49	2.11	1.49	1.27	0.73	0.78	0.78	0.71
0.16	0.89	1.18	3.44	0.72	0.96	2.02	2.54	2.84	2.04	1.44	0.77	0.77	0.35	1.05
1	1.07	0.48	2.35	0.75	1.02	1.65	1.6	2.02	1.67	1.58	1.33	0.72	0.33	0.97
0.13	1.26	4.81	1.3	0.87	1.13	1.34	1.89	1.57	1.74	1.6	1.38	0.83	0.19	0.7
0.79	2.94	1.4	0.73	1	1.02	1.08	1.25	1.75	1.6	1.29	1.52	1.12	0.69	1.52
0.29	0.18	1.82	0.89	0.61	1.45	1.42	2.03	1.16	2.18	1.32	1.61	0.89	1.18	1.34
0.28	0.2	0.08	0.12	0.24	0.72	1.76	1.44	0.64	0.76	1	0.56	1	0.8	2.48
0.19	0.31	0.35	0.38	0.38	0.69	0.35	0.69	1	1.35	0.46	0.69	0.81	1.96	1.35
