# Supplementary material for: Parental vaccination to reduce measles immunity gaps in Italy
Source: eLife. 2019 Sep 3;8:e44942. doi: 10.7554/eLife.44942 (PMC6721460; doi:10.7554/eLife.44942)
Supplement: Supplementary file 2. [file elife-44942-supp2.zip › elife-44942-supp2-v1/BOOTSTRAPPED_POLYMOD_matrices/Mb.518]

5.85	2.49	0.36	0.21	0.23	0.97	0.92	1.14	1.18	0.82	0.45	0.64	0.46	0.53	1.14
0.41	9.32	2.11	0.25	0.44	0.44	0.63	1.18	1.62	0.72	0.51	0.44	0.27	0.42	0.72
0.27	1.23	15.49	1.84	0.48	0.37	0.5	1.02	1.77	1.41	0.83	0.41	0.16	0.39	0.76
0.02	0.17	1.15	19.52	0.97	0.35	0.48	0.58	1.13	2.1	1	0.55	0.22	0	0.52
1.34	0.22	0.33	1.09	4.88	2.97	1.36	1.1	1.14	1.64	1.45	0.95	0.78	0.31	0.6
0.04	0.13	0.67	0.91	3	2.93	2.58	1.22	1	0.87	0.71	0.98	0.38	0.24	0.8
0.79	0.75	0.42	0.53	0.74	1.6	2.83	2.26	1.57	0.92	1.08	0.87	0.62	0.72	0.57
0.87	0.67	0.4	0.73	0.67	1.51	2.84	2.82	2.42	1.6	1.4	1.16	0.71	0.71	0.71
1.13	1.06	0.96	1.21	0.99	1.11	1.83	2.33	2.99	2.11	2.13	0.76	0.99	0.7	1.07
2.52	1.2	0.53	3.14	0.53	1.11	1.55	1.3	1.26	1.11	1.5	0.82	0.39	0.27	0.58
0.2	0.09	3.32	2.34	0.73	1.16	0.95	1.55	1.68	1.43	1.36	1.77	0.7	0.18	0.95
0.43	1.17	1.78	0.28	0.9	1.32	1.05	1.42	1.47	1.27	1.58	1.83	1.27	0.67	1.55
0.31	0.27	1.85	0.84	0.53	0.98	1.47	1.33	1.4	1.25	1.38	1.84	1	0.84	1.8
0.31	0.27	0.08	0.08	0.46	0.88	1.19	1.42	1	1.04	0.88	0.96	1.31	1.69	1.92
0.11	0.11	0.11	0.47	0.11	0.74	0.26	0.53	0.47	1.11	0.26	1.16	0.58	1.11	1.11
