# Supplementary material for: Parental vaccination to reduce measles immunity gaps in Italy
Source: eLife. 2019 Sep 3;8:e44942. doi: 10.7554/eLife.44942 (PMC6721460; doi:10.7554/eLife.44942)
Supplement: Supplementary file 2. [file elife-44942-supp2.zip › elife-44942-supp2-v1/BOOTSTRAPPED_POLYMOD_matrices/Mb.188]

4.42	1.47	0.47	0.22	0.37	0.55	1.21	1.36	1.42	0.8	0.45	0.78	0.56	0.49	0.78
1.11	8.15	1.62	0.17	0.25	0.46	0.63	1.04	1.48	0.64	0.47	0.43	0.31	0.51	0.62
0.23	1	14.08	3.07	0.59	0.45	0.46	0.78	1.66	1.41	0.85	0.25	0.16	0.32	0.74
0.08	0.18	1.36	17.7	1.18	0.76	0.49	0.55	1.05	2.1	1.23	0.46	0.3	0.02	0.32
0.82	0.12	0.32	0.82	5.67	2.92	1.77	1.02	1.15	1.38	1.5	0.9	0.72	0.18	0.42
0.1	0.15	0.31	1.03	3.26	4.08	3.67	1.85	1.56	1.31	1.08	1	0.49	0.23	0.59
1	0.66	0.66	0.18	0.84	1.94	2.84	2.78	2.08	1.24	1.36	0.9	0.98	0.54	0.54
0.92	0.97	0.29	0.71	0.69	1.4	2.4	3.11	3.18	1.66	1.22	1.11	0.92	0.58	0.86
0.82	1.16	0.7	2.16	1.27	1.11	1.77	1.7	3.02	1.57	2.34	0.59	1.27	0.59	1.11
0.42	0.94	0.77	0.77	0.74	1.04	2.42	2.19	2.51	1.79	1.64	0.89	0.34	0.3	0.98
0.14	0.26	3.4	2.21	0.6	1.37	1.26	1.79	1.88	1.77	1.81	2.4	0.67	0.32	0.77
0.11	1.5	0.47	0.47	1.18	0.97	1.24	0.97	1.42	1.11	1.24	1.61	1.13	0.79	1.58
0.32	0.34	1.46	0.24	0.54	0.94	1.16	1.32	1.48	1.38	1.24	1.52	0.7	1.04	1.6
0.17	0.33	0.17	0.12	0.38	0.75	0.88	0.83	0.71	0.92	0.96	0.75	1.12	0.92	0.92
0.17	0.21	0.21	0.38	0.24	0.83	0.48	0.62	1	0.86	0.55	0.69	1.14	1.34	1.17
