# Supplementary material for: Parental vaccination to reduce measles immunity gaps in Italy
Source: eLife. 2019 Sep 3;8:e44942. doi: 10.7554/eLife.44942 (PMC6721460; doi:10.7554/eLife.44942)
Supplement: Supplementary file 2. [file elife-44942-supp2.zip › elife-44942-supp2-v1/BOOTSTRAPPED_POLYMOD_matrices/Mb.382]

6.22	1.68	0.4	0.14	0.19	0.53	1.11	1.03	1.19	0.67	0.56	0.44	0.52	0.37	0.76
0.68	9.23	2.18	0.34	0.39	0.55	0.76	1.26	1.89	0.7	0.58	0.38	0.46	0.45	0.88
0.21	1.69	13.06	3.39	0.8	0.58	0.68	0.94	2	1.22	0.72	0.41	0.21	0.37	0.79
0.09	0.28	1.53	16.96	2.04	0.95	0.61	0.7	1.44	2	1.28	0.58	0.39	0.05	0.46
0.09	0.16	0.25	0.76	3.75	3	1.84	1.07	1.33	1.53	1.85	0.82	0.62	0.16	0.45
0.03	0.21	0.18	0.39	3.39	2.27	3.06	1.52	1.3	0.82	1.18	1.18	0.52	0.3	1.12
0.88	1.4	0.33	0.27	0.81	1.4	2.35	1.98	1.67	0.92	1.29	0.67	0.67	0.65	0.46
0.85	1.09	0.32	0.43	0.89	1.23	3.26	3.3	3.53	1.68	1.15	0.89	0.98	0.66	0.94
1.61	1.66	0.88	2.84	1.16	1.05	1.66	1.48	3.25	1.62	1.77	0.32	0.98	0.34	1.2
0.24	0.87	0.8	1.78	0.65	0.89	2.09	1.48	1.63	1.39	1.98	1.11	0.5	0.28	0.8
0.07	0.16	3.93	0.73	0.39	1.27	0.75	1.14	1.48	1.32	1.39	1.8	0.82	0.27	0.77
0.24	1.37	1.82	0.53	0.94	0.88	1.14	1.27	1.43	1.39	1.22	1.92	0.88	0.53	1.47
0.51	0.42	1.36	0.8	0.56	1.04	1.31	1.53	1.11	1.42	0.93	1.56	0.62	0.65	1.89
0.17	0.38	0.25	0.17	0.46	0.42	0.88	1.17	0.75	0.79	0.58	0.38	1.38	1	1.33
0.37	0.37	0.2	0.43	0.37	0.2	0.43	0.73	1.4	1	0.63	0.87	0.83	2.07	1.53
