# Supplementary material for: Parental vaccination to reduce measles immunity gaps in Italy
Source: eLife. 2019 Sep 3;8:e44942. doi: 10.7554/eLife.44942 (PMC6721460; doi:10.7554/eLife.44942)
Supplement: Supplementary file 2. [file elife-44942-supp2.zip › elife-44942-supp2-v1/BOOTSTRAPPED_POLYMOD_matrices/Mb.376]

4.12	1.56	0.44	0.21	0.37	0.7	1.01	1.2	1.44	0.68	0.43	0.73	0.56	0.51	0.89
0.96	8.77	2.24	0.36	0.19	0.53	0.78	1.3	1.63	0.71	0.55	0.42	0.42	0.49	0.81
0.25	1.12	15.59	2.35	0.39	0.42	0.53	1	1.57	1.2	0.67	0.41	0.23	0.33	0.62
0.13	0.15	1.69	20	1.35	0.45	0.59	0.94	1.23	2.28	1.17	0.54	0.27	0.01	0.31
0.65	0.15	0.21	0.75	3.54	3.48	1.31	1.23	1.33	1.44	1.25	1.08	0.85	0.25	0.62
0.07	0.18	0.2	0.59	2.91	3.14	3.45	1.5	1.23	0.95	0.61	0.89	0.5	0.25	0.84
0.62	1.02	0.36	0.09	0.66	1.13	2.7	2.17	1.49	1.09	1.23	0.66	0.7	0.38	0.36
0.75	0.91	0.5	0.43	0.66	1.12	2.27	2.84	3.16	1.52	1.11	0.75	1.05	0.7	0.86
0.28	0.7	0.75	1.3	1.39	1.3	2.3	2.04	2.72	1.68	1.91	0.56	0.7	0.47	1.14
2.38	1.79	0.91	1.02	0.57	1	1.83	1.78	2.05	1.47	1.53	1.22	0.5	0.29	0.93
0.25	2.2	2.55	2.95	0.89	0.95	1.09	1.45	2.07	2	2.05	1.96	0.73	0.25	1.23
0.49	0.76	1.98	0.57	0.84	1.51	1.45	1.43	2.1	1.67	1.59	2.25	1.53	1.06	1.86
0.26	0.15	1.21	1	0.5	0.85	1.21	0.88	1.18	1.21	1.12	1.24	0.5	0.56	1.29
0.27	0.59	0.14	0.05	0.18	0.5	1.55	1.36	1	1.27	0.41	0.55	1	0.95	1.18
0.21	0.25	0.12	0.5	0.08	0.71	0.5	0.71	1.04	0.88	0.75	0.88	1	2.46	1.04
