# Supplementary material for: Parental vaccination to reduce measles immunity gaps in Italy
Source: eLife. 2019 Sep 3;8:e44942. doi: 10.7554/eLife.44942 (PMC6721460; doi:10.7554/eLife.44942)
Supplement: Supplementary file 2. [file elife-44942-supp2.zip › elife-44942-supp2-v1/BOOTSTRAPPED_POLYMOD_matrices/Mb.978]

4.48	1.47	0.4	0.26	0.31	0.68	1.1	1.32	1.16	0.9	0.54	0.81	0.69	0.54	0.96
0.75	9.61	2.11	0.33	0.28	0.58	0.69	1.11	1.63	0.65	0.69	0.39	0.36	0.49	0.76
0.18	0.85	14.7	2.6	0.75	0.43	0.45	0.95	1.71	1.88	0.98	0.6	0.14	0.35	0.85
0.08	0.15	1.15	18.75	1.85	0.82	0.5	0.58	1.2	2.12	1.25	0.67	0.23	0.07	0.4
0.1	0.17	0.29	1.02	3.85	2.41	1.51	1.07	0.76	1.61	1.41	0.76	0.51	0.22	0.49
0.11	0.26	0.29	0.63	3.63	4.17	4.17	1.83	1.23	0.74	1.34	1.09	0.71	0.2	0.86
0.88	0.56	0.71	0.58	1.12	1.79	2.4	2.48	1.6	0.79	0.96	0.92	0.96	0.65	0.52
1.03	0.7	0.36	0.77	0.8	1.59	2.36	3.39	2.41	1.61	0.97	0.79	0.64	0.85	0.73
0.69	1.12	0.97	1.92	1.09	0.78	1.46	1.65	3.26	1.82	2.18	0.58	0.92	0.57	0.91
1.46	1.73	0.37	2.41	0.62	0.9	1.52	1.68	2	1.56	1.9	1.59	0.48	0.16	0.76
0.11	2.11	5.53	3.11	0.49	1.07	1.09	1.47	1.58	1.42	1.2	1.96	0.82	0.2	0.96
0.46	0.7	0.74	0.65	0.81	1.59	1.26	1.63	2.07	1.93	1.43	1.8	1.61	1.52	2.2
0.52	0.38	1.15	3.4	0.68	0.78	1.18	1.35	1.35	1.7	1.45	1.5	0.85	1.32	1.8
0.05	0.52	0.05	0.14	0.33	0.62	1.14	1.24	1.19	1.33	0.76	0.71	0.81	0.38	1.38
0.2	0.27	0.2	0.47	0.27	0.47	0.33	0.4	0.8	0.93	0.73	0.93	0.8	1	1.2
