# Supplementary material for: Parental vaccination to reduce measles immunity gaps in Italy
Source: eLife. 2019 Sep 3;8:e44942. doi: 10.7554/eLife.44942 (PMC6721460; doi:10.7554/eLife.44942)
Supplement: Supplementary file 2. [file elife-44942-supp2.zip › elife-44942-supp2-v1/BOOTSTRAPPED_POLYMOD_matrices/Mb.144]

4.2	1.6	0.49	0.14	0.15	0.46	1.14	1.31	1.44	0.74	0.41	0.66	0.48	0.49	0.74
1.16	8.2	1.92	0.2	0.44	0.55	0.78	1.3	1.85	0.72	0.55	0.36	0.5	0.54	0.85
0.21	1.36	14.21	2.36	0.7	0.44	0.72	1.08	1.73	1.6	0.86	0.41	0.21	0.39	0.59
0.01	0.15	1.49	18.87	1.28	0.7	0.38	0.66	1.1	2.01	1.23	0.41	0.32	0.01	0.42
0.63	0.2	0.39	0.67	4.13	2.98	1.39	1	1	1.54	1.63	0.74	0.7	0.15	0.67
0.09	0.18	0.27	0.64	2.42	3.18	3.64	1.64	1.3	0.76	0.79	1.06	0.39	0.21	1.18
0.67	1.04	0.27	0.87	1	1.6	2.2	2.55	1.76	1.02	1.04	0.73	0.64	0.69	0.58
0.7	0.83	0.34	1.31	0.66	1.91	2.04	3.24	2.84	1.5	1.16	0.74	0.94	0.71	0.81
1.74	0.95	0.74	0.67	1.4	1.22	1.93	1.86	3.16	1.85	1.66	0.71	0.71	0.58	1.08
1.38	0.6	0.64	2.53	0.55	0.7	1.7	1.34	1.19	0.94	1.17	0.62	0.6	0.17	1.02
0.15	1.25	4.35	2.42	0.71	1.08	1.15	1.56	1.87	1.73	1.6	1.87	0.77	0.27	0.88
0.61	2.7	1.95	0.43	0.82	1.31	1.36	1.3	1.98	1.61	1.69	1.89	1.05	0.64	1.08
0.44	0.31	0.25	0.14	0.69	1.5	1.67	1.72	1.28	1.67	1.31	1.81	0.92	0.92	1.58
0.08	0.21	0.17	0.12	0.25	0.67	0.75	0.79	0.71	1.12	1.12	0.79	1.04	0.92	1.12
0.08	0.25	0.25	0.5	0.21	0.75	0.33	0.67	0.67	1.58	0.38	1.04	0.83	1.83	1.54
