# Supplementary material for: Parental vaccination to reduce measles immunity gaps in Italy
Source: eLife. 2019 Sep 3;8:e44942. doi: 10.7554/eLife.44942 (PMC6721460; doi:10.7554/eLife.44942)
Supplement: Supplementary file 2. [file elife-44942-supp2.zip › elife-44942-supp2-v1/BOOTSTRAPPED_POLYMOD_matrices/Mb.520]

4.38	1.3	0.44	0.21	0.18	0.59	0.82	1.32	1.44	0.66	0.55	0.61	0.51	0.63	0.63
0.91	9.79	2.8	0.37	0.26	0.55	0.82	1.3	1.68	0.7	0.84	0.53	0.41	0.47	0.8
0.14	1.16	14.79	2.84	0.41	0.53	0.44	0.73	1.78	1.53	0.74	0.26	0.23	0.2	0.74
0.15	0.24	1.17	16.22	1.44	1.54	0.49	0.73	1.39	2.03	1.46	0.8	0.34	0.05	0.31
1.2	0.17	0.69	1.51	4.92	2.68	1.49	1.54	1.32	1.97	1.75	1.2	0.66	0.25	0.69
0.05	0.18	0.21	0.46	2.49	3.18	3.59	1.59	1.23	0.85	0.97	1.23	0.62	0.28	1.03
0.6	0.78	0.2	0.98	0.82	1.6	2.6	2.32	1.4	1	0.9	0.78	0.72	0.38	0.54
0.96	0.72	0.3	1.36	0.78	2.1	2.28	3.68	3.06	1.78	1.12	0.96	0.78	0.74	0.88
0.21	1.31	1.13	1.11	0.79	1.03	1.59	1.79	3.11	1.37	1.94	0.49	1.04	0.31	0.96
0.95	0.83	0.64	2.24	0.97	1.23	1.7	1.98	2.58	1.92	1.77	1.14	0.74	0.32	1.08
0.05	0.95	4.29	2.33	0.58	1.42	1.05	1.29	1.78	1.2	1.31	1.65	0.69	0.29	0.91
0.27	1.05	1.41	0.68	0.98	1.1	1.78	1.85	2.32	1.9	1.76	2	1.46	0.68	1.73
0.43	0.29	0.18	1.37	0.73	0.9	1.33	1.16	0.82	1.18	1.14	1.31	1.06	1.27	1.92
0.29	0.42	0.17	0.12	0.21	1.17	1.38	1.33	0.83	1.42	0.79	1.12	1.12	1.08	1.71
0.08	0.12	0.23	0.31	0.04	0.96	0.5	0.46	0.81	1.12	0.73	1.27	1.04	1.19	1.58
