# Supplementary material for: Parental vaccination to reduce measles immunity gaps in Italy
Source: eLife. 2019 Sep 3;8:e44942. doi: 10.7554/eLife.44942 (PMC6721460; doi:10.7554/eLife.44942)
Supplement: Supplementary file 2. [file elife-44942-supp2.zip › elife-44942-supp2-v1/BOOTSTRAPPED_POLYMOD_matrices/Mb.712]

5.52	1.79	0.36	0.13	0.23	0.74	0.96	1.29	1.32	0.96	0.58	0.75	0.48	0.6	1.01
1.68	9.68	1.05	0.18	0.24	0.56	1.11	1.87	1.41	0.75	0.47	0.42	0.53	0.42	0.76
0.33	1.32	14.72	3.28	0.58	0.38	0.44	0.75	1.48	1.57	0.74	0.36	0.19	0.35	0.62
0.18	0.24	1.42	16.39	1.36	0.91	0.63	0.81	1.25	2.04	1.16	0.4	0.19	0.04	0.43
0.62	0.07	0.47	1.04	3.58	3	1.6	1.58	1.27	1.6	1.51	0.8	0.44	0.16	0.42
0.14	0.2	0.16	0.66	3.2	3.41	2.89	1.45	1.16	1.39	0.73	0.98	0.41	0.2	0.7
1.09	0.91	0.09	0.26	1.33	1.95	2.88	2.53	1.21	1.19	1	0.53	0.77	0.67	0.51
0.63	1.05	0.39	0.89	0.84	1.61	2.23	2.81	3.06	1.35	1.11	0.85	0.61	0.95	0.82
0.33	0.86	1.02	2.12	1.12	1.14	1.79	2.12	2.83	1.98	2.21	0.76	1.03	0.74	1.05
1.25	1.04	0.53	1.41	0.77	1.19	1.91	1.91	1.84	1.83	1.59	1.09	0.48	0.23	0.79
0.22	0.19	2.19	2.86	0.76	1	0.95	1.66	2.37	1.58	1.93	1.56	0.85	0.36	0.92
0.37	1.46	0.66	0.78	1.07	1.41	1.05	1.12	1.66	1.29	1.05	1.15	1.12	1.27	2.15
0.45	0.42	1.94	1.27	0.63	0.92	1.4	1.27	1.34	1.48	1.45	1.66	0.81	1.16	1.84
0.37	0.27	0.2	0.07	0.3	0.57	1.43	1.23	0.87	0.7	0.8	0.47	1.03	0.83	1.27
0.11	0.21	0.42	0.32	0	0.95	0.47	0.32	0.53	1.16	0.74	1.16	0.95	1.11	1.68
