# Supplementary material for: Parental vaccination to reduce measles immunity gaps in Italy
Source: eLife. 2019 Sep 3;8:e44942. doi: 10.7554/eLife.44942 (PMC6721460; doi:10.7554/eLife.44942)
Supplement: Supplementary file 2. [file elife-44942-supp2.zip › elife-44942-supp2-v1/BOOTSTRAPPED_POLYMOD_matrices/Mb.12]

4.04	1.85	0.4	0.18	0.31	0.48	0.94	1.3	1.31	0.56	0.4	0.66	0.44	0.55	0.75
1.19	9.57	1.82	0.22	0.19	0.51	0.98	1.1	1.56	0.56	0.54	0.44	0.36	0.5	0.56
0.27	1.23	15.52	2.76	0.79	0.54	0.48	1.02	1.95	1.52	0.91	0.34	0.16	0.24	0.76
0.08	0.14	1.12	17.52	1.66	0.96	0.5	0.54	1.1	2.08	1.26	0.6	0.21	0.02	0.55
0.93	0.24	0.64	1.8	6.07	3.38	1.29	1.71	1.38	1.69	1.62	0.93	0.56	0.11	0.53
0.05	0.19	0.24	0.68	2.62	3.24	3.08	1.73	1.11	1.08	1.16	1.3	0.54	0.16	1.22
1.06	1.61	0.47	1.31	0.67	1.42	2.06	2.47	1.83	1.11	0.97	0.64	0.75	1	0.64
0.74	0.79	0.48	0.63	0.77	1.39	2.76	2.89	3.29	1.26	1.42	0.65	1.03	0.61	0.84
1.15	0.52	1.05	1.23	1.02	1.18	2.44	2.31	3.93	2.07	1.8	1.08	0.79	0.56	1.39
0.88	0.91	0.7	3.63	0.6	0.88	1.91	1.65	2.12	1.53	1.74	0.91	0.53	0.25	0.98
0.09	0.92	3.06	0.75	0.58	1.38	0.77	1.77	1.91	1.36	1.15	1.92	0.81	0.28	0.72
0.35	2.12	0.65	0.43	0.78	1.14	1.27	1.24	1.51	1.31	1.14	1.61	1.39	0.78	1.24
0.48	0.25	2.16	1.3	0.55	1.23	1.52	1.66	1.25	1.55	1.45	1.46	0.96	1.2	2.36
0.28	0.24	0.2	0.08	0.48	0.8	1	1.44	1.12	0.92	1.32	1.08	1.24	1.36	2.2
0.21	0.29	0.36	0.5	0.29	0.64	0.57	0.57	1	1.29	0.79	0.93	0.93	1.14	1.64
