# Supplementary material for: Parental vaccination to reduce measles immunity gaps in Italy
Source: eLife. 2019 Sep 3;8:e44942. doi: 10.7554/eLife.44942 (PMC6721460; doi:10.7554/eLife.44942)
Supplement: Supplementary file 2. [file elife-44942-supp2.zip › elife-44942-supp2-v1/BOOTSTRAPPED_POLYMOD_matrices/Mb.947]

4.07	1.64	0.42	0.1	0.29	0.66	1.02	1.27	1.25	0.62	0.55	0.65	0.53	0.4	0.85
0.92	8.39	1.31	0.18	0.17	0.38	0.67	1.43	1.52	0.67	0.56	0.38	0.43	0.32	0.81
0.16	0.92	14.7	2.12	0.57	0.3	0.73	1.12	1.71	1.45	0.88	0.43	0.21	0.4	0.65
0.06	0.22	1.79	17.31	1.63	0.87	0.53	0.97	1.24	1.74	1.26	0.56	0.37	0.04	0.47
0.12	0.11	0.26	1.11	5.98	3.63	1.77	1.32	1.07	1.53	1.05	0.68	0.58	0.11	0.37
0.11	0.13	0.18	0.47	1.89	3.84	3.55	2	1.03	1.18	1.61	0.95	0.5	0.16	1.5
0.97	1.9	0.5	0.9	0.77	1.33	1.7	2.67	1.63	1.17	0.87	0.57	0.6	1	0.9
0.98	1.07	0.43	0.37	0.68	1.27	2.12	2.78	3.38	1.55	1.12	0.72	0.73	0.83	0.85
0.83	0.81	0.76	0.42	1.05	1.02	1.63	1.9	3	2.19	1.88	0.73	0.85	0.68	0.71
1.67	1.65	0.42	3.74	0.7	0.91	1.38	1.47	1.55	1.53	1.68	1.38	0.73	0.27	0.89
0.24	1.31	5.35	3.88	0.96	0.86	1.16	1.45	1.71	1.76	1.76	1.9	0.69	0.33	1.18
0.55	0.62	0.77	0.36	0.75	1.3	1.28	1.34	1.75	1.42	1.42	1.89	1.34	0.89	1.55
0.45	0.34	2.16	2.43	0.98	0.89	1.27	1.52	1.3	1.45	1.43	1.75	0.86	1.14	2.11
0.26	0.35	0.22	0.17	0.09	0.52	0.91	1.04	1.09	1.09	1	0.78	1.39	1.83	1.52
0.2	0.28	0.32	0.28	0.32	0.6	0.32	0.64	0.92	1.04	0.6	0.8	0.88	1.48	1.32
