# Supplementary material for: Parental vaccination to reduce measles immunity gaps in Italy
Source: eLife. 2019 Sep 3;8:e44942. doi: 10.7554/eLife.44942 (PMC6721460; doi:10.7554/eLife.44942)
Supplement: Supplementary file 2. [file elife-44942-supp2.zip › elife-44942-supp2-v1/BOOTSTRAPPED_POLYMOD_matrices/Mb.349]

4.57	1.24	0.46	0.19	0.23	0.47	0.69	1.34	1.01	0.71	0.29	0.6	0.3	0.54	0.67
1.09	8.59	1.72	0.19	0.48	0.83	0.63	1.67	1.54	0.63	0.54	0.44	0.38	0.57	0.89
0.21	1.12	13.56	2.93	0.6	0.45	0.44	1.05	1.55	1.15	0.95	0.41	0.16	0.33	0.53
0.12	0.22	1.83	19.09	1.94	0.91	0.53	0.84	1.39	1.94	1.02	0.5	0.3	0.06	0.38
0.11	0.18	0.39	0.7	4.29	2.91	1.27	1.02	1.14	1.48	1.62	0.86	0.73	0.21	0.7
0.06	0.17	0.23	0.6	2.51	3.6	3.57	2.09	1.26	1.17	1.26	0.74	0.4	0.14	1
1.19	1.58	0.23	0.87	0.91	1.45	2.36	2.55	1.47	1.08	1.04	0.81	0.75	0.72	0.58
0.93	1.02	0.38	1.07	0.8	2.07	2.59	3.09	3.5	1.91	1.41	0.84	0.82	0.55	1.12
1.08	1.27	1.17	1.25	1.05	1.13	1.72	1.87	3.68	1.75	1.88	0.72	0.82	0.4	1.18
1.1	1.04	0.74	2.71	0.81	1.07	1.54	1.66	1.76	1.78	1.79	0.71	0.5	0.18	0.62
0.18	2.04	2.06	1.94	0.63	1.37	1.04	1.24	1.78	1.55	1.94	1.9	0.76	0.35	1.22
0.56	1.83	0.65	0.43	0.7	1.1	0.97	1.41	1.44	1.48	1.24	1.33	1.21	0.84	1.56
0.33	0.31	1.75	2.15	0.75	1.87	1.56	1.85	1.44	1.9	1.31	1.58	0.69	0.88	1.85
0.14	0.33	0.1	0.14	0.29	0.48	0.67	0.86	1.05	1.05	0.67	0.62	1.29	1.71	1.48
0.17	0.26	0.22	0.43	0.22	0.43	0.26	0.48	0.78	1.35	0.52	1.09	0.61	2	1.48
