# Supplementary material for: Parental vaccination to reduce measles immunity gaps in Italy
Source: eLife. 2019 Sep 3;8:e44942. doi: 10.7554/eLife.44942 (PMC6721460; doi:10.7554/eLife.44942)
Supplement: Supplementary file 2. [file elife-44942-supp2.zip › elife-44942-supp2-v1/BOOTSTRAPPED_POLYMOD_matrices/Mb.186]

5.37	1.49	0.32	0.21	0.22	0.55	1.13	1.5	1.12	0.85	0.45	0.78	0.59	0.7	0.99
1.16	8.24	2.41	0.27	0.48	0.61	0.94	1.22	1.62	0.75	0.65	0.58	0.52	0.47	0.76
0.17	1.21	14.1	2.69	0.52	0.52	0.51	0.92	1.89	1.25	0.72	0.43	0.14	0.39	0.77
0.09	0.19	0.89	17.43	1.61	0.57	0.53	0.56	1.19	2.43	1.21	0.34	0.34	0.04	0.3
1.49	0.19	0.45	1.09	4.75	2.7	1.25	1.17	1.19	1.6	1.72	1.02	0.81	0.21	0.74
0.03	0.17	0.34	0.66	2.52	3.14	2.93	1.31	1.03	0.72	1.28	0.62	0.59	0.17	0.55
0.76	0.78	0.53	0.51	0.71	1.84	2.59	2.47	1.53	1.08	1.24	0.71	0.69	0.53	0.45
0.67	1.19	0.34	0.64	0.81	1.29	2.14	3.1	3.14	1.4	1.07	0.72	0.66	0.81	0.86
0.81	0.65	1	1.5	2.04	1.44	2.5	1.81	3.25	2.04	1.96	0.9	0.71	0.31	0.63
1.11	0.67	1.18	2.29	0.85	1.23	1.71	1.76	1.7	1.56	1.47	0.58	0.55	0.27	0.86
0.16	2.68	5.41	1.45	0.62	1.34	0.93	1.27	1.46	1.46	1.57	1.5	0.68	0.36	0.89
0.48	2.07	0.35	0.56	1.07	1.22	1.35	1.41	2.07	1.72	1.81	1.8	1.3	0.76	1.35
0.57	0.22	0.84	0.2	0.63	0.94	1.63	1.31	1.86	1.47	1.37	1.57	1.14	1	1.63
0.28	0.5	0.28	0.17	0.22	0.61	1.44	1.39	1.06	1.11	0.5	0.67	0.83	1.28	1.83
0.43	0.17	0.22	0.43	0.43	0.48	0.48	0.48	0.96	0.74	0.26	0.96	0.74	1.13	1.17
