# Supplementary material for: Parental vaccination to reduce measles immunity gaps in Italy
Source: eLife. 2019 Sep 3;8:e44942. doi: 10.7554/eLife.44942 (PMC6721460; doi:10.7554/eLife.44942)
Supplement: Supplementary file 2. [file elife-44942-supp2.zip › elife-44942-supp2-v1/BOOTSTRAPPED_POLYMOD_matrices/Mb.516]

3.68	1.15	0.37	0.23	0.27	0.68	0.89	1.34	1.26	0.71	0.54	0.73	0.54	0.48	0.64
0.94	10.4	1.36	0.28	0.26	0.45	1.12	1.15	1.54	0.59	0.41	0.56	0.41	0.53	0.68
0.18	1.1	16.91	3.83	0.35	0.59	0.28	0.99	1.74	1.39	0.78	0.43	0.1	0.22	0.71
0.12	0.23	0.91	16.44	1.88	1.17	0.46	0.57	1.22	2.04	1.1	0.62	0.27	0.07	0.39
0.08	0.21	0.65	1.5	5.42	2.54	1.25	1.42	1.15	1.77	1.29	0.96	0.6	0.15	0.54
0.11	0.31	0.39	1.14	3.56	2.78	3.14	1.86	1.39	1.03	1.06	1.14	0.53	0.33	1.11
0.88	0.65	0.35	0.57	0.94	1.37	2.29	2.8	1.51	0.92	0.96	0.9	0.69	0.61	0.53
0.92	0.77	0.4	0.6	0.87	1.4	2.31	2.65	2.71	1.37	1.35	0.81	0.98	0.75	0.87
0.3	0.88	0.85	1.22	1.52	1.3	1.77	2.15	3.08	2	2.13	0.68	1.1	0.32	1.02
0.84	1.07	1.1	2.67	0.97	1.23	1.79	1.9	1.8	1.31	1.38	1.21	0.7	0.34	0.67
0.37	0.15	2.44	2.54	0.8	1.34	1.15	1.93	2.27	1.54	2.51	1.71	0.9	0.27	1.02
0.39	1.59	1.33	0.16	0.61	1.18	0.92	1.1	1.41	1.04	1.24	2.35	1.35	0.9	1.49
0.45	0.36	0.98	0.2	0.82	1.33	1.42	1.75	1.47	1.47	1.07	1.78	0.8	1.07	1.24
0.22	0.26	0.17	0.09	0.39	1.3	1.3	1.17	0.61	1.22	0.87	1.09	0.78	0.65	1.17
0.28	0.17	0.17	0.33	0.56	0.39	0.22	0.61	1	1.22	0.56	0.78	0.78	0.78	1.17
