# Supplementary material for: Parental vaccination to reduce measles immunity gaps in Italy
Source: eLife. 2019 Sep 3;8:e44942. doi: 10.7554/eLife.44942 (PMC6721460; doi:10.7554/eLife.44942)
Supplement: Supplementary file 2. [file elife-44942-supp2.zip › elife-44942-supp2-v1/BOOTSTRAPPED_POLYMOD_matrices/Mb.724]

3.71	1.22	0.39	0.18	0.3	0.52	0.96	1.46	1.2	0.81	0.49	0.84	0.53	0.51	0.84
0.97	8.57	1.76	0.16	0.42	0.56	0.66	1.16	1.52	0.71	0.5	0.41	0.35	0.45	0.88
0.22	1.39	13.68	2.56	0.76	0.6	0.72	1	1.8	1.21	0.86	0.33	0.19	0.44	0.73
0.05	0.11	0.88	17.58	1.55	1.17	0.44	0.61	1.12	2.06	1.26	0.55	0.26	0.02	0.3
1.13	0.13	0.3	0.66	4.02	3.55	1.81	1.23	1.02	1.43	1.62	0.89	0.64	0.3	0.57
0.11	0.23	0.57	0.91	4.11	3.83	2.91	1.4	1.29	1.46	0.71	1.14	0.54	0.31	1.11
0.94	0.76	0.26	0.12	0.88	1.78	3.54	2.26	1.52	0.8	1.28	0.74	0.78	0.5	0.4
0.88	1.2	0.39	0.73	0.69	1.88	2.17	3.08	3.2	1.84	0.97	0.73	0.77	0.53	0.92
0.67	1.02	0.87	0.65	1.65	0.98	2.08	2.38	3.68	2.02	2.9	0.9	0.92	0.62	1.29
1.18	0.68	0.72	1.8	0.76	0.9	1.84	1.76	1.36	1.54	1.36	1.04	0.62	0.3	0.88
0.17	1.06	3.87	1.75	0.64	1.36	1.08	1.36	2.19	1.64	1.64	2.09	0.81	0.21	0.89
0.63	0.7	2.22	0.78	0.94	1.56	1.41	1.61	2.3	1.98	1.69	1.96	1.5	0.7	2
0.38	0.17	2.73	1.56	0.67	1.5	1.35	1.73	1.5	2.17	1.42	1.94	1.04	1.35	1.83
0.19	0.46	0.23	0.31	0.23	0.38	1.23	1.12	0.85	0.96	0.46	0.62	0.92	0.88	0.96
0.05	0.3	0.25	0.5	0.2	0.75	0.3	0.5	0.85	1.1	0.5	0.7	0.95	1.4	1.05
