# Supplementary material for: Parental vaccination to reduce measles immunity gaps in Italy
Source: eLife. 2019 Sep 3;8:e44942. doi: 10.7554/eLife.44942 (PMC6721460; doi:10.7554/eLife.44942)
Supplement: Supplementary file 2. [file elife-44942-supp2.zip › elife-44942-supp2-v1/BOOTSTRAPPED_POLYMOD_matrices/Mb.340]

4.3	1.33	0.37	0.1	0.26	0.6	0.95	1.28	1.29	0.71	0.57	0.73	0.35	0.46	0.85
0.75	9.72	1.87	0.23	0.34	0.57	0.8	1.1	1.53	0.71	0.63	0.37	0.35	0.4	0.92
0.23	1.1	15.06	2.53	0.74	0.54	0.47	1.05	1.58	1.31	0.91	0.42	0.15	0.36	0.58
0.11	0.27	0.96	17.36	1.68	1.04	0.56	0.55	1.18	2.19	1.3	0.7	0.15	0.08	0.53
0.98	0.19	0.26	0.95	5	3	1.44	1.05	1.02	1.44	1.28	0.86	0.54	0.23	0.53
0.14	0.24	0.46	1.08	5.08	3.86	3.7	1.65	1.73	1.16	1.16	1.16	0.68	0.38	0.78
1.08	0.64	0.36	0.12	1.02	1.32	2.42	2.02	1.8	0.78	1	0.74	0.78	0.8	0.4
1.21	1.15	0.51	0.85	0.55	1.51	2	2.77	3.32	2.02	1.17	1.11	0.79	0.55	0.91
0.38	0.98	0.78	0.53	1.05	1.1	1.91	2.53	3.24	1.97	1.86	0.64	0.98	0.45	1.4
1.12	0.55	0.66	2.19	0.86	1.17	2.03	1.78	1.97	1.93	1.72	1.31	0.6	0.38	1.36
0.09	0.3	2.68	2.53	0.66	1.04	1.11	1.3	1.98	1.45	1.51	1.53	0.62	0.13	0.85
0.28	3.09	0.49	0.26	0.66	1.3	1.19	1.19	1.64	1.66	1.28	1.91	1.43	1.11	1.64
0.62	0.23	2.72	0.85	0.34	1.28	1.34	1.68	1.19	1.79	0.83	1.38	1.15	1.51	1.68
0.19	0.3	0.16	0.08	0.22	0.57	1.22	1.03	1.08	1.16	1.03	0.65	1.05	1.03	1.54
0.15	0.15	0.25	0.55	0.2	0.75	0.3	0.55	0.8	1.35	0.75	1.35	0.75	1.25	1.7
