# Supplementary material for: Parental vaccination to reduce measles immunity gaps in Italy
Source: eLife. 2019 Sep 3;8:e44942. doi: 10.7554/eLife.44942 (PMC6721460; doi:10.7554/eLife.44942)
Supplement: Supplementary file 2. [file elife-44942-supp2.zip › elife-44942-supp2-v1/BOOTSTRAPPED_POLYMOD_matrices/Mb.172]

4.72	1.78	0.47	0.11	0.23	0.66	0.99	1.44	1.18	0.85	0.52	0.54	0.41	0.71	0.94
1.01	9.41	1.78	0.21	0.29	0.47	0.74	1.25	1.63	0.68	0.57	0.5	0.34	0.37	0.74
0.2	1.33	13.53	2.38	0.4	0.38	0.43	0.91	1.97	1.21	0.64	0.49	0.15	0.47	0.78
0.01	0.2	1.28	17.59	1.36	0.75	0.48	0.53	1.16	2.13	1.12	0.48	0.27	0.03	0.39
0.65	0.18	0.45	1	4.22	3.31	1.12	0.88	1.08	1.57	1.61	0.96	0.57	0.25	0.51
0.1	0.13	0.41	0.82	3.13	4.38	3.64	1.85	1.67	1.03	1.31	1.05	0.59	0.26	0.59
0.8	0.74	0.3	1.02	1.09	1.78	2.43	2.63	1.61	1.3	1.37	0.98	0.59	0.52	0.33
0.71	0.74	0.23	1	0.81	1.77	2.16	3.19	2.82	1.61	1.03	0.97	0.74	0.58	0.9
0.28	0.8	0.82	1.2	1.06	1.03	1.85	2.54	3.22	2.14	1.77	0.83	0.66	0.43	1.17
1.05	0.9	0.52	2.74	0.72	1.26	1.84	1.79	1.98	1.83	2.16	1.09	0.52	0.33	0.91
0.16	3.67	1.86	1.33	0.61	1.51	0.88	1.43	1.69	1.53	1.59	1.61	0.94	0.35	0.94
0.24	1.86	0.94	0.39	0.71	1.12	1.08	1.22	1.51	1.67	1.41	1.84	1.41	0.88	1.51
0.44	0.38	1.47	0.22	0.62	1.96	1.33	1.91	1.33	2.04	1.16	1.56	0.82	1.4	2
0.17	0.21	0.14	0.07	0.21	0.72	0.93	0.97	0.52	0.9	0.69	0.62	1.41	0.97	1.14
0.11	0.16	0.21	0.37	0.16	0.42	0.11	0.58	1.26	0.95	1	0.84	1	1.37	1.26
