# Supplementary material for: Parental vaccination to reduce measles immunity gaps in Italy
Source: eLife. 2019 Sep 3;8:e44942. doi: 10.7554/eLife.44942 (PMC6721460; doi:10.7554/eLife.44942)
Supplement: Supplementary file 2. [file elife-44942-supp2.zip › elife-44942-supp2-v1/BOOTSTRAPPED_POLYMOD_matrices/Mb.985]

4.06	1.38	0.47	0.23	0.23	0.69	0.91	1.15	1.12	0.63	0.54	0.68	0.35	0.46	0.73
1.45	10.97	1.66	0.24	0.36	0.57	0.79	1.3	1.6	0.71	0.63	0.38	0.34	0.44	0.92
0.24	1.4	15.05	2.3	0.58	0.45	0.55	0.75	1.74	1.32	0.81	0.4	0.17	0.31	0.66
0.09	0.08	1.04	18.27	1.41	0.78	0.41	0.72	1.14	1.99	1.26	0.58	0.24	0	0.28
0.62	0.16	0.32	0.82	3.92	3.38	1.22	1.08	0.9	1.44	1.54	0.7	0.62	0.28	0.82
0	0.27	0.2	0.37	3.3	2.53	2.27	1.5	0.77	0.73	1.23	1.03	0.47	0.27	0.7
1.16	1.09	0.4	0.12	0.69	1.59	2.81	2.45	1.83	1.26	1.19	0.79	0.95	0.72	0.66
0.73	1.08	0.39	1.54	0.8	2.41	1.81	3.12	3.22	1.63	0.97	0.71	0.44	0.78	0.75
0.83	1.21	0.6	0.5	1.67	1.38	1.98	1.54	3.06	1.65	1.96	0.67	0.94	0.33	0.63
1.3	1.07	0.37	2.68	0.67	0.89	1.68	1.53	1.4	1.26	1.39	0.68	0.61	0.16	0.72
0.09	2.07	3.72	2.48	0.67	1.2	1.09	1.52	2.02	1.57	2.13	1.91	0.85	0.26	1.11
0.42	0.94	1.42	0.32	0.74	1.28	1.57	1.66	2.06	1.66	1.72	1.81	1.28	0.83	1.23
0.63	0.42	2.07	1.93	0.58	0.86	1.49	1.19	1.21	1.42	1.3	1.4	0.63	1.04	1.79
0.14	0.21	0.11	0.11	0.18	0.61	1.29	0.93	0.57	0.75	1.11	0.64	1.46	1.11	1.57
0.35	0.17	0.26	0.43	0.3	0.52	0.57	0.7	1.09	1.09	0.35	0.96	0.83	2.13	1.39
