# Supplementary material for: Parental vaccination to reduce measles immunity gaps in Italy
Source: eLife. 2019 Sep 3;8:e44942. doi: 10.7554/eLife.44942 (PMC6721460; doi:10.7554/eLife.44942)
Supplement: Supplementary file 2. [file elife-44942-supp2.zip › elife-44942-supp2-v1/BOOTSTRAPPED_POLYMOD_matrices/Mb.971]

3.42	1.78	0.28	0.22	0.28	0.61	0.99	1.13	1.16	0.53	0.62	0.41	0.46	0.49	0.68
1.2	8.22	1.42	0.2	0.46	0.47	0.7	1.3	1.54	0.63	0.53	0.43	0.42	0.53	0.87
0.23	1.13	14.95	2.38	0.58	0.53	0.55	1.05	1.82	1.34	0.77	0.44	0.14	0.52	0.58
0.14	0.29	1.56	15.64	2.16	1.39	0.67	0.64	1.2	2.1	1.41	0.69	0.09	0.04	0.47
0.11	0.16	0.52	1.02	4.41	2.82	1.05	1.18	1.2	1.73	1.48	0.64	0.66	0.09	0.52
0.1	0.1	0.13	0.45	3.32	3.1	2.42	1.23	1.06	0.84	0.32	0.71	0.48	0.29	0.45
0.95	0.75	0.35	1.04	0.82	1.4	2.54	2.21	1.84	0.96	0.91	0.77	0.7	0.81	0.58
0.92	1.03	0.32	0.44	0.68	1.4	2.35	3.65	3.49	1.75	1.24	0.7	0.94	0.73	0.83
1.08	0.89	0.89	1.76	1.23	1.21	2.32	2.16	3.37	1.83	1.96	0.68	0.91	0.56	0.97
0.67	1.55	0.35	2.69	0.55	0.73	1.58	1.35	1.65	1.62	1.36	0.87	0.4	0.2	0.75
0.11	0.23	2.72	2.15	0.7	0.87	0.77	1.3	1.64	1.43	1.49	1.26	0.68	0.28	0.77
0.21	1.47	1.23	0.55	0.68	0.87	1.11	1.19	1.74	1.62	1.62	1.72	1.17	0.7	1.11
0.92	0.55	0.66	0.29	0.84	1.08	1.55	1.42	1.11	1.11	0.97	1.03	1	1.45	2.08
0.39	0.21	0.14	0.11	0.36	0.57	1.18	1.21	0.68	0.46	0.71	0.5	1.25	1.14	1.39
0.26	0.32	0.32	0.42	0.21	0.21	0.32	0.42	1.05	0.68	0.84	0.84	0.84	1.42	1.26
