# Supplementary material for: Parental vaccination to reduce measles immunity gaps in Italy
Source: eLife. 2019 Sep 3;8:e44942. doi: 10.7554/eLife.44942 (PMC6721460; doi:10.7554/eLife.44942)
Supplement: Supplementary file 2. [file elife-44942-supp2.zip › elife-44942-supp2-v1/BOOTSTRAPPED_POLYMOD_matrices/Mb.24]

5.56	2.09	0.37	0.2	0.16	0.71	1.2	1.43	1.34	0.99	0.64	0.41	0.61	0.7	0.83
1.1	10.51	1.74	0.26	0.26	0.66	1	1.7	1.3	0.54	0.62	0.37	0.41	0.44	0.88
0.28	1.24	15.66	1.35	0.43	0.39	0.48	0.96	1.81	1.51	0.67	0.39	0.19	0.35	0.72
0.06	0.24	0.58	16.67	1.59	0.86	0.59	0.61	0.98	1.71	1.55	0.61	0.18	0.05	0.39
1.06	0.24	0.65	1.18	4.75	2.29	0.94	1.25	1.08	1.9	1.51	0.96	0.57	0.29	0.63
0.15	0.3	0.28	1.02	3.55	2.85	2.4	1.43	1.18	1.2	0.6	0.72	0.57	0.38	0.7
0.82	0.59	0.29	0.84	0.71	1.43	2.41	2.31	1.12	0.88	1	0.69	0.69	0.39	0.49
0.98	0.84	0.36	1.06	0.68	1.64	1.82	2.84	3.04	1.72	0.7	0.9	0.54	0.7	0.86
0.63	0.86	0.79	0.47	0.74	0.89	2.02	2.35	3.3	2	1.7	0.7	0.74	0.26	1.46
1.16	0.84	0.66	2	0.73	1.24	2.1	1.76	1.61	1.87	1.88	1.18	0.81	0.21	1.13
0.11	1.65	3.49	2.69	0.66	1.43	1.14	1.66	1.91	1.45	1.63	1.89	0.83	0.28	1.02
0.72	1.88	0.98	0.14	0.46	1.2	1.18	1.3	1.5	1	1.36	1.9	1.2	0.78	1.22
0.49	0.3	0.57	1.26	0.42	0.74	1.83	1.45	1.47	1.4	1.34	1.45	1.08	1.09	2.26
0.17	0.39	0.22	0.17	0.04	0.39	1	1.22	0.83	1.04	0.83	0.52	0.83	1	1.09
0.11	0.36	0.25	0.21	0.32	0.71	0.21	0.25	0.68	0.89	0.64	0.64	0.68	0.68	1.36
