# Supplementary material for: Parental vaccination to reduce measles immunity gaps in Italy
Source: eLife. 2019 Sep 3;8:e44942. doi: 10.7554/eLife.44942 (PMC6721460; doi:10.7554/eLife.44942)
Supplement: Supplementary file 2. [file elife-44942-supp2.zip › elife-44942-supp2-v1/BOOTSTRAPPED_POLYMOD_matrices/Mb.529]

4.09	2.04	0.22	0.15	0.21	0.78	0.84	1.45	1.12	0.55	0.43	0.42	0.54	0.69	0.82
1.47	8.29	1.68	0.18	0.3	0.9	0.86	1.32	1.44	0.53	0.82	0.45	0.49	0.34	0.84
0.21	1.32	13.08	2.24	0.67	0.39	0.5	0.88	1.82	1.11	0.79	0.48	0.19	0.57	0.6
0.11	0.16	0.79	16.52	2.1	0.92	0.41	0.62	1.3	1.97	1.4	0.56	0.29	0.05	0.3
0.62	0.13	0.45	1.06	4.02	2.79	1.08	0.77	1.3	1.57	1.83	0.83	0.55	0.21	0.89
0.16	0.3	0.77	1.4	3.86	3.79	3.07	1.93	1.63	1.33	1.47	1.02	0.6	0.23	1.07
1.22	0.74	0.26	0.48	0.94	1.84	2.7	2.46	1.28	0.82	1	0.96	0.92	0.54	0.72
0.96	0.87	0.51	0.49	1.09	1.13	2.93	3.04	3.78	1.64	1.37	0.88	1.04	0.72	1.06
0.2	0.84	0.88	0.69	1.55	1.47	2.75	2.51	3.57	2.53	2.27	0.86	1.12	0.47	1.12
0.82	1.2	0.67	3.22	0.6	1	2.24	2.04	2.36	1.78	2.42	1.13	0.6	0.22	1.05
0.13	0.96	4.19	1.74	0.7	1.43	1.02	1.09	1.57	1.66	1.74	1.42	0.77	0.3	0.83
0.65	0.82	0.67	0.27	0.39	1.24	0.88	1.06	1.47	1.2	1.25	1.59	1.2	1	1.59
0.43	0.3	2.11	0.21	0.5	1.14	1.43	1.57	1.59	1.95	1.38	1.59	1.02	1.02	1.61
0.24	0.36	0.24	0.21	0.12	0.42	1.06	1.36	0.73	1	0.88	0.39	1.58	1.21	1.06
0.07	0.15	0.3	0.33	0.11	0.74	0.37	0.33	0.78	1.04	0.85	1.04	1.04	1.11	1.52
