# Supplementary material for: Parental vaccination to reduce measles immunity gaps in Italy
Source: eLife. 2019 Sep 3;8:e44942. doi: 10.7554/eLife.44942 (PMC6721460; doi:10.7554/eLife.44942)
Supplement: Supplementary file 2. [file elife-44942-supp2.zip › elife-44942-supp2-v1/BOOTSTRAPPED_POLYMOD_matrices/Mb.949]

4.95	2.27	0.35	0.2	0.21	0.52	0.87	1.29	1.14	0.6	0.56	0.51	0.38	0.48	0.84
1	7.61	1.94	0.16	0.33	0.54	0.77	1.1	1.5	0.74	0.47	0.47	0.44	0.4	0.69
0.24	1.21	13.41	2.64	0.7	0.32	0.68	0.87	2.06	1.33	0.82	0.43	0.21	0.43	0.84
0.1	0.14	1.27	19.59	1.28	1.02	0.53	0.89	1.2	2.1	1.07	0.48	0.28	0.01	0.35
0.92	0.16	0.34	1.26	5.69	3.54	1.49	1.39	0.9	1.51	0.95	0.95	0.51	0.26	0.61
0.02	0.07	0.5	0.52	3.74	3.67	2.6	1.36	1.19	0.86	1.33	0.9	0.5	0.33	0.95
0.73	0.76	0.24	1.67	0.9	1.82	2.45	2.53	1.49	1.12	0.96	1	0.57	0.78	0.73
0.91	0.91	0.41	0.35	0.85	1.02	2.5	2.94	3.3	1.54	1.48	0.89	0.87	0.78	0.76
0.16	1.66	0.7	0.55	1.48	0.91	2.21	1.88	3.34	2.09	2.71	0.64	1.21	0.29	1.32
1.08	0.44	0.85	1.54	0.54	1.1	1.64	1.59	2.25	1.69	2	0.97	0.47	0.27	0.83
0.12	1.92	3.53	2.45	0.65	1.39	1.02	1.31	1.86	1.18	1.53	1.55	0.61	0.33	0.86
0.56	1.67	1.37	0.4	0.51	0.81	1.02	1.12	1.42	1.51	1.12	1.91	1.07	0.93	1.6
0.61	0.29	1.34	0.82	0.59	1.29	1.2	1.84	1.38	1.45	1.09	1.45	0.75	1.14	1.52
0.11	0.26	0.11	0.11	0.11	0.63	1.37	1.11	0.53	0.84	1.21	0.58	1.47	0.74	1.68
0.12	0.31	0.12	0.62	0.12	0.56	0.44	0.88	1.06	1.38	0.56	1.12	0.94	2	1.38
