# Supplementary material for: Parental vaccination to reduce measles immunity gaps in Italy
Source: eLife. 2019 Sep 3;8:e44942. doi: 10.7554/eLife.44942 (PMC6721460; doi:10.7554/eLife.44942)
Supplement: Supplementary file 2. [file elife-44942-supp2.zip › elife-44942-supp2-v1/BOOTSTRAPPED_POLYMOD_matrices/Mb.175]

5.78	1.39	0.42	0.07	0.15	0.56	1.29	1.44	1.25	0.82	0.59	0.81	0.49	0.34	0.78
0.86	9.24	1.8	0.24	0.29	0.58	0.67	1.41	1.69	0.55	0.49	0.47	0.49	0.5	0.97
0.26	1.06	13.6	3.17	0.78	0.34	0.44	0.9	1.18	1.51	0.95	0.42	0.15	0.21	0.71
0.17	0.26	1.02	16.62	1.48	1.07	0.52	0.62	1.14	1.9	1.4	0.74	0.34	0.02	0.43
0.06	0.18	0.53	1.14	5.31	3.22	1.04	0.84	1.04	1.55	1.39	0.63	0.78	0.22	0.76
0.06	0.15	0.26	0.91	4.18	3.29	2.38	1.53	1.12	0.97	0.68	0.82	0.44	0.18	0.65
0.76	0.76	0.31	0.07	1.07	1.86	2.71	2.24	1.81	1.12	1.49	0.78	0.8	0.39	0.46
1	1.04	0.45	0.35	0.67	0.94	2.24	2.86	3.78	1.76	1.2	1.12	0.92	0.67	0.98
0.88	1	1.22	2.18	1.27	0.94	1.61	2.06	3.24	1.55	2.06	0.73	0.96	0.43	0.98
1.38	0.76	0.57	0.84	0.44	0.87	1.97	1.76	2.02	1.56	1.54	0.81	0.49	0.21	0.89
0.22	0.22	4.1	1.71	0.81	0.88	1.12	1.88	1.9	1.66	1.6	1.91	0.91	0.43	1.05
0.43	1.7	0.82	0.2	0.68	1.43	1.25	1.14	2.02	1.5	1.55	2.39	1.66	1.02	1.52
0.27	0.27	1.3	1.73	0.82	0.82	1.43	1.08	1.28	1.02	1.45	1.17	1.03	1.15	1.73
0.44	0.35	0.18	0.09	0.18	0.71	1.41	1.44	0.85	1	0.76	0.68	0.71	1	1.44
0.19	0.12	0.25	0.25	0.12	0.56	0.44	0.44	0.75	0.94	0.31	0.94	0.69	1.94	1.56
