# Supplementary material for: Parental vaccination to reduce measles immunity gaps in Italy
Source: eLife. 2019 Sep 3;8:e44942. doi: 10.7554/eLife.44942 (PMC6721460; doi:10.7554/eLife.44942)
Supplement: Supplementary file 2. [file elife-44942-supp2.zip › elife-44942-supp2-v1/BOOTSTRAPPED_POLYMOD_matrices/Mb.347]

5.14	1.28	0.43	0.16	0.24	0.58	0.98	1.2	1.11	0.61	0.51	0.65	0.46	0.64	0.84
1.29	7.89	2.08	0.21	0.36	0.52	0.75	1.4	1.42	0.54	0.56	0.52	0.48	0.42	0.91
0.19	1.49	16.07	2.47	0.69	0.48	0.46	0.86	1.84	1.46	0.92	0.37	0.27	0.27	0.67
0.07	0.2	1.49	15.98	1.54	0.76	0.53	0.75	1.29	2	1.14	0.46	0.22	0.03	0.29
1.11	0.18	0.55	0.98	4.61	2.05	1.3	1.2	0.8	1.45	1.34	0.73	0.48	0.2	0.45
0	0.24	0.42	0.64	3.39	3.61	2.7	1.18	1.09	1.12	1.21	1.06	0.58	0.24	1.27
0.58	0.77	0.19	0.51	0.93	1.47	2.35	2.65	1.74	1.25	0.95	0.61	0.7	0.56	0.47
0.65	0.77	0.39	0.37	0.65	0.98	3	2.96	2.75	1.37	1.54	0.75	1.05	0.6	0.61
0.22	0.72	1.23	1.47	1.17	1.08	1.82	1.95	3.08	2.17	2.52	0.52	1.27	0.53	1.33
0.46	0.36	0.38	2.79	0.61	1.04	1.89	1.84	1.66	1.34	1.23	0.68	0.52	0.25	0.8
0.14	0.2	2	1.46	0.75	1.09	0.91	1.55	1.8	1.57	1.57	1.36	0.75	0.25	0.79
0.21	0.84	1	0.63	1.02	1.06	1.25	1.44	1.43	1	1.41	1.79	1.33	0.54	1.37
0.36	0.31	1.47	0.09	0.51	0.93	1.07	1.53	0.91	1.84	0.91	1.8	0.71	0.8	1.33
0.43	0.22	0.22	0.09	0	0.57	1.04	1.26	0.96	0.91	0.96	0.74	0.91	1.65	1.57
0.23	0.15	0.15	0.15	0.27	0.54	0.42	0.38	0.77	1.04	0.65	1.12	0.73	1.81	1.38
