# Supplementary material for: Parental vaccination to reduce measles immunity gaps in Italy
Source: eLife. 2019 Sep 3;8:e44942. doi: 10.7554/eLife.44942 (PMC6721460; doi:10.7554/eLife.44942)
Supplement: Supplementary file 2. [file elife-44942-supp2.zip › elife-44942-supp2-v1/BOOTSTRAPPED_POLYMOD_matrices/Mb.723]

3.9	2.07	0.38	0.22	0.32	0.58	0.67	1.18	1.36	0.67	0.49	0.74	0.5	0.62	0.86
1.48	8.29	2.17	0.24	0.46	0.43	0.93	1.58	1.67	0.62	0.56	0.44	0.52	0.38	0.83
0.11	1.54	15.36	2.99	0.61	0.46	0.43	0.77	2.01	1.5	0.85	0.38	0.17	0.39	0.68
0.13	0.17	1.51	15.28	1.34	0.96	0.53	0.68	1.06	1.87	1.4	0.57	0.32	0.06	0.62
0.53	0.16	0.56	1.31	4.67	2.62	1.07	1.02	1.31	1.67	1.64	1.04	0.53	0.16	0.76
0.02	0.2	0.33	0.53	2.73	4	2.64	1.49	1	1.04	0.78	1.04	0.49	0.33	0.51
0.95	0.97	0.67	1.15	1.18	1.77	2.9	2.46	2.08	1	1.33	0.67	0.79	0.54	0.64
0.78	0.91	0.45	0.52	0.75	1.42	2.72	2.81	3.29	1.84	1.3	0.81	1.04	0.46	1.07
0.27	0.75	0.69	0.64	1.44	1.33	2.27	2.4	3.18	1.84	1.91	0.84	0.93	0.25	1.25
1.03	1.26	0.44	1.3	0.69	1.39	2.28	2.38	2.31	1.8	2.1	1.05	0.61	0.41	0.85
0.14	1.74	1.58	1.34	0.71	1.12	1	1.42	2.11	1.68	1.74	1.91	0.62	0.23	0.75
0.51	1.15	2.09	0.45	0.79	1.3	0.87	1.15	1.51	1.51	1.09	1.72	1.43	0.94	2.21
0.38	0.27	1.93	1.49	0.56	1.13	1.4	1.09	1.02	1.69	1.29	1.44	0.64	1.27	1.56
0.19	0.44	0.26	0.15	0.41	0.7	0.96	1.52	1.04	1.04	1.07	0.52	1.37	1.11	1.89
0.21	0.25	0.21	0.21	0.33	0.58	0.33	0.33	0.67	1.04	0.79	1	0.83	0.79	1.46
