# Supplementary material for: Parental vaccination to reduce measles immunity gaps in Italy
Source: eLife. 2019 Sep 3;8:e44942. doi: 10.7554/eLife.44942 (PMC6721460; doi:10.7554/eLife.44942)
Supplement: Supplementary file 2. [file elife-44942-supp2.zip › elife-44942-supp2-v1/BOOTSTRAPPED_POLYMOD_matrices/Mb.511]

3.09	1.38	0.28	0.24	0.28	0.62	0.93	1.22	1.14	0.57	0.53	0.55	0.51	0.53	0.69
0.86	9.86	1.88	0.28	0.49	0.39	0.81	1.29	1.88	0.81	0.6	0.46	0.42	0.53	0.92
0.16	1.6	14.94	2.89	0.55	0.48	0.56	0.85	2.01	1.28	0.76	0.45	0.16	0.37	0.76
0.13	0.19	1.09	19.05	1.77	1.23	0.64	0.64	1.17	1.79	1.45	0.71	0.27	0.06	0.33
0.52	0.09	0.28	0.74	4.98	3.06	1.61	1.15	1.26	1.72	1.56	0.81	0.81	0.2	0.5
0.1	0.13	0.59	1.31	3.82	3.82	3.59	2.18	1.67	1.03	1.03	0.95	0.44	0.26	0.79
0.94	1.4	0.38	1.32	0.86	1.66	2.74	2.28	2.12	1.12	1.3	0.78	0.8	0.68	0.58
0.86	0.91	0.29	0.53	0.76	1.56	1.94	3.71	3.59	1.91	1.11	0.74	1.03	0.59	0.95
1.65	1.45	0.84	3.38	0.58	0.73	1.4	1.56	2.82	1.56	1.49	0.4	0.55	0.16	0.85
0.64	0.77	0.41	1.97	0.69	1	2.36	2.08	1.98	1.8	1.83	1.3	0.69	0.28	1
0.29	2.22	2.29	2.49	0.71	1.22	0.96	1.49	1.2	1.57	1.45	1.02	0.53	0.33	0.84
0.76	1.08	1.84	0.48	0.84	1.42	1.1	1.52	1.92	1.76	1.52	2.04	1.8	1.06	2
0.53	0.39	0.26	0.89	1	0.97	1.5	1.66	1.03	1.32	1.34	1.26	0.87	1.13	1.55
0.19	0.38	0.23	0.15	0.19	0.5	1.27	0.92	0.85	1.19	0.69	0.69	1	0.81	1.12
0.33	0.29	0.29	0.57	0.29	0.48	0.52	0.71	1.38	0.95	0.67	0.76	0.86	2.19	1.14
