# Supplementary material for: Parental vaccination to reduce measles immunity gaps in Italy
Source: eLife. 2019 Sep 3;8:e44942. doi: 10.7554/eLife.44942 (PMC6721460; doi:10.7554/eLife.44942)
Supplement: Supplementary file 2. [file elife-44942-supp2.zip › elife-44942-supp2-v1/BOOTSTRAPPED_POLYMOD_matrices/Mb.181]

4.22	2.28	0.54	0.11	0.26	0.58	0.92	1.33	1.37	0.71	0.45	0.49	0.45	0.55	0.93
1.24	10.73	2.04	0.04	0.25	0.56	0.76	1.11	1.69	0.65	0.4	0.53	0.29	0.44	0.8
0.13	1.43	14.51	3.42	0.47	0.3	0.42	0.8	2.07	1.39	0.8	0.55	0.19	0.53	0.71
0.04	0.17	1.69	17.19	1.82	0.72	0.6	0.65	1.26	1.94	1.38	0.53	0.18	0.08	0.4
1.02	0.25	0.35	1.04	5.02	2.67	1.37	1.31	0.75	1.49	1.25	0.71	0.51	0.18	0.69
0.11	0.25	0.41	0.84	1.91	2.84	2.68	1.5	1.14	1.18	1.05	0.95	0.59	0.18	0.86
1.04	0.96	0.37	1.02	0.92	1.84	2.65	3.08	1.53	1.45	1.16	0.92	1.04	0.67	0.84
1.08	1.25	0.41	0.78	0.82	1.75	1.82	3.14	3.35	1.71	1	0.9	0.65	0.94	0.86
0.59	1.11	0.98	1.33	1.28	1.02	2.19	2.16	3.39	2.14	2.09	0.64	0.92	0.33	0.97
0.24	1.22	0.33	3.16	0.8	0.59	1.78	1.29	1.8	1.49	1.43	1.04	0.65	0.37	1.14
0.08	0.98	0.62	2.42	0.83	1.71	1.13	1.56	1.94	1.69	1.48	1.67	0.83	0.29	1.1
0.14	1.27	0.67	0.33	0.73	1.04	1.33	1.04	1.47	1.29	1.37	1.61	1.06	0.71	0.92
0.42	0.28	0.36	0.1	0.78	1.08	1.62	1.24	1.16	1.22	1.32	1.3	1.04	1.2	2.34
0.09	0.32	0.14	0.18	0.32	0.32	0.91	0.82	0.82	0.86	0.59	0.55	1.14	1.14	0.91
0.2	0.2	0.13	0.33	0.23	0.5	0.3	0.2	0.7	1	0.5	1	0.63	1.1	1.27
