# Supplementary material for: Parental vaccination to reduce measles immunity gaps in Italy
Source: eLife. 2019 Sep 3;8:e44942. doi: 10.7554/eLife.44942 (PMC6721460; doi:10.7554/eLife.44942)
Supplement: Supplementary file 2. [file elife-44942-supp2.zip › elife-44942-supp2-v1/BOOTSTRAPPED_POLYMOD_matrices/Mb.23]

4.9	1.79	0.48	0.14	0.21	0.58	0.99	1.21	1.44	0.65	0.44	0.81	0.31	0.36	0.73
1.71	9.03	1.47	0.23	0.36	0.46	0.9	1.37	1.79	0.6	0.44	0.44	0.5	0.63	0.89
0.19	1.14	13.56	1.77	0.8	0.47	0.52	0.81	1.88	1.35	0.92	0.3	0.16	0.32	0.82
0.15	0.23	1.2	18.49	1.61	0.68	0.63	0.91	1.11	2.4	1.07	0.49	0.24	0.08	0.32
0.64	0.21	0.32	0.92	5.68	3.66	1.7	1.47	1.06	1.62	1.23	0.77	0.51	0.23	0.45
0.03	0.16	0.61	0.74	4	2.84	2.87	1.39	1.35	0.94	0.77	0.94	0.58	0.35	0.52
0.95	0.7	0.38	0.19	0.86	1.46	2.65	2.35	1.95	1.24	1.22	0.54	0.62	0.65	0.76
0.97	1.01	0.29	0.82	0.63	1.66	1.81	3.24	2.96	1.63	1.35	1.03	0.79	0.57	0.96
0.28	0.89	0.67	0.5	1.48	1.45	2.41	2.08	3.17	2.14	2.08	0.75	1.05	0.44	0.84
0.98	1.39	0.7	3.5	0.48	0.76	1.67	1.82	2.03	1.97	1.92	1.44	0.68	0.17	0.97
0.15	0.13	4.25	2.96	0.84	1.44	1.07	1.58	2.02	1.42	1.93	1.89	0.6	0.35	0.96
0.2	0.83	2.8	0.26	0.48	1.3	0.76	1	1.57	1.28	1.09	2.46	1.39	0.93	1.37
0.44	0.42	0.93	0.13	0.58	0.91	1.53	1.04	1.16	1.09	1.2	1.18	1.11	0.64	1.49
0.16	0.28	0.32	0.2	0.2	0.24	0.92	1	0.84	0.72	0.88	0.6	0.8	0.96	1.12
0.07	0.37	0.17	0.57	0.37	0.77	0.27	0.6	0.8	0.9	0.73	0.6	0.7	1.27	1.13
