# Supplementary material for: Parental vaccination to reduce measles immunity gaps in Italy
Source: eLife. 2019 Sep 3;8:e44942. doi: 10.7554/eLife.44942 (PMC6721460; doi:10.7554/eLife.44942)
Supplement: Supplementary file 2. [file elife-44942-supp2.zip › elife-44942-supp2-v1/BOOTSTRAPPED_POLYMOD_matrices/Mb.378]

5.03	2.22	0.47	0.16	0.25	0.73	0.92	1.36	1.37	0.73	0.59	0.67	0.58	0.66	1.04
1.82	10.04	1.63	0.17	0.27	0.64	0.64	1.68	1.9	0.52	0.69	0.46	0.36	0.51	0.94
0.06	0.97	16.13	3.16	0.49	0.31	0.38	0.84	1.58	1.57	0.89	0.5	0.17	0.36	0.62
0.13	0.23	0.94	17.77	1.49	0.86	0.43	0.59	1.1	1.82	1.19	0.54	0.24	0.04	0.41
0.95	0.25	0.4	1.11	4.79	2.37	1.14	1.44	0.89	1.46	1.28	1.02	0.51	0.05	0.56
0.09	0.24	0.33	0.76	5.09	3.52	2.42	1.52	1.18	1.18	1.3	0.76	0.48	0.27	0.88
0.89	1.17	0.19	0.64	1.13	2.13	2.53	3	1.94	1.3	1.21	0.7	0.85	0.62	0.72
1.07	1.04	0.36	0.84	0.64	1.38	1.8	2.84	2.82	1.51	1.27	0.89	0.73	0.69	1.04
0.31	0.58	0.84	1.6	1.29	1.53	2.42	2.64	2.78	2.49	2.29	1.04	1.22	0.58	1.24
0.24	0.71	0.4	3.24	0.69	0.78	1.74	1.56	2.07	1.93	1.99	0.85	0.56	0.31	0.84
0.08	0.17	2.51	2	0.66	1.04	1.19	1.3	2.02	1.68	1.72	1.87	0.57	0.19	0.72
0.4	1.91	1.83	0.15	0.57	0.96	0.94	1.19	1.3	1.13	1.47	1.75	0.92	0.51	0.94
0.79	0.5	0.64	0.1	0.74	1.21	1.62	1.88	1.12	1.48	1.26	1.81	0.76	1.57	1.93
0.27	0.33	0.2	0.2	0.23	0.83	1.23	1.13	0.97	0.97	1.03	1.1	1	1.3	1.4
0.17	0.28	0.31	0.34	0.28	0.55	0.41	0.45	0.9	0.9	0.79	0.86	0.97	1.24	1.48
