# Supplementary material for: Parental vaccination to reduce measles immunity gaps in Italy
Source: eLife. 2019 Sep 3;8:e44942. doi: 10.7554/eLife.44942 (PMC6721460; doi:10.7554/eLife.44942)
Supplement: Supplementary file 2. [file elife-44942-supp2.zip › elife-44942-supp2-v1/BOOTSTRAPPED_POLYMOD_matrices/Mb.976]

5.12	1.92	0.45	0.21	0.35	0.59	0.92	1.08	1.33	0.67	0.5	0.77	0.38	0.47	0.79
0.69	8.44	1.43	0.27	0.48	0.71	0.73	1.34	1.79	0.53	0.5	0.52	0.43	0.5	0.92
0.19	1.04	14.72	2.37	0.55	0.32	0.42	0.91	1.75	1.45	0.95	0.45	0.16	0.31	0.74
0.1	0.25	1.33	19.34	1.59	0.71	0.44	0.55	0.97	1.97	1.36	0.68	0.25	0.04	0.26
0.8	0.07	0.22	1.1	5.27	3.95	1.1	1.15	1.17	1.78	1.07	0.9	0.51	0.1	0.32
0.12	0.3	0.48	0.79	2.12	4.61	5.03	2.45	1.67	1	1.24	0.97	0.91	0.24	1.03
0.82	0.45	0.49	0.61	0.67	1.14	2.14	1.92	1.61	0.98	1.1	0.61	0.88	0.63	0.49
0.79	0.95	0.45	0.34	0.59	1.04	2.77	2.98	3.34	1.64	1.34	0.68	0.73	0.57	0.59
0.31	1	1.04	3.06	0.76	0.92	1.57	2	2.55	2.04	1.31	0.67	0.76	0.51	0.65
0.97	1.11	0.4	1.07	0.53	0.71	1.69	1.43	1.64	1.46	1.62	1.25	0.4	0.12	1
0.31	1.09	1.45	1.69	1.07	1.38	1.07	2.02	2.03	1.55	1.79	1.74	0.88	0.36	1.29
0.39	1.44	1.18	0.44	0.93	1.09	1.58	1.37	1.88	1.42	1.19	1.88	1.23	0.56	1.4
0.49	0.37	1.2	0.09	0.51	1.06	1.26	1.77	1	1.8	1.03	1.46	1.06	0.89	1.63
0.29	0.26	0.23	0.1	0.16	0.55	1.29	1.74	0.94	1.03	0.97	0.65	1.16	1.03	1.45
0.16	0.25	0.19	0.38	0.34	0.47	0.12	0.47	0.88	1.28	0.59	1.06	0.75	1.03	1.28
