# Supplementary material for: Parental vaccination to reduce measles immunity gaps in Italy
Source: eLife. 2019 Sep 3;8:e44942. doi: 10.7554/eLife.44942 (PMC6721460; doi:10.7554/eLife.44942)
Supplement: Supplementary file 2. [file elife-44942-supp2.zip › elife-44942-supp2-v1/BOOTSTRAPPED_POLYMOD_matrices/Mb.982]

4.98	1.81	0.37	0.19	0.32	0.85	1.03	1.35	1.21	0.61	0.47	0.68	0.52	0.32	0.69
1.18	8.85	1.56	0.18	0.35	0.56	0.77	1.35	1.37	0.69	0.52	0.45	0.37	0.49	0.94
0.16	1.46	14.57	3.19	0.6	0.35	0.45	0.97	2.05	1.22	0.89	0.31	0.15	0.43	0.66
0.14	0.28	1.38	16.65	1.42	0.97	0.5	0.69	1.33	2.01	1.37	0.45	0.36	0.03	0.42
0.57	0.12	0.51	1	5.53	3.12	1.47	1.06	1.1	1.51	1.31	0.61	0.51	0.08	0.22
0.12	0.29	0.47	1.18	3.47	3.09	3.35	1.53	1.32	1.12	1.15	1.03	0.5	0.18	0.82
1.12	1.1	0.3	0.2	0.94	1.76	3.12	2.44	1.62	0.94	1.12	0.68	1.18	0.66	0.54
0.9	0.97	0.49	0.58	0.83	1.56	2.73	2.88	3.03	1.39	1.07	0.75	0.97	0.75	0.8
0.69	0.78	1.27	0.96	0.67	0.99	2	1.88	3.12	2.04	1.94	0.66	0.97	0.54	0.96
1.31	1.1	0.31	3.46	0.68	0.76	1.54	1.78	1.9	1.64	1.97	1.29	0.61	0.22	0.93
0.11	0.2	2.66	2.46	0.79	1.34	1.18	1.8	1.79	1.64	1.46	1.95	0.82	0.2	0.95
0.41	0.67	0.52	0.35	0.74	1.22	1.33	1.78	1.48	1.52	1.54	1.87	1.65	1.02	1.63
0.26	0.24	1.08	0.63	0.61	1.08	1.71	1.29	1.42	1.26	1.37	1.65	0.9	1.18	1.81
0.15	0.46	0.23	0.19	0.31	0.46	0.88	1.15	1.08	1.31	0.65	0.69	0.88	0.92	0.88
0.23	0.32	0.14	0.59	0.05	0.55	0.59	0.91	1.32	1.18	0.86	1	1.14	2.5	1.45
