# Supplementary material for: Parental vaccination to reduce measles immunity gaps in Italy
Source: eLife. 2019 Sep 3;8:e44942. doi: 10.7554/eLife.44942 (PMC6721460; doi:10.7554/eLife.44942)
Supplement: Supplementary file 2. [file elife-44942-supp2.zip › elife-44942-supp2-v1/BOOTSTRAPPED_POLYMOD_matrices/Mb.748]

4.16	1.16	0.43	0.17	0.41	0.76	0.66	1.21	1.14	0.69	0.38	0.47	0.53	0.52	0.71
1.18	9.55	1.89	0.39	0.53	0.43	0.89	0.91	1.66	0.63	0.58	0.47	0.36	0.35	0.79
0.19	1.02	15.13	1.74	0.57	0.49	0.43	0.9	1.5	1.27	0.82	0.46	0.1	0.42	0.63
0.21	0.36	1.53	17.36	1.73	1.01	0.66	0.66	1.3	1.71	1.4	0.44	0.25	0.03	0.36
0.55	0.15	0.53	0.87	6.68	3.34	1.15	1.11	0.94	1.28	1.34	0.85	0.55	0.23	0.47
0.07	0.17	0.63	0.83	2.59	3.32	2.93	1.29	0.9	0.93	1.34	0.78	0.46	0.15	0.49
0.82	0.91	0.55	0.55	0.59	1.36	2.11	2.16	1.77	0.98	1.07	0.61	0.7	0.66	0.59
1.11	0.97	0.61	0.44	0.88	1.47	2.76	3.59	4.23	2.27	1.41	1.05	0.83	0.56	1.12
0.41	1.05	1.27	2.2	1.11	1.15	2	2.32	2.76	2.53	1.71	0.95	1.23	1.12	1.27
1.35	0.67	0.61	2.59	0.71	1.18	1.78	1.8	1.75	1.35	1.39	0.88	0.61	0.37	0.94
0.18	1.07	2.61	0.89	0.82	1.34	1.16	1.98	2.16	1.61	1.64	2.66	0.86	0.29	1.09
0.64	1.64	2.6	0.4	0.62	1.2	0.94	1.3	1.6	1.6	1.36	2.02	1.46	1.18	1.74
0.4	0.25	1.35	1.77	0.82	1	1.6	1.25	1.23	1.1	1.52	1.48	0.75	0.82	1.8
0.3	0.22	0.09	0.09	0.26	0.87	1.17	1.17	0.7	0.78	1.09	0.83	1	1.17	1.61
0.19	0.5	0.06	0.5	0.06	0.69	0.44	0.62	0.94	1.19	0.56	0.81	0.81	1.44	1.19
