# Supplementary material for: Parental vaccination to reduce measles immunity gaps in Italy
Source: eLife. 2019 Sep 3;8:e44942. doi: 10.7554/eLife.44942 (PMC6721460; doi:10.7554/eLife.44942)
Supplement: Supplementary file 2. [file elife-44942-supp2.zip › elife-44942-supp2-v1/BOOTSTRAPPED_POLYMOD_matrices/Mb.77]

5.26	1.88	0.45	0.12	0.18	0.6	1.05	1.29	1.34	0.59	0.41	0.61	0.62	0.46	0.66
0.69	9.89	1.98	0.24	0.31	0.48	0.48	1.18	1.51	0.75	0.47	0.31	0.33	0.44	0.92
0.17	1.1	13.66	2.87	0.64	0.54	0.57	0.84	1.7	1.32	0.93	0.51	0.21	0.29	0.78
0.09	0.2	1.44	18.98	1.52	0.98	0.52	0.55	1.16	2.03	1.34	0.52	0.27	0.03	0.33
0.16	0.16	0.65	1.22	4.69	3.67	1.51	1.51	0.92	1.78	1.49	0.59	0.49	0.16	0.61
0.15	0.46	0.41	0.56	1.74	4.18	3.38	1.64	1.08	1.23	0.92	0.64	0.69	0.36	0.44
0.76	1.27	0.22	0.65	1.18	1.57	2.35	2.08	1.57	0.92	1.1	0.65	0.9	0.71	0.73
0.86	0.76	0.47	0.51	0.63	1.43	2.51	3.18	3.2	1.84	1.41	0.92	0.84	0.59	0.98
0.77	0.86	0.89	2.04	1.68	1.09	1.98	2.23	3.12	1.77	1.98	0.68	1.11	0.25	0.96
1.59	1.03	0.93	2.34	0.61	0.64	1.46	1.85	1.47	1.73	1.9	1.41	0.37	0.14	1.1
0.13	0.19	2.74	0.87	0.78	1.54	0.91	1.26	1.59	1.37	1.48	1.85	0.89	0.22	1.15
0.67	0.82	1.47	0.37	0.73	1.39	1.37	1.37	1.73	1.51	1.29	1.73	1.35	0.94	1.67
0.47	0.27	2.16	0.12	0.61	0.92	1.47	1.11	1.11	1.17	1.5	1.83	1.09	0.81	1.34
0.19	0.37	0.11	0.19	0.3	0.56	0.78	0.74	0.74	0.85	1	0.63	1.89	1.41	0.93
0.25	0.17	0.12	0.38	0.42	0.42	0.33	0.29	0.92	0.58	0.54	0.62	0.67	1.12	1.17
