# Supplementary material for: Parental vaccination to reduce measles immunity gaps in Italy
Source: eLife. 2019 Sep 3;8:e44942. doi: 10.7554/eLife.44942 (PMC6721460; doi:10.7554/eLife.44942)
Supplement: Supplementary file 2. [file elife-44942-supp2.zip › elife-44942-supp2-v1/BOOTSTRAPPED_POLYMOD_matrices/Mb.922]

3.95	1.95	0.42	0.1	0.22	0.53	0.93	1.09	1.31	0.48	0.36	0.44	0.33	0.51	0.86
0.63	9.31	1.83	0.23	0.51	0.48	0.73	1.11	1.59	0.73	0.56	0.31	0.4	0.44	0.8
0.22	1.2	14.44	1.56	0.39	0.4	0.54	0.99	2.09	1.31	0.71	0.4	0.17	0.4	0.84
0.07	0.24	1.23	15.08	1.72	0.67	0.48	0.75	1.24	1.81	1.13	0.49	0.33	0.07	0.4
1.08	0.27	0.55	1.1	4.18	3.08	1.06	1.04	1	1.49	1.9	0.78	0.53	0.29	0.84
0.08	0.21	0.38	0.38	3.15	3.18	3.41	1.46	1.31	1.13	0.92	0.82	0.38	0.26	0.72
0.8	1	0.41	2.65	0.78	1.83	2.46	2.61	1.78	1.28	1.22	0.87	0.7	0.76	0.89
0.94	1.14	0.29	0.65	0.59	1.47	1.94	3.12	2.59	1.67	1.04	0.84	0.59	0.51	0.94
0.28	1.25	0.88	2.25	0.69	0.93	1.69	2.19	2.76	1.6	1.75	0.5	0.75	0.41	1
1.13	0.68	0.63	0.92	0.78	0.95	1.72	1.55	1.65	1.53	1.55	1.45	0.6	0.25	0.83
0.3	0.29	2.23	2.61	0.86	1.59	1.16	2	2.21	1.5	1.64	1.89	0.55	0.32	1.12
0.1	0.32	1.88	0.63	0.93	1.07	1.37	0.98	1.87	1.58	1.12	1.63	1.28	0.7	1.83
0.67	0.36	2.18	0.1	0.36	1.13	1.44	1.38	1.08	1.49	1.26	1.44	0.97	1.23	2.44
0.35	0.26	0.09	0	0.13	0.91	1.22	1.09	0.96	1.22	1.04	0.96	1.39	1.22	1.26
0.29	0.12	0.29	0.35	0.65	0.65	0.29	0.47	0.76	0.71	0.59	0.76	0.76	0.65	1.29
