# Supplementary material for: Parental vaccination to reduce measles immunity gaps in Italy
Source: eLife. 2019 Sep 3;8:e44942. doi: 10.7554/eLife.44942 (PMC6721460; doi:10.7554/eLife.44942)
Supplement: Supplementary file 2. [file elife-44942-supp2.zip › elife-44942-supp2-v1/BOOTSTRAPPED_POLYMOD_matrices/Mb.83]

4.41	1.44	0.35	0.17	0.2	0.52	1.01	1.32	1.09	0.77	0.56	0.6	0.48	0.47	0.53
0.64	9.31	1.87	0.11	0.3	0.41	0.55	1.6	1.88	0.67	0.58	0.37	0.36	0.53	0.77
0.19	1.08	16.85	2.09	0.8	0.41	0.64	0.9	1.79	1.71	1.06	0.36	0.2	0.32	0.76
0.21	0.37	1.16	15.8	1.55	0.99	0.63	0.64	1.33	1.77	1.41	0.57	0.19	0.05	0.43
0.23	0.15	0.33	0.98	5.9	3.04	1.08	1.29	0.85	1.56	0.81	0.83	0.67	0.21	0.48
0.16	0.32	0.5	1.24	5.11	2.87	3.18	1.42	1.42	1.24	0.68	1.03	0.5	0.34	0.68
1.35	1.04	0.2	1	0.7	1.96	2.67	2.02	1.17	1.07	1.28	1	1	0.67	0.67
0.88	0.92	0.62	0.4	0.8	1.27	2.88	3.35	3.43	1.57	1.2	0.72	0.95	0.57	0.7
1.19	0.77	0.54	0.86	1.75	1.39	2.68	2.47	3.6	2.32	2.09	0.79	1.14	0.4	1.37
1.02	0.76	0.71	2.17	0.53	0.88	1.38	1.45	1.66	1.45	1.72	1.29	0.5	0.28	0.52
0.27	2.05	4.27	2.4	0.85	1.38	1.11	1.71	1.47	1.51	1.8	1.82	1.02	0.44	1.27
0.45	0.61	0.14	0.22	0.55	0.84	1.16	1.14	1.25	0.98	1.31	1.51	0.94	0.65	1.51
0.33	0.19	2.83	1.64	0.5	1.26	1.33	1.05	1.17	1.67	1.38	1.64	1.29	1.07	1.71
0.24	0.3	0.18	0.06	0.45	0.67	1	1.42	0.94	0.64	1.21	0.67	1.42	1.39	1.73
0.2	0.48	0.32	0.36	0	0.56	0.6	0.88	1.44	1.6	0.8	1.2	1.16	2.48	1.84
