# Supplementary material for: Parental vaccination to reduce measles immunity gaps in Italy
Source: eLife. 2019 Sep 3;8:e44942. doi: 10.7554/eLife.44942 (PMC6721460; doi:10.7554/eLife.44942)
Supplement: Supplementary file 2. [file elife-44942-supp2.zip › elife-44942-supp2-v1/BOOTSTRAPPED_POLYMOD_matrices/Mb.313]

5.21	1.38	0.36	0.14	0.22	0.46	0.86	1.22	1.16	0.87	0.5	0.59	0.47	0.47	0.67
0.84	8.68	2.28	0.21	0.35	0.53	0.72	1.22	1.58	0.56	0.73	0.38	0.48	0.41	0.74
0.26	1.12	16.09	3.17	0.81	0.42	0.61	0.98	1.57	1.66	0.87	0.44	0.18	0.3	0.69
0.13	0.2	1.35	17.08	1.67	0.75	0.42	0.68	1.28	1.93	1.28	0.58	0.28	0.05	0.38
1.06	0.12	0.46	1.26	4.44	2.52	1.06	1.26	0.68	1.48	1.36	0.7	0.38	0.2	0.48
0.05	0.18	0.18	0.92	5.15	3.67	2.27	1.43	1.18	1.45	0.78	0.8	0.45	0.35	0.5
0.62	0.87	0.28	0.45	0.53	1.53	2.3	2.2	1.15	0.97	1.15	0.8	0.67	0.42	0.37
1.11	0.8	0.58	0.69	0.91	1.44	2.45	3.09	3.51	1.69	1.09	1.16	0.85	0.8	0.8
1.69	0.88	1.16	2.02	1.6	1.09	1.66	1.64	3.19	1.93	2.07	0.74	1.05	0.64	0.93
1.25	1.04	0.38	1.58	0.72	0.79	1.58	2.32	1.96	1.83	2.08	1.42	0.57	0.28	0.96
0.08	0.19	1.37	1.44	0.73	1.35	0.95	1.48	1.65	1.58	1.61	1.45	0.82	0.18	0.95
0.46	0.59	0.67	0.67	0.96	0.91	1.22	1.54	1.3	1.3	1.11	1.83	0.96	0.63	2.07
0.53	0.37	3.6	0.21	0.74	1.12	1.44	1.4	1.19	1.67	1.37	1.77	1.02	1.23	1.65
0.13	0.33	0.1	0.2	0.13	0.63	1.07	1.07	0.77	1	0.77	0.87	1.03	1.13	1.27
0.28	0	0.16	0.24	0	0.48	0.36	0.24	0.56	0.72	0.8	1.4	0.68	1.2	1.56
