# Supplementary material for: Parental vaccination to reduce measles immunity gaps in Italy
Source: eLife. 2019 Sep 3;8:e44942. doi: 10.7554/eLife.44942 (PMC6721460; doi:10.7554/eLife.44942)
Supplement: Supplementary file 2. [file elife-44942-supp2.zip › elife-44942-supp2-v1/BOOTSTRAPPED_POLYMOD_matrices/Mb.121]

3.59	1.25	0.36	0.2	0.2	0.47	0.94	1.2	1.41	0.68	0.47	0.61	0.4	0.69	0.77
0.75	8.27	1.66	0.32	0.39	0.48	0.54	0.81	1.68	0.64	0.74	0.39	0.35	0.31	0.8
0.21	1.2	13.07	2.47	0.64	0.4	0.51	0.96	1.56	1.09	0.87	0.44	0.21	0.44	0.7
0.11	0.16	1.21	16.95	1.25	0.52	0.56	0.76	1.37	1.89	1.25	0.52	0.33	0.05	0.25
0.2	0.2	0.24	0.96	5.37	2.67	1.72	0.91	1.02	1.59	1.43	0.87	0.61	0.28	0.57
0.15	0.4	0.28	0.65	3.2	3.83	3.85	1.65	1.43	0.92	0.62	1	0.55	0.38	0.52
0.98	0.77	0.44	0.16	1.16	1.42	2.44	2.56	1.81	1.07	0.98	0.77	0.81	0.72	0.49
0.71	0.78	0.45	0.73	0.84	1.18	2.06	2.71	2.65	1.41	1.39	0.94	0.9	0.78	0.63
0.36	0.78	0.71	0.55	1.52	1.33	2.14	1.74	3.03	1.52	2.36	0.78	1.4	0.47	1.14
0.46	0.38	0.7	1.06	0.6	1.66	2.4	1.88	1.94	1.48	1.58	0.88	0.88	0.26	1.1
0.15	1.09	2.67	3.69	0.74	1.44	1.19	1.46	1.41	1.72	1.57	1.57	0.69	0.26	0.87
0.18	0.43	1.55	0.57	0.65	0.88	0.98	1.27	1.53	1.08	1.1	1.94	1.1	0.76	1.61
0.59	0.3	1.25	1.27	0.45	0.89	1.16	1.09	1.07	1.43	1.07	1.46	0.86	0.93	1.68
0.24	0.24	0.08	0.05	0.08	0.78	1.05	0.95	0.43	1.14	0.89	0.76	0.92	0.97	1
0.11	0.15	0.3	0.44	0.19	1	0.52	0.56	0.81	1.07	0.63	0.93	0.85	1.48	1.56
