# Supplementary material for: Parental vaccination to reduce measles immunity gaps in Italy
Source: eLife. 2019 Sep 3;8:e44942. doi: 10.7554/eLife.44942 (PMC6721460; doi:10.7554/eLife.44942)
Supplement: Supplementary file 2. [file elife-44942-supp2.zip › elife-44942-supp2-v1/BOOTSTRAPPED_POLYMOD_matrices/Mb.545]

4.37	1.38	0.43	0.13	0.2	0.55	1	1.22	1.33	0.85	0.25	0.52	0.5	0.57	0.97
1.12	9.66	1.7	0.2	0.27	0.44	0.7	1.17	1.52	0.77	0.41	0.33	0.38	0.41	0.82
0.19	1.45	12.88	2.33	0.71	0.51	0.52	0.98	2	1.54	0.94	0.45	0.14	0.48	0.83
0.14	0.2	0.98	17.59	1.55	0.94	0.52	0.77	0.91	2.06	1.27	0.81	0.27	0.08	0.31
0.64	0.32	0.75	1.27	4.68	2.89	1.48	1.57	1.39	1.84	1.39	1.11	0.82	0.3	0.95
0.07	0.28	0.47	0.91	2.47	2.98	2.72	1.65	1.35	0.98	1.09	0.86	0.6	0.28	0.91
0.92	0.98	0.51	1.43	1.08	1.78	2.67	2.51	2	0.98	1	0.67	1.04	0.41	0.61
0.86	0.84	0.45	0.65	0.7	1.36	2.54	2.68	3.25	1.54	1.45	0.65	0.83	0.68	0.71
1.68	1.14	0.79	1.21	1.26	0.98	1.84	2.07	3.44	1.7	1.54	0.67	0.74	0.28	0.95
0.18	0.58	0.4	1.3	0.82	1.47	2.22	2.23	2.22	1.5	1.58	0.68	0.85	0.47	1.27
0.1	0.39	4.26	2.42	0.5	1.19	1.08	1.39	1.58	1.35	1.4	1.98	0.5	0.27	0.82
0.6	1.4	1.6	0.25	0.54	1.15	0.56	0.92	1.19	1.15	1.15	1.98	1.35	0.79	1.4
0.33	0.21	1.98	0.88	0.55	1.24	1.43	1.33	1.19	1.36	1.24	1.33	1.1	1.14	1.71
0.39	0.32	0.29	0.18	0.04	0.5	0.86	1.43	0.75	1.04	0.61	0.61	0.96	1.04	1.14
0.29	0.21	0.18	0.39	0.25	0.61	0.39	0.43	0.96	0.79	0.64	1	0.96	1.54	1.18
