# Supplementary material for: Parental vaccination to reduce measles immunity gaps in Italy
Source: eLife. 2019 Sep 3;8:e44942. doi: 10.7554/eLife.44942 (PMC6721460; doi:10.7554/eLife.44942)
Supplement: Supplementary file 2. [file elife-44942-supp2.zip › elife-44942-supp2-v1/BOOTSTRAPPED_POLYMOD_matrices/Mb.48]

6.04	1.49	0.43	0.2	0.25	0.63	1	1.38	1.05	0.74	0.58	0.79	0.55	0.41	0.7
1.22	10.38	2.19	0.2	0.31	0.51	0.67	1.33	1.5	0.72	0.58	0.39	0.32	0.4	0.75
0.18	1.11	15.73	2.66	0.7	0.41	0.47	0.94	1.34	1.38	0.91	0.54	0.39	0.28	0.56
0.15	0.37	0.91	18.24	1.46	1.42	0.67	0.63	1.37	1.96	1.08	0.54	0.35	0.09	0.35
1.04	0.15	0.53	1.26	5.55	3.17	1.19	1.42	1.02	1.7	1.32	1	0.64	0.26	0.75
0.08	0.22	0.27	0.84	3.03	3.24	3.38	1.92	1.62	1.22	1.24	1.05	0.51	0.24	1.3
0.83	0.76	0.3	0.7	1.04	2.24	1.98	2.24	1.39	1.11	0.98	0.98	0.72	0.76	0.54
0.79	1.21	0.49	0.34	0.85	1.19	2.49	3.13	3.81	1.89	1.28	0.53	0.85	0.51	0.96
0.75	1.2	0.93	2.27	1.16	1.12	1.45	2.14	3.48	1.7	2.29	0.82	1.48	0.41	1.09
0.46	1.24	0.39	1.35	0.81	1.52	2.5	2.13	2.35	1.78	2	1.06	0.91	0.26	1.39
0.21	1.76	1.65	2.38	0.9	1.37	1.08	1.65	1.57	1.92	1.59	1.52	0.7	0.38	1.29
0.28	2.33	1.52	0.43	0.95	1.48	1.22	1.4	1.57	1.71	1.21	2	1.36	0.98	1.88
0.31	0.2	1.49	0.78	0.65	1.37	1.51	1.71	1.31	1.67	1.31	1.65	0.75	0.96	1.47
0.26	0.4	0.23	0.14	0.17	0.49	1.14	1.4	0.97	1.2	0.8	0.69	1.06	1.06	1.23
0.15	0.2	0.4	0.35	0.15	0.2	0.25	0.35	1.2	0.55	1	0.8	1.1	0.85	1.55
