# Supplementary material for: Parental vaccination to reduce measles immunity gaps in Italy
Source: eLife. 2019 Sep 3;8:e44942. doi: 10.7554/eLife.44942 (PMC6721460; doi:10.7554/eLife.44942)
Supplement: Supplementary file 2. [file elife-44942-supp2.zip › elife-44942-supp2-v1/BOOTSTRAPPED_POLYMOD_matrices/Mb.777]

5.85	1.1	0.4	0.23	0.23	0.55	0.85	1.42	0.98	0.92	0.5	0.47	0.4	0.45	0.62
1.25	8.66	1.78	0.26	0.25	0.43	0.73	1.05	1.58	0.7	0.62	0.39	0.3	0.43	0.78
0.23	1.25	14.49	3.01	0.65	0.35	0.53	0.98	1.45	1.28	1.01	0.45	0.17	0.27	0.62
0.16	0.25	1.39	17.81	1.6	0.88	0.67	0.63	1.33	2.16	1.1	0.42	0.28	0.04	0.42
0.57	0.13	0.13	1.06	4.66	2.53	1.28	0.91	1.06	1.43	1.23	0.87	0.7	0.09	0.4
0.15	0.29	0.53	1.41	3.71	3.59	2.76	1.47	1.15	1.53	0.56	1.06	0.32	0.24	0.82
1.05	1.15	0.4	0.32	1.32	1.4	2.83	2.45	1.73	0.68	1.02	0.7	0.88	0.7	0.57
0.89	1.02	0.48	0.59	0.65	1.42	2	3.12	3.18	1.68	0.97	1	0.79	0.58	0.91
1.04	1.12	0.62	0.46	0.99	0.99	2.06	1.74	2.75	1.9	1.93	0.55	0.77	0.42	0.86
1.5	1.07	1	1.88	0.64	0.95	2.09	1.91	2.09	1.45	1.67	1.31	0.67	0.17	1.07
0.12	0.23	4.07	3.18	0.62	1.32	0.75	1.27	1.54	1.62	0.98	1.39	0.71	0.39	0.86
0.46	0.59	1.2	0.46	0.93	1.2	0.96	1.66	1.52	1.09	1.23	2.32	1.41	0.48	1.64
0.58	0.26	2.16	0.21	0.37	1.26	1.24	1.39	1.21	1.84	1.08	1.26	1.08	1.18	1.32
0.12	0.34	0.31	0.25	0.22	0.62	1.31	0.75	1.09	0.91	1.19	0.72	1.41	0.97	1.59
0.27	0.31	0.27	0.38	0.08	0.65	0.62	0.81	1.12	1	0.73	0.88	0.92	2.38	1.46
