# Supplementary material for: Parental vaccination to reduce measles immunity gaps in Italy
Source: eLife. 2019 Sep 3;8:e44942. doi: 10.7554/eLife.44942 (PMC6721460; doi:10.7554/eLife.44942)
Supplement: Supplementary file 2. [file elife-44942-supp2.zip › elife-44942-supp2-v1/BOOTSTRAPPED_POLYMOD_matrices/Mb.783]

3.88	1.9	0.3	0.26	0.24	0.64	0.86	1.24	1.38	0.56	0.43	0.52	0.49	0.74	0.87
0.88	9.41	2.81	0.29	0.4	0.67	0.62	1.16	1.54	0.71	0.67	0.48	0.29	0.42	0.88
0.32	1.23	12.49	3.53	0.75	0.48	0.55	1.06	1.59	1.41	0.85	0.43	0.16	0.45	0.69
0.12	0.25	1.03	18.77	1.75	0.77	0.54	0.59	1.14	2.03	1.09	0.59	0.25	0.04	0.39
0.95	0.26	0.67	1.4	4.83	2.62	1.38	1.09	1.09	1.78	1.66	0.91	0.53	0.33	0.76
0	0.15	0.09	0.48	3.18	3.33	2.06	1.42	0.73	0.79	0.88	0.67	0.39	0.18	0.3
0.83	0.86	0.66	0.53	0.69	1.41	2.09	2.07	1.64	0.93	0.98	0.9	0.91	0.57	0.62
0.94	0.9	0.54	0.52	0.9	1.37	2.67	3	3.17	1.37	1.19	0.65	0.83	0.77	0.85
0.25	0.98	1.11	1.9	1.43	1.19	2.19	2.05	3.25	1.7	2.33	0.73	1.16	0.41	1.1
1.18	1.2	0.67	2.9	0.65	1.07	1.93	1.95	1.93	1.45	1.42	0.83	0.47	0.23	0.57
0.18	1.28	3.06	2.6	0.96	1.2	1.22	1.82	1.92	1.44	1.56	1.86	0.64	0.24	1.1
0.69	1.35	2.4	0.35	1	1.19	0.96	1.4	1.54	1.44	1.46	2.44	1.6	0.92	1.77
0.4	0.34	1.94	2.1	0.48	1.04	1.18	1.08	1.4	1.62	1.46	1.26	0.94	0.92	1.7
0.15	0.1	0	0	0.25	1	1.15	0.6	0.75	1	1.1	0.85	0.7	0.85	1.5
0.2	0.2	0.1	0.45	0.3	0.7	0.3	0.3	0.6	0.65	0.3	0.65	0.45	0.45	0.75
