# Supplementary material for: Parental vaccination to reduce measles immunity gaps in Italy
Source: eLife. 2019 Sep 3;8:e44942. doi: 10.7554/eLife.44942 (PMC6721460; doi:10.7554/eLife.44942)
Supplement: Supplementary file 2. [file elife-44942-supp2.zip › elife-44942-supp2-v1/BOOTSTRAPPED_POLYMOD_matrices/Mb.589]

5.79	1.97	0.47	0.11	0.14	0.81	1.36	1.63	1.44	0.9	0.61	0.79	0.51	0.46	1.1
1.11	7.85	1.7	0.08	0.3	0.41	0.85	1.57	1.74	0.66	0.35	0.38	0.44	0.38	0.72
0.18	0.84	15.14	1.71	0.62	0.44	0.5	0.99	1.88	1.43	0.94	0.29	0.09	0.3	0.98
0.11	0.25	2	16.52	1.77	1.06	0.47	0.98	1.37	2.1	1.23	0.51	0.31	0.05	0.36
0.06	0.24	0.69	1.29	6	3.08	1.49	1.12	1.04	1.57	1.55	0.78	0.69	0.43	1.02
0.1	0.23	0.42	0.77	6.32	2.45	3.26	1.03	1.45	1.1	0.77	1.16	0.39	0.48	0.77
1.02	0.87	0.26	0.6	1.15	2	2.7	2.6	1.98	0.94	1.32	1	0.7	0.57	0.7
0.97	0.92	0.5	0.82	0.73	1.58	2.73	3.07	3.8	1.98	1.28	0.75	0.85	0.62	0.98
0.82	0.86	0.84	0.57	1.31	1.29	2.57	2.76	3.31	2.02	1.98	0.82	0.8	0.39	1.04
1.34	0.52	0.43	1.29	0.62	0.98	1.79	1.59	1.55	1.79	1.25	1.3	0.59	0.23	1.36
0.03	0.31	5.49	3.03	0.42	1.02	0.92	1.08	1.42	1.47	1.39	1.49	0.64	0.15	0.75
0.45	1.12	0.18	0.28	0.6	1.02	1.23	1.12	1.27	1.4	1.5	0.98	0.82	0.88	1.73
0.47	0.19	1.16	2.4	0.54	1.05	1.46	1.3	1.32	1.58	1.46	1.25	0.86	0.95	1.47
0.22	0.48	0.22	0.17	0.17	0.26	0.91	1.09	1.48	1.43	0.96	0.7	0.61	1.35	1.22
0.25	0.21	0.18	0.36	0.25	0.25	0.32	0.46	0.93	1.18	0.68	1.07	0.75	2.04	1.54
