# Supplementary material for: Parental vaccination to reduce measles immunity gaps in Italy
Source: eLife. 2019 Sep 3;8:e44942. doi: 10.7554/eLife.44942 (PMC6721460; doi:10.7554/eLife.44942)
Supplement: Supplementary file 2. [file elife-44942-supp2.zip › elife-44942-supp2-v1/BOOTSTRAPPED_POLYMOD_matrices/Mb.84]

3.89	1.7	0.44	0.2	0.26	0.55	0.88	1.36	1.15	0.79	0.52	0.77	0.44	0.58	0.98
1.1	8.9	2.22	0.27	0.43	0.71	0.76	1.67	1.69	0.67	0.62	0.43	0.52	0.55	0.95
0.22	1.05	15.22	1.47	0.69	0.58	0.42	1.04	1.41	1.45	0.69	0.62	0.18	0.44	0.63
0.12	0.3	1.17	17.71	1.94	0.89	0.33	0.62	1.35	1.88	1.08	0.39	0.3	0.06	0.27
1.07	0.17	0.46	1.12	5.36	3.63	1.15	1.15	1.02	1.68	1.12	0.81	0.54	0.19	0.61
0.13	0.23	0.33	0.57	2.4	3.77	3.1	1.5	1.07	0.7	1.77	0.9	0.9	0.27	1.2
0.97	0.9	0.29	0.78	0.98	1.79	2.64	2.33	1.81	1.02	1.34	0.97	0.9	0.67	0.62
0.73	0.82	0.48	0.82	0.77	1.48	2.72	2.97	3.15	1.2	1.43	0.9	0.68	0.58	0.7
0.23	0.88	1.06	2.56	1.29	1.15	2.12	2.25	3.6	2.15	2.67	0.83	0.71	0.67	0.83
1.54	0.42	0.42	1.38	0.5	1.06	2.22	1.82	2.02	1.44	1.52	0.96	0.54	0.26	0.78
0.12	1.05	3.32	2.59	0.71	1.27	0.98	1.29	1.42	1.51	1.39	1.53	0.68	0.39	0.97
0.23	0.89	1.38	0.62	0.8	0.93	1.27	1.38	1.64	1.52	1.34	1.86	1.25	0.66	1.96
0.23	0.23	0.16	0	0.41	0.95	1.45	1.66	1.11	1.61	1.02	1.39	0.73	1.11	1.59
0.37	0.4	0.2	0.23	0.23	1	1.34	1.4	1.31	1.14	1.2	0.94	1.51	1.57	1.66
0.27	0.18	0.32	0.32	0.18	0.5	0.55	0.73	1	1.36	0.73	1.23	1.18	2.41	1.55
