# Supplementary material for: Parental vaccination to reduce measles immunity gaps in Italy
Source: eLife. 2019 Sep 3;8:e44942. doi: 10.7554/eLife.44942 (PMC6721460; doi:10.7554/eLife.44942)
Supplement: Supplementary file 2. [file elife-44942-supp2.zip › elife-44942-supp2-v1/BOOTSTRAPPED_POLYMOD_matrices/Mb.119]

4.6	1.67	0.43	0.27	0.26	0.5	0.87	1.1	1.09	0.76	0.45	0.51	0.4	0.39	0.63
0.79	9.23	1.76	0.35	0.31	0.46	0.71	1.4	1.72	0.71	0.55	0.33	0.51	0.45	0.71
0.21	0.99	13.92	2.69	0.81	0.88	0.55	1.01	1.81	1.16	1.01	0.46	0.14	0.26	0.74
0.19	0.33	1.84	17.01	1.39	1.01	0.61	0.81	1.28	2.22	1.4	0.7	0.33	0.04	0.43
0.25	0.12	0.18	0.72	4.03	4.28	1.5	1.1	0.6	1.45	0.92	0.62	0.98	0.3	0.7
0.22	0.38	0.28	1.32	3.3	4.05	3.75	1.82	1.6	1.48	1.1	1	0.35	0.2	0.62
1.15	0.75	0.31	0.44	0.92	1.67	2.56	2.27	1.65	0.69	1	1	1.06	0.79	0.65
0.77	0.86	0.39	0.68	0.68	1.49	2.01	2.96	2.68	1.35	1.22	0.61	0.51	0.75	0.83
0.88	0.9	0.69	1.35	1.21	1.37	1.9	1.69	3.04	1.88	1.65	0.62	0.83	0.27	1.17
1.44	1.11	0.46	1.46	0.76	0.94	1.56	1.78	2.38	1.62	2.35	1.57	0.54	0.32	0.84
0.18	0.93	4.09	1.95	0.65	1.02	1.12	1.04	1.96	1.44	2	1.95	0.56	0.32	0.79
0.32	0.55	1.86	0.34	0.79	1.23	1.32	1.46	1.66	1.43	1.46	2.27	1.59	0.95	1.77
0.47	0.24	2.82	0.1	0.67	1.08	1.18	1.69	1.35	2.25	1.1	1.8	0.9	1.29	0.92
0.24	0.24	0.16	0.12	0.08	0.88	1.36	1	1.28	1.32	1.32	1.04	1.2	1.16	1.64
0.11	0.16	0.11	0.26	0.32	0.32	0.05	0.32	0.63	0.63	0.53	0.58	0.37	0.74	1.32
