# Supplementary material for: Parental vaccination to reduce measles immunity gaps in Italy
Source: eLife. 2019 Sep 3;8:e44942. doi: 10.7554/eLife.44942 (PMC6721460; doi:10.7554/eLife.44942)
Supplement: Supplementary file 2. [file elife-44942-supp2.zip › elife-44942-supp2-v1/BOOTSTRAPPED_POLYMOD_matrices/Mb.925]

3.25	1.57	0.18	0.11	0.18	0.85	0.72	1.71	0.97	0.65	0.69	0.72	0.49	0.51	0.6
0.94	11.13	1.26	0.13	0.35	0.71	0.85	1.55	1.74	0.64	0.51	0.53	0.45	0.5	0.82
0.24	1.18	14.6	2.49	0.45	0.3	0.63	1.03	1.58	1.26	0.88	0.49	0.2	0.57	0.7
0.17	0.27	1.22	17.78	1.37	1	0.66	0.68	1.51	2.42	1.07	0.53	0.41	0.05	0.51
0.56	0.14	0.35	1.16	5.75	3.05	1.24	0.76	1.08	1.52	1.46	0.86	0.87	0.21	0.7
0.03	0.13	0.1	0.9	3.42	3.1	2.77	1.77	1.55	0.97	0.84	0.87	0.61	0.29	0.29
0.96	0.63	0.28	0.12	0.65	1.23	2.49	2.3	1.16	0.98	1.07	0.65	0.7	0.49	0.58
0.93	1.06	0.35	0.72	0.59	1.48	1.83	2.68	2.62	1.56	0.87	0.83	0.92	0.59	0.69
0.7	0.69	0.74	1.43	1.3	1.07	2.17	1.87	3.15	1.91	2.2	0.7	0.74	0.33	1.09
1.11	1.41	0.82	3.98	0.58	1.11	1.83	1.68	2.03	1.76	1.62	1.05	0.61	0.15	0.97
0.24	2.04	2.96	3.25	0.73	0.89	1	1.64	1.42	1.6	1.29	1.89	0.64	0.42	1.13
0.49	2.02	1.12	0.45	1	1.29	1.24	1.43	1.41	1.75	1.55	2.04	1.22	0.75	1.27
0.56	0.37	1.98	1.87	0.74	0.57	1.31	1.09	0.94	1.06	1.57	1.54	0.81	0.98	1.54
0.38	0.38	0.24	0.19	0.14	1.19	1.67	1.76	0.95	1.29	0.9	1.1	1.81	1.33	1.52
0.21	0.29	0.36	0.36	0.5	0.29	0.14	0.64	1.07	1	0.64	0.57	0.57	0.64	1.21
