# Supplementary material for: Parental vaccination to reduce measles immunity gaps in Italy
Source: eLife. 2019 Sep 3;8:e44942. doi: 10.7554/eLife.44942 (PMC6721460; doi:10.7554/eLife.44942)
Supplement: Supplementary file 2. [file elife-44942-supp2.zip › elife-44942-supp2-v1/BOOTSTRAPPED_POLYMOD_matrices/Mb.70]

2.92	1.33	0.42	0.2	0.32	0.79	0.88	1.3	1.24	0.68	0.49	0.54	0.45	0.47	0.68
1.7	7.8	1.51	0.26	0.22	0.39	0.85	1.64	1.7	0.54	0.34	0.45	0.49	0.57	0.68
0.26	1.19	15.54	2.96	0.69	0.52	0.49	0.78	1.83	1.29	0.78	0.45	0.26	0.14	0.71
0.08	0.28	1.26	16.69	1.32	0.72	0.55	0.63	1.29	2.05	0.83	0.49	0.25	0.09	0.45
0.07	0.28	0.39	1.11	4.59	3.15	1.76	1.41	0.93	1.5	1.41	0.65	0.5	0.09	0.7
0.1	0.12	0.54	0.73	2.51	3.29	4.1	1.93	1.78	0.98	1.68	1.02	0.83	0.24	1.07
0.93	0.83	0.32	0.85	0.81	1.51	2.42	2.02	1.31	0.92	1.15	0.76	0.58	0.64	0.58
0.71	0.82	0.27	0.75	0.56	1.47	2.45	3.11	3.24	1.53	1.22	0.75	0.93	0.75	0.78
1.27	0.77	1.31	1.42	1.23	1.06	2.08	2.37	3.54	2.06	2.17	0.6	0.85	0.71	2.02
1.75	1.54	0.86	1.03	0.66	0.83	1.59	1.51	1.56	1.78	1.85	1.1	0.66	0.19	0.98
0.12	0.15	1.87	1.44	0.83	1.94	1.27	1.73	1.83	1.46	1.4	2	0.77	0.37	0.92
0.19	1.58	0.33	0.25	0.52	1	1.12	1.27	1.79	1.33	1.5	1.67	1.42	0.79	1.46
0.38	0.38	1.13	0.18	0.64	2.04	1.6	1.53	1.64	1.51	1.31	1.11	1.18	1.16	1.76
0.2	0.49	0.17	0.14	0.29	0.66	1.23	1.54	0.89	1	0.6	0.71	1.43	0.97	1.23
0.12	0.19	0.27	0.42	0.31	0.58	0.12	0.35	0.77	1.08	0.65	1	0.96	0.85	1.27
