# Supplementary material for: Parental vaccination to reduce measles immunity gaps in Italy
Source: eLife. 2019 Sep 3;8:e44942. doi: 10.7554/eLife.44942 (PMC6721460; doi:10.7554/eLife.44942)
Supplement: Supplementary file 2. [file elife-44942-supp2.zip › elife-44942-supp2-v1/BOOTSTRAPPED_POLYMOD_matrices/Mb.784]

4.41	1.51	0.46	0.28	0.22	0.58	0.92	1.27	1.66	0.77	0.37	0.54	0.49	0.68	0.75
0.79	8.39	2.44	0.29	0.27	0.56	0.78	1.2	1.41	0.68	0.55	0.44	0.46	0.3	0.87
0.28	1.34	14.12	2.98	0.8	0.34	0.56	1.01	1.51	1.66	0.98	0.46	0.21	0.43	0.72
0.08	0.22	1.22	20.82	1.58	0.96	0.38	0.53	1.03	1.9	1.43	0.67	0.23	0.05	0.29
0.84	0.21	0.46	1	4.59	2.86	1.27	1.11	1.03	1.44	1.25	0.89	0.75	0.19	0.63
0.12	0.22	0.22	0.85	2.95	2.8	2.95	1.54	1.24	0.76	0.78	0.73	0.49	0.32	0.71
0.81	0.79	0.33	0.62	1.21	1.96	2.56	2.02	1.79	0.92	0.96	0.83	0.87	0.48	0.5
0.74	0.91	0.42	1.04	0.62	1.77	2.17	3.04	2.91	1.7	0.83	0.89	0.72	0.58	0.6
0.41	0.65	1.09	1.39	0.93	0.7	1.61	2.24	3.24	1.91	1.83	1.04	0.98	0.63	1.2
1.1	1.46	1.06	3.1	0.64	0.74	1.88	1.7	2.06	1.94	2.3	1.28	0.74	0.24	0.84
0.18	0.79	2.42	3.66	0.71	1.29	0.9	1.42	1.76	1.4	1.61	1.53	0.76	0.34	0.87
0.39	0.67	1.73	0.55	0.69	1.67	1.35	1.37	2.1	1.61	1.63	2.59	1.35	0.92	1.35
0.67	0.41	0.89	0.91	0.57	1.26	1.39	1.72	1.37	1.46	1.22	1.09	0.98	1.41	1.67
0.32	0.41	0.14	0.14	0.09	0.95	1.27	1.05	0.91	1.41	0.82	1	0.95	1.18	1.27
0.18	0.29	0.18	0.54	0.32	0.43	0.25	0.46	0.93	1.07	0.57	0.89	0.75	1.5	1.29
