# Supplementary material for: Parental vaccination to reduce measles immunity gaps in Italy
Source: eLife. 2019 Sep 3;8:e44942. doi: 10.7554/eLife.44942 (PMC6721460; doi:10.7554/eLife.44942)
Supplement: Supplementary file 2. [file elife-44942-supp2.zip › elife-44942-supp2-v1/BOOTSTRAPPED_POLYMOD_matrices/Mb.770]

4.42	1.43	0.34	0.16	0.3	0.47	0.86	1.27	1.16	0.76	0.49	0.54	0.32	0.5	0.77
0.68	10.84	2.1	0.17	0.31	0.44	0.74	1.37	1.58	0.7	0.51	0.41	0.35	0.48	0.96
0.25	1.61	14.68	2.16	0.63	0.45	0.75	1	1.71	1.1	0.73	0.54	0.22	0.48	0.52
0.15	0.28	0.94	18.23	1.35	0.63	0.47	0.64	1.22	1.79	1.02	0.51	0.21	0.02	0.32
0.23	0.27	0.64	1.2	5.65	3.03	1.2	1.09	1.26	1.77	1.68	1.08	0.56	0.3	1.02
0.08	0.36	0.18	0.82	3.03	3.18	3.13	1.9	1.31	0.9	1.64	0.79	0.44	0.08	0.95
0.8	1.31	0.49	0.16	0.78	1.12	2.08	2.47	2.24	1	1.04	0.53	0.98	0.73	0.65
0.87	0.71	0.49	1.45	0.91	2.24	2.13	3.05	3.13	1.73	1.2	0.87	0.64	0.89	1
0.69	0.93	0.93	0.5	1.12	1.24	2.22	2.13	3.28	1.96	2.18	0.68	0.93	0.43	1.18
1.23	0.79	0.25	3.06	0.6	0.79	1.6	1.64	1.4	1.08	1.13	0.79	0.49	0.21	0.79
0.18	0.2	2.49	3.41	0.67	0.8	0.86	1.51	1.96	1.71	1.71	1.67	0.67	0.27	0.9
0.7	0.85	1.2	0.5	0.65	1.07	1	0.88	1.88	1.27	1.73	1.65	1.05	0.82	1.48
0.57	0.21	2.12	1.62	0.76	1.31	1.36	1.45	1.33	1.5	1.64	1.57	1.02	1.1	1.81
0.28	0.16	0.2	0.04	0.08	0.56	1.52	1.16	1.2	0.92	1.44	0.76	1.28	1.4	1.76
0.24	0.4	0.48	0.48	0.28	0.32	0.52	0.72	1.56	1.04	1.16	0.68	1.32	2.16	1.76
