# Supplementary material for: Parental vaccination to reduce measles immunity gaps in Italy
Source: eLife. 2019 Sep 3;8:e44942. doi: 10.7554/eLife.44942 (PMC6721460; doi:10.7554/eLife.44942)
Supplement: Supplementary file 2. [file elife-44942-supp2.zip › elife-44942-supp2-v1/BOOTSTRAPPED_POLYMOD_matrices/Mb.542]

4.52	2.08	0.23	0.33	0.25	0.63	0.88	1.07	1.18	0.68	0.74	0.66	0.42	0.42	0.68
0.88	10.24	2.38	0.32	0.43	0.72	0.75	1.32	1.55	0.61	0.8	0.53	0.5	0.51	0.91
0.2	1.19	14.59	1.81	0.49	0.56	0.59	1.01	1.94	1.19	0.73	0.43	0.2	0.35	0.83
0.07	0.12	1.55	16.62	1.41	0.74	0.45	0.55	1.11	2.41	1.34	0.56	0.19	0.04	0.42
0.16	0.09	0.4	1.07	5.29	3.95	1.19	1.28	1.1	1.74	1.31	0.86	0.9	0.05	0.21
0.03	0.27	0.18	0.67	2.52	3.03	2.21	1.39	1.21	0.85	1.03	0.73	0.58	0.24	0.58
1.07	0.87	0.24	0.58	0.89	1.27	2.84	2.56	1.55	0.95	1.05	0.47	0.75	0.65	0.45
0.81	1.21	0.3	0.3	0.87	1.23	2.98	3.4	3.6	1.77	1.13	0.98	1.09	0.72	0.68
0.26	0.96	0.89	1.61	1.43	1.13	2.07	1.8	2.8	2.26	1.52	0.63	0.91	0.57	0.96
0.68	1.06	0.4	3.3	0.52	0.84	1.32	1.51	1.87	1.35	2.3	0.76	0.57	0.29	0.65
0.24	0.26	2.47	2.47	0.92	1.21	0.92	1.58	1.63	1.55	1.84	1.63	0.79	0.34	0.9
0.62	1.12	2.16	0.24	0.5	1.04	1.28	1.54	1.48	1.6	1.42	2.2	1.22	0.88	1.74
0.27	0.36	1.2	0.96	0.89	1.38	1.44	1.64	1.13	1.27	0.78	1.18	0.71	1.27	2.02
0.29	0.32	0.16	0.13	0.03	0.52	1	1.03	0.81	1.1	0.77	0.68	1.13	1.65	1.29
0.12	0.2	0.24	0.28	0.28	0.32	0.08	0.32	0.84	1	0.72	1.04	0.92	0.76	1.44
