# Supplementary material for: Parental vaccination to reduce measles immunity gaps in Italy
Source: eLife. 2019 Sep 3;8:e44942. doi: 10.7554/eLife.44942 (PMC6721460; doi:10.7554/eLife.44942)
Supplement: Supplementary file 2. [file elife-44942-supp2.zip › elife-44942-supp2-v1/BOOTSTRAPPED_POLYMOD_matrices/Mb.126]

4.88	1.48	0.4	0.18	0.14	0.63	0.95	1.38	1.2	0.81	0.42	0.82	0.52	0.6	0.82
0.66	9.47	2.45	0.31	0.44	0.62	0.82	1.34	1.54	0.63	0.83	0.39	0.54	0.45	0.76
0.19	1.03	13.58	2.91	0.68	0.33	0.64	1.03	1.84	1.04	1.01	0.36	0.15	0.38	0.71
0.11	0.31	1	16.86	1.56	1.01	0.59	0.46	1.21	1.87	1.14	0.7	0.39	0.01	0.41
0.77	0.1	0.71	1.03	4.61	3.26	1.52	1.1	1.32	1.23	1.9	0.68	0.58	0.32	0.52
0.16	0.2	0.22	1.06	3.78	3.42	2.76	1.72	1.52	1.16	0.76	1.02	0.46	0.28	0.9
1.02	0.62	0.19	0.04	0.87	1.68	2.74	2.43	1.47	0.77	0.98	0.94	0.79	0.53	0.85
1	1.39	0.33	0.72	0.85	1.67	2.85	3.43	3.91	1.76	0.8	0.43	0.98	0.76	0.63
0.35	1.24	1.02	1.16	1.22	1.18	1.96	1.96	3.22	1.73	2.29	0.8	1.16	0.43	1.55
1.06	0.62	0.78	1.57	0.62	0.72	1.82	1.38	1.6	1.29	0.98	0.68	0.37	0.23	1
0.3	1.21	3.63	3.58	0.7	1.09	0.84	1.33	1.4	1.56	1.88	1.56	0.65	0.23	1.33
0.28	1.74	1.44	0.39	0.62	1.18	1.02	1.18	1.34	1.11	1.3	1.85	1.18	0.82	1.31
0.4	0.36	1.45	1.3	0.51	0.98	1.19	1.53	1.19	1.53	1.42	1.34	0.87	1.21	2.02
0.24	0.36	0.16	0.12	0.44	0.48	1.12	1.2	1.04	0.8	0.88	0.56	1.36	1.36	1.88
0.14	0.31	0.24	0.34	0.17	0.59	0.48	0.55	0.97	1.14	0.79	1.03	1.03	1.79	1.55
