# Supplementary material for: Parental vaccination to reduce measles immunity gaps in Italy
Source: eLife. 2019 Sep 3;8:e44942. doi: 10.7554/eLife.44942 (PMC6721460; doi:10.7554/eLife.44942)
Supplement: Supplementary file 2. [file elife-44942-supp2.zip › elife-44942-supp2-v1/BOOTSTRAPPED_POLYMOD_matrices/Mb.314]

4.69	1.9	0.5	0.24	0.27	0.65	0.95	1.32	1.26	0.71	0.49	0.58	0.55	0.36	0.78
0.86	9.13	1.63	0.26	0.6	0.64	0.7	0.98	1.86	0.69	0.46	0.39	0.45	0.56	0.76
0.18	1.24	15.28	3.06	0.75	0.37	0.39	1.01	1.55	1.52	0.9	0.35	0.2	0.34	0.81
0.08	0.18	1.49	15.52	1.56	0.61	0.41	0.61	0.95	1.98	1.34	0.43	0.16	0.05	0.31
1.46	0.12	0.48	0.98	3.46	3.12	1.41	1.41	0.89	1.71	1.36	1.11	0.8	0.32	0.41
0.05	0.2	0.2	0.51	3.51	2.32	1.56	1.15	1.24	0.88	0.54	0.83	0.32	0.32	0.71
0.78	0.37	0.35	0.49	0.94	2.18	2.76	2.39	1.33	0.86	1.12	1.14	0.92	0.43	0.65
0.79	1.33	0.2	0.59	0.67	1.26	2.15	2.77	3.1	1.38	1.28	0.8	0.69	0.85	0.82
0.72	1.22	0.88	2.5	1.44	1.44	2	1.94	2.71	1.62	1.84	0.81	0.88	0.54	0.82
1.35	0.82	0.87	1.55	0.66	0.89	1.68	1.45	1.45	1.31	1.58	1.05	0.4	0.29	0.68
0.12	0.35	3.37	2.41	0.82	1.37	1	1.57	1.59	1.45	1.47	2.02	0.86	0.41	1.12
0.19	0.91	1.02	0.22	0.8	0.89	1.15	0.87	0.87	1.04	1.13	1.44	1.09	0.78	1.52
0.36	0.18	2	1.48	0.93	0.93	1.5	0.95	1.11	1.32	1.5	1.55	0.91	0.89	1.7
0.14	0.21	0.21	0.25	0.21	0.5	0.93	1.29	0.75	0.89	1.29	0.82	1.75	1.29	2.07
0.1	0.25	0.2	0.5	0.3	0.75	0.4	0.5	1	1.2	0.9	0.9	0.85	1.6	1.7
