# Supplementary material for: Parental vaccination to reduce measles immunity gaps in Italy
Source: eLife. 2019 Sep 3;8:e44942. doi: 10.7554/eLife.44942 (PMC6721460; doi:10.7554/eLife.44942)
Supplement: Supplementary file 2. [file elife-44942-supp2.zip › elife-44942-supp2-v1/BOOTSTRAPPED_POLYMOD_matrices/Mb.46]

4.41	1.64	0.28	0.14	0.16	0.63	0.86	1.07	1.21	0.71	0.56	0.61	0.46	0.41	0.72
1.09	9.75	1.33	0.26	0.21	0.5	0.79	1.54	1.7	0.8	0.36	0.33	0.32	0.45	0.72
0.11	1.27	14.16	2.48	0.67	0.64	0.57	1.15	1.85	1.21	0.79	0.35	0.21	0.31	0.78
0.18	0.21	1.13	16.54	1.48	0.67	0.45	0.85	1.4	2.18	1.16	0.45	0.24	0.06	0.43
0.18	0.2	0.38	1.1	5.94	3.02	1.28	1.02	0.98	1.7	1.58	0.98	0.66	0.3	0.46
0.02	0.16	0.24	0.69	3.07	3.47	4	1.96	1.53	1.07	1.29	1.09	0.62	0.29	1.2
0.96	0.79	0.27	1.12	0.45	1.39	2.09	2.25	1.64	0.86	0.88	0.88	0.71	0.71	0.79
0.94	0.84	0.29	0.32	0.78	0.86	2.37	2.87	2.86	1.81	1.03	0.78	0.86	0.57	0.75
0.62	1.75	0.84	1.96	0.98	1.05	1.95	1.71	2.91	1.62	1.88	0.62	0.84	0.36	0.66
1.57	1.57	0.59	4.39	0.52	0.7	1.59	1.66	1.62	1.16	1.3	0.93	0.27	0.14	0.62
0.15	1.78	3.32	1.42	0.76	1.1	1	1.44	1.66	1.46	1.31	1.66	0.53	0.24	0.9
0.32	1.2	0.98	0.45	0.7	1.05	1.64	1.18	2	1.2	1.43	2.11	1.25	0.8	1.43
0.42	0.11	1.13	0.92	0.55	1.13	1.05	1.05	0.84	1.18	0.66	1.37	0.42	1	1.18
0.37	0.43	0.1	0.13	0.2	0.7	1.37	1.5	0.93	1.07	0.57	0.57	1.1	1.27	1.1
0.15	0.42	0.15	0.85	0.27	0.58	0.46	0.69	1.08	1	0.81	0.54	0.69	1.69	1.15
