# Supplementary material for: Parental vaccination to reduce measles immunity gaps in Italy
Source: eLife. 2019 Sep 3;8:e44942. doi: 10.7554/eLife.44942 (PMC6721460; doi:10.7554/eLife.44942)
Supplement: Supplementary file 2. [file elife-44942-supp2.zip › elife-44942-supp2-v1/BOOTSTRAPPED_POLYMOD_matrices/Mb.779]

5.01	1.54	0.36	0.1	0.17	0.6	0.83	1.23	1.32	0.8	0.49	0.48	0.37	0.63	0.67
0.94	9.92	1.9	0.25	0.25	0.49	0.76	1.61	1.86	0.46	0.41	0.39	0.54	0.49	0.67
0.17	1.25	15.58	2.35	0.82	0.49	0.31	0.99	1.85	1.62	0.85	0.38	0.16	0.43	0.74
0.03	0.29	1.37	19.24	1.85	0.6	0.5	0.6	1.16	1.81	1.13	0.51	0.31	0.06	0.43
0.93	0.2	0.33	0.93	4.27	3.75	1.53	1.1	0.9	1.68	1.3	1.17	0.95	0.32	0.6
0.21	0.21	0.33	0.94	2.79	3.03	2.94	1.33	1.3	1.03	1.03	0.85	0.64	0.18	0.36
0.51	0.7	0.46	0.16	0.89	1.32	1.95	2.27	1.84	0.89	1.03	0.51	0.7	0.62	0.68
0.69	1.19	0.37	0.59	0.63	1.08	2.27	2.42	2.41	1.02	0.81	1.02	0.81	0.92	0.93
1.17	1.37	0.71	0.81	1.69	1.44	2.13	1.54	2.98	1.63	1.46	0.69	0.77	0.4	0.69
0.38	0.54	1.78	5.6	0.76	1.14	1.83	1.44	1.95	1.48	1.6	0.81	0.59	0.32	1.02
0.13	0.63	4	1.42	0.71	1	1.12	1.4	1.9	1.75	1.77	1.62	0.85	0.21	0.92
0.24	2.49	1.69	0.36	0.73	1.02	1.36	1.11	1.69	1.82	1.22	1.84	1.47	1.09	1.47
0.46	0.29	0.5	0.15	0.42	1.04	1.25	1.27	1.48	1.6	1.44	1.5	1.1	1.19	1.73
0.25	0.31	0.22	0.12	0.25	0.38	1.12	1.28	0.91	0.97	0.75	0.62	0.94	0.75	1.31
0.09	0.26	0.39	0.39	0.17	0.7	0.3	0.39	0.74	1.09	0.74	0.78	0.78	1.22	1.48
