# Supplementary material for: Parental vaccination to reduce measles immunity gaps in Italy
Source: eLife. 2019 Sep 3;8:e44942. doi: 10.7554/eLife.44942 (PMC6721460; doi:10.7554/eLife.44942)
Supplement: Supplementary file 2. [file elife-44942-supp2.zip › elife-44942-supp2-v1/BOOTSTRAPPED_POLYMOD_matrices/Mb.913]

4.6	1.36	0.34	0.25	0.21	0.6	1.3	1.36	1.3	0.73	0.58	0.77	0.62	0.45	0.65
0.41	9.27	1.66	0.16	0.27	0.47	0.84	1.25	1.47	0.69	0.66	0.48	0.36	0.38	0.8
0.29	1.24	14.57	3.24	0.69	0.52	0.48	0.97	1.82	1.41	0.98	0.47	0.22	0.45	0.72
0.1	0.24	1.29	19.93	1.39	0.8	0.5	0.5	1.2	1.94	1.43	0.5	0.24	0.03	0.33
0.96	0.11	0.57	1.02	4.09	3.26	1.63	1.63	1.04	1.78	1.54	0.93	0.61	0.26	0.52
0.15	0.23	0.59	0.79	3.05	3.38	3.28	1.59	1.44	1.38	1.67	0.92	0.62	0.18	0.87
0.78	0.53	0.4	0.56	0.91	1.93	2.91	2.31	1.6	0.84	1.31	0.89	0.64	0.49	0.49
0.61	1.11	0.43	0.93	0.61	1.77	2.66	3.23	2.98	1.73	0.98	0.84	0.91	0.45	0.89
0.77	0.45	0.82	0.5	0.98	1.24	1.74	1.48	2.89	1.74	1.98	0.71	1.11	0.45	0.9
0.98	1.63	0.62	1.28	0.57	0.57	1.71	1.69	1.75	1.8	1.78	1.05	0.37	0.11	0.69
0.09	0.26	4.32	1.49	0.57	1.51	1.09	1.53	1.94	1.57	1.85	1.81	0.91	0.23	0.77
0.31	1.23	1.5	0.41	0.69	1.16	1.2	1.46	1.59	1.54	1.59	1.74	1.47	0.99	1.54
0.41	0.18	0.82	0.06	0.65	1.14	1.88	1.59	1.35	1.65	1.37	1.55	1.08	1.35	1.9
0.12	0.18	0.06	0.06	0.48	0.67	0.67	0.97	0.7	1.06	0.94	0.88	1.18	1.12	1.27
0.12	0.19	0.15	0.35	0.19	0.46	0.35	0.46	0.85	0.73	0.38	0.81	0.88	1.15	1.23
