# Supplementary material for: Parental vaccination to reduce measles immunity gaps in Italy
Source: eLife. 2019 Sep 3;8:e44942. doi: 10.7554/eLife.44942 (PMC6721460; doi:10.7554/eLife.44942)
Supplement: Supplementary file 2. [file elife-44942-supp2.zip › elife-44942-supp2-v1/BOOTSTRAPPED_POLYMOD_matrices/Mb.580]

5.49	1.7	0.35	0.13	0.09	0.6	0.86	1.38	0.97	0.7	0.48	0.61	0.45	0.44	0.82
0.67	7.93	2.07	0.22	0.69	0.78	0.69	1.4	1.61	0.71	0.93	0.44	0.49	0.38	0.75
0.1	1.01	13.18	2.87	0.55	0.53	0.48	0.69	1.29	1.24	0.82	0.36	0.16	0.19	0.55
0.09	0.26	1.3	16.35	1.19	1.03	0.39	0.45	1.16	2.09	1.29	0.51	0.19	0.04	0.44
0.66	0.3	0.4	1.08	6.92	2.72	1.14	1.3	1.1	1.46	1.42	0.96	0.48	0.22	0.62
0.11	0.33	0.31	0.93	3.84	2.98	2.58	1.38	1.36	1.24	0.78	1	0.47	0.27	1
1.06	0.88	0.38	0.28	1.04	1.4	2.1	2.68	1.46	0.68	0.94	0.5	0.94	0.52	0.6
0.81	0.87	0.24	1.02	0.94	2.23	2.66	3.53	3	1.87	1.18	0.79	0.94	0.68	0.74
1.78	1.38	0.95	0.67	1.67	1.38	2.25	1.82	3.36	2.11	1.67	0.47	0.97	0.47	0.92
0.29	0.93	0.71	2.58	0.64	0.73	1.76	2.04	1.56	1.67	1.29	0.84	0.51	0.22	0.78
0.13	1.13	3.28	2.55	0.62	1.02	0.81	1.32	1.45	1.38	1.45	1.57	0.81	0.28	0.68
0.67	1.4	1.05	0.33	0.53	0.95	1.24	1.25	1.53	1.64	1.27	1.73	1.36	1.13	1.24
0.38	0.31	1.35	2.17	0.6	0.83	1.44	1.5	1.5	1.75	1.4	1.81	0.77	0.85	1.31
0.28	0.34	0.21	0.21	0.1	0.62	1.21	0.9	0.97	1.07	1.03	0.76	1.14	1.52	1.31
0.21	0.45	0.14	0.41	0.14	0.69	0.41	0.48	1	0.97	0.38	0.59	0.79	1.59	1
