# Supplementary material for: Parental vaccination to reduce measles immunity gaps in Italy
Source: eLife. 2019 Sep 3;8:e44942. doi: 10.7554/eLife.44942 (PMC6721460; doi:10.7554/eLife.44942)
Supplement: Supplementary file 2. [file elife-44942-supp2.zip › elife-44942-supp2-v1/BOOTSTRAPPED_POLYMOD_matrices/Mb.110]

4.58	2.14	0.57	0.16	0.28	0.59	0.89	1.35	1.41	0.76	0.42	0.7	0.43	0.43	1.05
0.75	9.92	1.43	0.43	0.38	0.53	0.69	0.97	1.64	0.57	0.7	0.63	0.4	0.55	0.78
0.21	1.1	16.3	2.87	0.45	0.41	0.55	0.86	1.92	1.25	0.83	0.45	0.25	0.19	0.87
0.15	0.19	0.74	20.38	1.51	1.49	0.74	0.47	1.09	2.06	1.06	0.66	0.15	0.06	0.34
0.14	0.32	0.39	1.28	5.88	2.43	1.62	1.13	1.06	1.81	1.49	0.77	0.74	0.22	0.75
0.03	0.19	0.59	0.91	3.91	3.66	2.41	1.66	1.03	0.84	1.06	1.16	0.53	0.25	1.22
0.76	1.04	0.39	0.61	1.04	1.76	2.48	2.43	1.67	0.96	1.15	0.91	0.67	0.54	0.63
1.22	0.93	0.29	0.4	0.76	1.4	2.11	3.56	3.29	2.09	1.24	1.13	0.62	0.87	1.02
0.24	0.95	0.98	1.16	0.97	1.13	2.35	2.16	3.42	2.35	2.02	0.69	0.81	0.37	1.35
0.89	0.64	0.69	2.59	0.61	1.03	1.56	1.62	1.75	1.94	2.25	1.36	0.5	0.28	0.8
0.19	0.16	4.83	3.14	0.72	1.17	1.21	1.59	1.74	1.55	1.64	2.02	0.74	0.36	1.19
1	2.35	2.23	0.75	0.9	1.38	1.23	1.52	2.08	1.68	1.43	1.88	1.18	0.7	1.95
0.34	0.15	1.03	0.2	0.34	1.57	1.28	2.28	1.39	2.36	1.34	1.36	1.03	1.36	1.56
0.33	0.26	0.22	0.19	0.44	0.56	1	1.41	1.19	0.74	0.89	0.74	1.22	1.59	1.93
0.11	0.33	0.11	0.5	0.22	0.17	0.17	0.39	1.28	1.33	0.78	1.22	0.94	1.06	1.56
