# Supplementary material for: Parental vaccination to reduce measles immunity gaps in Italy
Source: eLife. 2019 Sep 3;8:e44942. doi: 10.7554/eLife.44942 (PMC6721460; doi:10.7554/eLife.44942)
Supplement: Supplementary file 2. [file elife-44942-supp2.zip › elife-44942-supp2-v1/BOOTSTRAPPED_POLYMOD_matrices/Mb.322]

5.19	1.94	0.46	0.22	0.24	0.62	1.06	1.29	1.35	0.85	0.56	0.74	0.37	0.46	0.83
0.88	9.73	1.97	0.17	0.38	0.41	0.62	1.52	1.62	0.69	0.51	0.32	0.45	0.34	0.62
0.23	1.36	14.8	2.24	0.61	0.39	0.54	1.02	1.49	1.59	0.85	0.42	0.16	0.28	0.66
0.11	0.2	1.51	18.36	1.58	0.95	0.58	0.82	1.27	1.8	1.18	0.53	0.24	0.04	0.29
0.15	0.18	0.31	0.85	5.04	3.07	1.71	1.18	1.51	1.76	1.62	0.89	0.64	0.2	0.38
0.1	0.3	0.5	0.65	3.23	3.5	3.33	1.88	1.23	0.98	1.45	0.92	0.68	0.32	1.23
0.79	0.74	0.32	0.74	0.82	1.55	3.05	2.24	1.63	0.82	1.11	1.08	0.79	0.53	0.68
0.85	1.1	0.38	1.21	0.7	2.05	2.18	3.03	3.34	1.77	1.15	0.77	0.63	0.6	1.14
1.04	0.72	0.85	0.91	0.94	0.87	2.1	1.69	2.97	2.07	1.46	0.63	0.65	0.46	0.96
1.21	1.34	0.61	0.95	0.51	1.11	2.2	2.05	2.33	1.7	2.02	1.15	0.48	0.34	1.07
0.11	2.85	1.78	1.98	0.67	1.18	1.09	1.95	1.96	1.8	1.51	1.89	0.64	0.27	0.93
0.64	0.89	0.86	0.48	0.89	1.45	1.32	1.52	2.34	1.7	1.61	2.2	1.79	0.98	1.66
0.56	0.27	0.33	0.18	0.47	0.93	1.38	1.18	1.27	1.29	1.04	1.2	0.96	0.69	1.44
0.26	0.47	0.37	0.26	0.21	0.58	1.42	1.32	1	0.53	0.89	0.58	1.53	1.21	2.26
0.19	0.19	0.25	0.31	0.12	0.38	0.38	0.31	0.88	0.88	0.56	0.88	0.94	0.88	1.44
