# Supplementary material for: Parental vaccination to reduce measles immunity gaps in Italy
Source: eLife. 2019 Sep 3;8:e44942. doi: 10.7554/eLife.44942 (PMC6721460; doi:10.7554/eLife.44942)
Supplement: Supplementary file 2. [file elife-44942-supp2.zip › elife-44942-supp2-v1/BOOTSTRAPPED_POLYMOD_matrices/Mb.746]

4.43	1.73	0.58	0.22	0.36	0.82	1.07	1.18	1.36	0.85	0.55	0.58	0.57	0.49	1.16
0.89	9.04	2.26	0.22	0.28	0.6	0.67	1.2	1.69	0.51	0.53	0.47	0.38	0.31	0.79
0.23	1.38	14.54	2.32	0.86	0.45	0.48	0.91	1.62	1.51	1.03	0.42	0.16	0.47	0.57
0.1	0.19	1.24	17.04	1.81	1.13	0.46	0.63	1.35	1.81	1.33	0.48	0.24	0.03	0.38
0.9	0.2	0.52	1.32	4.37	3.23	1.4	1.38	1.17	1.92	1.67	0.88	0.85	0.25	0.83
0.08	0.25	0.28	0.78	4.03	3.36	2.81	1.44	1.39	0.83	0.75	0.89	0.53	0.28	0.56
1.02	0.6	0.4	0.55	1	2.09	3.47	2.35	1.91	1.4	1.27	1.07	0.73	0.84	0.75
0.94	0.72	0.43	0.61	0.72	1.13	1.81	3.24	3.2	1.52	1.2	0.93	0.61	1.06	0.83
0.29	2.05	0.88	0.4	1.12	1.17	1.81	2.52	2.6	1.95	2.07	0.71	0.86	0.45	1.29
1.23	0.75	0.61	3.03	0.54	1.05	2.18	1.69	1.79	1.69	1.48	0.79	0.49	0.3	1.08
0.2	1.91	1.78	2.09	0.73	1.31	1	1.31	1.96	1.69	1.71	1.51	0.49	0.11	1.09
0.08	1.38	0.5	0.42	0.7	1.1	1.06	0.94	1.52	1.08	0.96	1.58	1.1	0.62	1.1
0.56	0.22	1.16	0.29	0.4	1.2	1.56	1.89	1.29	1.36	1.02	1.6	1.02	1.16	1.56
0.26	0.37	0.2	0.17	0.11	0.66	1.17	1.23	0.94	1.09	0.8	0.8	0.89	0.94	1.31
0.24	0.32	0.08	0.36	0.32	0.44	0.2	0.8	1.04	1.24	0.48	0.92	0.72	1.92	1.28
