# Supplementary material for: Parental vaccination to reduce measles immunity gaps in Italy
Source: eLife. 2019 Sep 3;8:e44942. doi: 10.7554/eLife.44942 (PMC6721460; doi:10.7554/eLife.44942)
Supplement: Supplementary file 2. [file elife-44942-supp2.zip › elife-44942-supp2-v1/BOOTSTRAPPED_POLYMOD_matrices/Mb.574]

4.19	1.82	0.39	0.27	0.28	0.57	0.96	1.23	1.3	0.69	0.48	0.53	0.43	0.61	0.86
1.71	9.53	1.88	0.13	0.19	0.6	0.96	1.4	1.75	0.77	0.64	0.43	0.45	0.35	0.74
0.19	0.87	14.79	2.93	0.68	0.42	0.39	0.89	1.41	1.71	0.98	0.44	0.19	0.27	0.74
0.05	0.18	1.32	17.1	1.02	0.63	0.7	0.52	1.08	2.18	1.35	0.38	0.2	0.02	0.57
0.5	0.21	0.45	1.25	4.21	3.57	1.45	1.46	0.96	1.7	1.21	0.95	0.62	0.14	0.46
0.12	0.15	0.15	0.76	3.94	2.67	2.67	1.27	1.42	0.94	0.7	0.91	0.33	0.27	0.82
0.71	1.14	0.39	0.22	1.02	1.69	1.92	2.65	1.8	1.37	1.22	0.78	0.61	0.78	0.51
0.71	0.97	0.51	1.09	0.77	1.98	2.68	2.72	3.25	1.42	0.91	0.94	0.85	0.48	0.69
1.65	1.21	0.76	1.78	0.98	0.95	1.89	2.22	3.29	2.46	1.86	0.95	0.92	0.6	1.11
0.4	0.63	0.76	2.03	0.6	1.05	1.7	1.98	2.49	2.32	2.1	1.22	0.52	0.17	0.97
0.28	0.28	1.67	3.37	0.91	1.37	1.22	2.11	2.02	1.83	1.76	1.74	0.65	0.28	1.09
0.51	0.95	1.54	0.46	0.69	1.14	1.58	1.44	1.85	1.64	1.76	2.1	1.37	0.66	1.44
0.42	0.16	1.79	0.92	0.58	1	1.26	1.26	1	1.71	0.95	1.66	0.92	1	1.16
0.22	0.48	0.22	0.19	0.22	0.44	1.33	1.07	1	0.85	1.04	0.67	1.93	1.59	1.37
0.17	0.21	0.21	0.38	0.33	0.5	0.21	0.38	0.62	0.88	0.38	1.04	0.88	0.83	1.42
