# Supplementary material for: Parental vaccination to reduce measles immunity gaps in Italy
Source: eLife. 2019 Sep 3;8:e44942. doi: 10.7554/eLife.44942 (PMC6721460; doi:10.7554/eLife.44942)
Supplement: Supplementary file 2. [file elife-44942-supp2.zip › elife-44942-supp2-v1/BOOTSTRAPPED_POLYMOD_matrices/Mb.79]

4.97	1.76	0.4	0.09	0.16	0.78	1.1	1.37	1.39	0.49	0.49	0.75	0.54	0.57	1.09
0.98	10.13	1.63	0.24	0.46	0.42	0.77	1.9	1.83	0.56	0.53	0.41	0.5	0.42	0.79
0.21	1.37	15.34	2.47	0.84	0.46	0.61	1.01	1.77	1.57	0.99	0.45	0.13	0.33	0.68
0.12	0.28	1.68	17.33	1.06	0.81	0.4	0.86	1.46	2.21	1.06	0.49	0.25	0.03	0.51
0.57	0.2	0.28	0.89	5.48	2.44	1.48	1.02	0.89	1.19	1.63	0.72	0.46	0.13	0.48
0.13	0.27	0.33	0.6	4.7	3.7	2.57	0.93	1.17	1.13	0.9	1.07	0.63	0.4	0.6
0.95	0.98	0.4	0.63	0.72	1.33	2.42	2.44	1.72	0.98	1	0.63	0.84	0.53	0.77
1.04	0.89	0.45	0.63	0.67	1.14	2.29	3.04	3	1.68	1.33	0.95	0.9	0.71	0.97
0.31	1	0.85	1.25	1.27	0.96	1.85	2.27	2.9	2.02	2.75	0.79	1.08	0.46	1.08
2.24	1.03	0.28	1.31	0.62	0.64	1.59	1.74	1.53	1.83	1.59	1.12	0.34	0.17	0.81
0.2	0.16	1.58	1.87	0.73	1.47	1.13	1.58	1.47	1.4	1.6	1.38	0.71	0.31	1
0.32	0.95	1.23	0.41	0.62	1.29	1.04	1.46	2.16	1.73	1.55	1.89	1.41	0.82	1.73
0.25	0.38	1.76	0.15	0.6	1.24	1.6	1.44	1.31	1.47	1.31	1.6	0.76	1.24	1.75
0.2	0.37	0.17	0.2	0.3	0.67	1.13	0.97	0.73	1	0.8	0.67	1.2	0.97	1.23
0.26	0.13	0.17	0.39	0.09	0.87	0.57	0.61	0.78	0.96	0.35	0.96	0.74	2.17	1.04
