# Supplementary material for: Parental vaccination to reduce measles immunity gaps in Italy
Source: eLife. 2019 Sep 3;8:e44942. doi: 10.7554/eLife.44942 (PMC6721460; doi:10.7554/eLife.44942)
Supplement: Supplementary file 2. [file elife-44942-supp2.zip › elife-44942-supp2-v1/BOOTSTRAPPED_POLYMOD_matrices/Mb.128]

4.18	1.72	0.4	0.26	0.33	0.78	1	1.17	1.23	0.7	0.68	0.68	0.65	0.5	0.88
0.71	8.55	1.66	0.22	0.29	0.49	0.61	1.47	1.36	0.78	0.38	0.37	0.34	0.47	0.93
0.31	1.41	15.16	1.57	0.49	0.51	0.63	0.92	1.81	1.27	0.96	0.45	0.22	0.5	0.75
0.09	0.32	1.68	18.51	1.96	0.68	0.57	0.7	1.47	2.03	1.09	0.35	0.26	0.05	0.28
1.07	0.26	0.41	1.17	6.06	3.07	1.5	1.19	1.41	1.8	1.61	1.3	0.72	0.39	0.78
0.08	0.08	0.11	0.36	3.72	3.56	4.31	1.72	1.69	0.75	1.36	0.97	0.78	0.42	0.72
0.86	1.1	0.55	0.45	1.28	2.24	2.64	2.69	2.03	1.16	1.38	0.84	1.16	0.78	0.67
0.68	0.8	0.33	0.65	0.82	1.28	2.45	3.2	2.6	1.8	1.32	0.67	0.93	0.62	0.93
0.26	1.58	0.94	1.94	0.92	1.15	1.95	2.36	3.11	2.11	1.95	0.73	1.41	0.48	1.21
0.51	0.49	1.34	2.89	0.72	0.98	2.04	1.7	1.53	1.19	1.02	0.94	0.32	0.26	0.7
0.15	0.4	2.96	3.56	0.83	1.12	1.29	1.83	1.85	1.87	2.02	1.9	0.77	0.19	1.08
0.14	0.64	2.42	0.53	0.81	1.61	0.75	1.11	1.19	1.17	0.97	1.69	1.53	1.08	1.81
0.34	0.2	1.66	1	0.39	1.41	1.25	1.73	1.5	1.77	1.41	1.89	0.95	0.82	1.43
0.15	0.62	0.31	0.19	0.35	0.5	1.38	1.19	1.27	1.08	0.88	0.69	1.46	1.15	1.69
0.09	0.39	0.13	0.48	0.22	0.57	0.39	0.43	0.96	1.09	0.35	1.13	0.91	0.74	1.43
