# Supplementary material for: Parental vaccination to reduce measles immunity gaps in Italy
Source: eLife. 2019 Sep 3;8:e44942. doi: 10.7554/eLife.44942 (PMC6721460; doi:10.7554/eLife.44942)
Supplement: Supplementary file 2. [file elife-44942-supp2.zip › elife-44942-supp2-v1/BOOTSTRAPPED_POLYMOD_matrices/Mb.914]

5.03	1.51	0.26	0.18	0.26	0.58	0.93	1.04	1.38	0.79	0.58	0.7	0.43	0.49	0.96
1.64	6.74	1.09	0.16	0.38	0.48	1	0.97	1.48	0.75	0.32	0.45	0.36	0.46	0.8
0.26	1.16	13.81	3.58	0.62	0.49	0.58	0.8	1.42	1.34	0.92	0.42	0.16	0.34	0.68
0.11	0.3	1.38	20.16	0.74	0.38	0.47	0.68	1.22	2.27	1.03	0.43	0.2	0.04	0.36
0.48	0.17	0.42	1.18	5.23	2.57	1.17	1.03	1.32	1.46	1.65	0.92	0.72	0.28	0.75
0.14	0.26	0.37	0.66	3.17	3.31	2.69	1.43	1.03	0.83	1.03	0.97	0.69	0.46	0.6
0.6	0.56	0.37	0.4	0.81	1.47	2.76	2.11	1.56	0.85	1.15	0.71	0.71	0.4	0.55
1.1	0.78	0.41	0.59	1	1.49	2.59	3.44	3.22	1.41	1.02	0.9	0.61	0.73	0.78
0.3	1.2	0.58	1.07	1.38	0.98	1.73	1.98	2.77	1.65	1.93	0.47	1.08	0.33	1.05
1.81	1.62	0.31	3.88	0.83	1.31	1.63	1.44	2	1.46	1.69	1.19	0.62	0.25	0.94
0.06	0.44	5.2	1.9	0.56	0.62	0.76	0.98	1.86	1.88	1.94	1.5	0.7	0.08	1
0.51	1.04	1.89	0.32	0.45	0.96	1.11	1.47	1.7	1.47	1.47	1.6	1.23	0.74	1.45
0.6	0.28	1.74	1.4	0.79	1.36	1.57	1.43	1.23	1.28	1.17	1.58	0.89	0.79	1.42
0.21	0.38	0.24	0.17	0.31	0.31	1	0.93	1.1	0.86	1.17	0.66	1.41	1.28	1.59
0.36	0.24	0.2	0.36	0.32	0.52	0.32	0.6	1.04	0.88	0.6	0.88	0.76	1.6	1.12
