# Supplementary material for: Parental vaccination to reduce measles immunity gaps in Italy
Source: eLife. 2019 Sep 3;8:e44942. doi: 10.7554/eLife.44942 (PMC6721460; doi:10.7554/eLife.44942)
Supplement: Supplementary file 2. [file elife-44942-supp2.zip › elife-44942-supp2-v1/BOOTSTRAPPED_POLYMOD_matrices/Mb.41]

4.77	1.68	0.37	0.24	0.3	0.63	0.92	1.46	1.01	0.56	0.61	0.63	0.43	0.57	0.8
1	10.9	1.65	0.31	0.59	0.46	0.78	1.11	1.6	0.72	0.54	0.32	0.34	0.35	0.89
0.19	1.12	15.02	2.93	0.77	0.48	0.45	0.96	1.51	1.43	0.73	0.36	0.25	0.37	0.71
0.11	0.14	0.95	15.84	1.88	0.75	0.49	0.49	1.26	2.02	1.14	0.58	0.26	0.07	0.4
0.12	0.18	0.86	1.43	6.41	3.43	1.18	1.27	1.2	1.61	1.73	0.86	0.75	0.14	0.55
0.12	0.29	0.24	0.65	2.09	3.65	3.56	1.74	1.21	1.15	1.06	1.09	0.62	0.21	0.88
1.34	0.4	0.11	0.14	0.74	1.26	2.11	2.49	1.54	0.94	1.2	0.89	0.8	0.54	0.6
0.81	1.31	0.42	0.47	0.73	1.26	2	2.76	3.23	1.56	1.05	0.77	0.73	0.66	1.03
0.36	1.27	0.79	1.06	1.3	1.23	2.05	1.74	3.2	1.64	2.12	0.88	1.02	0.44	0.86
0.9	0.54	1.14	3.81	0.63	0.89	1.76	1.63	1.84	1.59	1.48	0.95	0.49	0.22	0.87
0.21	2.29	1.81	2.93	0.79	1.62	0.83	1.6	1.67	1.48	1.4	1.55	0.64	0.24	1
0.23	0.88	0.12	0.23	0.54	1.33	1.35	1.37	1.52	1.17	1.1	1.44	1.19	1.19	2
0.29	0.33	0.73	1.91	0.64	1	1.49	1.2	1.25	1	1.35	1.25	0.91	0.78	1.75
0.24	0.28	0.21	0.07	0.14	0.62	1.55	1	1.14	1.07	1.28	0.86	1	1.03	1.55
0.18	0.41	0.36	0.59	0.36	0.36	0.27	0.64	1.23	1	0.86	0.64	0.59	1.64	1.5
