# Supplementary material for: Parental vaccination to reduce measles immunity gaps in Italy
Source: eLife. 2019 Sep 3;8:e44942. doi: 10.7554/eLife.44942 (PMC6721460; doi:10.7554/eLife.44942)
Supplement: Supplementary file 2. [file elife-44942-supp2.zip › elife-44942-supp2-v1/BOOTSTRAPPED_POLYMOD_matrices/Mb.573]

3.96	2.46	0.31	0.26	0.31	0.54	0.85	1.28	1.26	0.85	0.65	0.54	0.5	0.73	0.83
1.01	9.5	1.93	0.17	0.32	0.45	0.56	1.62	1.73	0.71	0.64	0.26	0.42	0.56	0.89
0.26	1.45	14.98	2.67	0.7	0.49	0.83	0.82	1.74	1.43	0.81	0.33	0.19	0.35	0.69
0.1	0.34	0.69	18.75	1.58	0.92	0.53	0.49	1.23	2.09	1.16	0.61	0.26	0.06	0.4
0.65	0.27	0.43	1.31	5.57	3.08	1.1	1.33	1.1	1.65	1.2	0.92	0.49	0.1	0.61
0.14	0.33	0.31	1.29	3.93	3.36	3	1.5	1.5	1.31	0.88	1	0.5	0.33	0.74
0.94	0.92	0.5	0.85	0.88	1.87	2.56	2.13	1.62	0.98	1.13	0.77	0.83	0.63	0.56
0.89	1.09	0.46	0.46	0.77	1.25	1.7	2.73	2.84	1.48	1.02	0.84	0.75	0.59	0.84
0.31	1.05	0.69	2	1.39	1.34	1.85	2.05	2.75	2.14	2.36	0.76	1.34	0.42	0.93
0.61	1.03	0.28	0.61	0.62	0.62	1.34	1.77	1.62	1.64	1.84	0.98	0.52	0.2	0.82
0.2	1.18	2.33	3.33	0.78	1.43	1.06	1.35	1.63	1.73	1.8	1.67	1	0.29	1.2
0.49	1.43	1.23	0.45	0.98	1.28	0.96	1.43	1.3	1.55	1.49	1.66	1.06	0.66	1.64
0.53	0.26	1.02	0.88	0.65	1.28	1.44	1.23	1.49	1.23	1.58	1.51	1.16	1.09	1.49
0.29	0.32	0.14	0.04	0.25	0.61	0.96	1.29	0.93	0.96	0.93	0.61	1.71	1.39	1.25
0.14	0.33	0.33	0.38	0.19	0.43	0.24	0.57	1.1	1.19	0.81	1.05	1.1	1.38	1.33
