# Supplementary material for: Parental vaccination to reduce measles immunity gaps in Italy
Source: eLife. 2019 Sep 3;8:e44942. doi: 10.7554/eLife.44942 (PMC6721460; doi:10.7554/eLife.44942)
Supplement: Supplementary file 2. [file elife-44942-supp2.zip › elife-44942-supp2-v1/BOOTSTRAPPED_POLYMOD_matrices/Mb.741]

4.32	1.58	0.49	0.13	0.2	0.77	1.01	1.38	1.34	0.68	0.54	0.71	0.46	0.48	0.75
0.98	10.52	2.53	0.2	0.5	0.5	0.75	1.28	1.55	0.59	0.56	0.39	0.47	0.72	0.8
0.38	1.39	13.86	2.25	0.52	0.43	0.56	0.88	1.75	1.17	0.77	0.4	0.19	0.44	0.81
0.04	0.19	0.86	17.61	1.66	0.95	0.39	0.86	1.26	1.96	0.94	0.39	0.34	0.04	0.42
0.75	0.22	0.65	1.4	5.62	4.45	1.52	1.43	1.1	1.77	1.32	0.8	0.78	0.25	0.72
0.12	0.17	0.19	0.55	3.12	3.57	2.98	1.38	1.1	0.93	1.12	1.02	0.38	0.19	0.76
0.93	1.24	0.38	0.24	1.36	2.86	3.24	2.71	1.45	1.14	1.62	1	0.88	0.5	0.48
0.9	1.07	0.41	0.49	0.84	1.3	2.68	3.32	3.32	1.67	1.15	0.89	1.21	0.68	0.81
0.8	1.06	0.8	0.56	1.26	1.22	1.92	2.6	3.14	2.04	2.02	0.84	1.3	0.32	1.24
0.56	1.13	1.07	1.72	0.83	0.79	1.72	1.91	1.72	1.61	1.34	1.26	0.6	0.34	0.83
0.1	0.12	1.77	2.58	0.75	1.53	1.12	1.62	1.98	1.75	1.97	1.88	0.78	0.2	1.08
0.37	0.69	3.4	0.46	0.66	1.23	1.11	1.29	1.71	1.37	1.2	1.94	0.94	0.71	1.77
0.67	0.38	2.73	0.15	0.67	0.85	1.67	1.38	1.35	1.23	1.4	1.35	1.04	0.83	1.31
0.37	0.37	0.2	0.1	0.23	0.7	1.1	1.43	1	1.1	1.03	0.57	1.43	1.63	1.77
0.19	0.47	0.31	0.38	0.12	0.41	0.34	0.62	1.19	1.19	0.56	0.72	0.81	1.69	1.44
