# Supplementary material for: Parental vaccination to reduce measles immunity gaps in Italy
Source: eLife. 2019 Sep 3;8:e44942. doi: 10.7554/eLife.44942 (PMC6721460; doi:10.7554/eLife.44942)
Supplement: Supplementary file 2. [file elife-44942-supp2.zip › elife-44942-supp2-v1/BOOTSTRAPPED_POLYMOD_matrices/Mb.325]

3	1.29	0.37	0.2	0.16	0.63	0.91	1.24	1.45	0.54	0.5	0.53	0.5	0.62	0.67
0.99	10.13	2.66	0.33	0.38	0.54	0.7	1.64	1.87	0.57	0.62	0.43	0.46	0.58	0.8
0.17	0.86	15.72	2.18	0.66	0.46	0.56	0.97	1.81	1.22	0.79	0.38	0.14	0.28	0.86
0.15	0.32	1.67	17.38	1.49	1.07	0.55	0.96	1.22	2.07	1.16	0.48	0.36	0.01	0.58
1.06	0.15	0.44	0.87	3.24	3.35	1.2	1.26	0.94	1.44	1.33	1.3	0.78	0.37	0.65
0.09	0.21	0.26	0.68	6.21	2.76	2.26	1.15	1.12	0.76	0.56	0.97	0.59	0.38	0.94
0.91	1.04	0.23	0.91	1.28	1.79	2.47	2.72	2.09	1.04	1.34	0.77	0.91	0.49	0.87
0.89	1.11	0.35	0.72	0.89	1.81	2.02	3.33	2.74	1.78	1.39	0.85	0.98	0.65	0.85
0.7	1.03	1.25	1.18	1.23	1.32	2.12	1.67	3.3	1.73	2.08	0.8	0.9	0.33	1.02
0.65	0.92	0.83	2.43	0.85	1.31	1.68	1.75	1.85	1.31	1.49	0.75	0.57	0.26	0.74
0.16	1.26	4.38	1.78	1	1.78	1.16	1.84	1.86	2.16	1.8	1.82	1.16	0.34	1.02
0.89	1.51	1.13	0.62	1.02	0.91	1.6	1.89	1.78	1.31	1.24	1.67	1.36	0.53	1.87
0.44	0.12	0.6	1.44	0.52	0.98	1.67	1.77	1.29	1.94	1.54	1.25	0.85	1.29	1.9
0.31	0.28	0.16	0.22	0.06	1.09	1.22	1.16	0.66	1.12	1.22	1.19	1.22	1.09	1.19
0.12	0.25	0.08	0.5	0.17	0.88	0.25	0.58	0.83	1	0.5	0.83	0.62	1.5	1
