# Supplementary material for: Parental vaccination to reduce measles immunity gaps in Italy
Source: eLife. 2019 Sep 3;8:e44942. doi: 10.7554/eLife.44942 (PMC6721460; doi:10.7554/eLife.44942)
Supplement: Supplementary file 2. [file elife-44942-supp2.zip › elife-44942-supp2-v1/BOOTSTRAPPED_POLYMOD_matrices/Mb.117]

5.48	1.72	0.28	0.23	0.33	0.4	0.61	1.13	1.12	0.83	0.51	0.55	0.51	0.47	0.64
1.26	8.76	1.51	0.26	0.42	0.61	0.94	1.01	1.38	0.61	0.6	0.58	0.46	0.35	0.78
0.23	1.24	13.33	3.29	0.63	0.38	0.59	0.87	1.59	1.26	0.85	0.47	0.22	0.29	0.74
0.09	0.16	1.84	16.35	1.85	0.55	0.45	0.85	1.4	1.95	1.49	0.44	0.36	0.05	0.42
0.85	0.2	0.31	1.44	5.62	3.31	1.56	1.56	1.3	1.62	1.33	1.02	0.59	0.2	0.56
0.07	0.2	0.31	0.82	5.02	3.38	2.07	1.16	1.2	1.31	0.89	1.11	0.6	0.47	0.98
0.82	0.83	0.27	0.25	1.1	1.78	2.42	2.37	1.62	0.95	1.1	0.85	0.83	0.57	0.47
0.81	1.17	0.43	0.21	0.49	0.87	2.28	2.87	2.91	1.38	1.21	0.66	1.36	0.57	0.53
0.63	1.33	0.64	0.7	1.18	1.27	2.13	2.31	3.1	2.12	1.88	0.76	0.99	0.33	0.84
1.8	1.2	0.96	1.86	0.59	0.93	1.88	1.5	1.66	1.43	1.23	0.66	0.59	0.23	0.82
0.09	1.8	3.62	3.09	0.62	1.5	0.93	1.27	1.62	1.62	1.52	1.66	0.73	0.21	0.71
0.68	2.5	1.26	0.35	0.73	1.27	0.85	1.13	1.42	1.23	1.16	2.05	1.29	0.81	1.71
0.49	0.31	1.16	1.6	0.69	0.98	1.27	1.18	1.22	1.62	1.36	1.24	0.84	1.22	1.53
0.15	0.19	0.12	0.23	0.35	0.31	0.62	1.23	0.69	0.54	0.81	0.69	1.38	1.46	1.62
0.2	0.25	0	0.2	0.35	0.6	0.1	0.3	0.5	0.95	0.3	0.8	0.3	0.9	1.1
