# Supplementary material for: Parental vaccination to reduce measles immunity gaps in Italy
Source: eLife. 2019 Sep 3;8:e44942. doi: 10.7554/eLife.44942 (PMC6721460; doi:10.7554/eLife.44942)
Supplement: Supplementary file 2. [file elife-44942-supp2.zip › elife-44942-supp2-v1/BOOTSTRAPPED_POLYMOD_matrices/Mb.587]

5.35	1.19	0.23	0.13	0.24	0.57	0.87	1.46	1.02	0.82	0.64	0.7	0.49	0.38	0.55
0.76	7.43	1.76	0.25	0.26	0.59	0.76	1.24	1.45	0.63	0.63	0.44	0.47	0.49	0.89
0.27	1.68	14.69	3.7	0.9	0.45	0.69	0.96	2	1.46	0.77	0.48	0.14	0.38	0.69
0.07	0.2	1.54	18.77	1.54	0.77	0.57	0.62	1.09	1.95	1.34	0.54	0.21	0.02	0.29
0.78	0.18	0.24	0.92	3.98	2.69	1.33	0.94	0.82	1.82	1.69	1.18	1.02	0.37	0.8
0.06	0.17	0.25	0.35	3.42	3.56	2.9	1.33	1.33	1.23	0.83	0.75	0.56	0.33	0.62
0.97	0.63	0.34	0.46	0.9	1.68	2.51	2.68	1.31	1.02	1.05	0.78	0.66	0.49	0.56
0.94	1.02	0.49	0.32	0.57	1.21	2.85	3.19	3.32	1.53	1.13	0.72	1.17	0.6	0.79
0.73	0.69	0.8	0.56	1.64	1.35	2.36	2.47	3.22	2.27	1.98	1.02	0.69	0.4	0.87
1	1.31	0.86	1.77	0.77	0.95	1.92	1.74	2.15	1.74	1.98	1.08	0.58	0.29	0.95
0.12	1.14	2.4	3.14	0.6	0.98	0.76	1.24	1.38	1.78	1.42	1.42	0.66	0.18	0.88
0.19	0.49	1.58	0.37	1	1.16	1.26	1.42	1.42	1.35	1.74	1.47	1.02	0.86	1.44
0.62	0.31	2.29	2.48	0.71	1.57	1.55	1.74	1.19	1.64	1.4	1.57	0.57	1	2.31
0.34	0.37	0.26	0.18	0.03	0.32	1.13	0.95	0.92	0.87	0.5	0.47	0.84	1.42	1.13
0.11	0.39	0.17	0.39	0.22	0.44	0.33	0.39	0.78	1.39	1.06	1.22	1	1.33	1.67
