# Supplementary material for: Parental vaccination to reduce measles immunity gaps in Italy
Source: eLife. 2019 Sep 3;8:e44942. doi: 10.7554/eLife.44942 (PMC6721460; doi:10.7554/eLife.44942)
Supplement: Supplementary file 2. [file elife-44942-supp2.zip › elife-44942-supp2-v1/BOOTSTRAPPED_POLYMOD_matrices/Mb.180]

4.67	2.01	0.38	0.12	0.21	0.49	0.65	1.21	1.12	0.64	0.32	0.44	0.42	0.56	0.85
0.61	9.11	1.63	0.39	0.39	0.59	0.81	1.95	1.68	0.7	0.67	0.63	0.44	0.46	0.81
0.24	1.17	13.89	2.27	0.84	0.43	0.52	0.8	1.5	1.56	0.96	0.51	0.23	0.32	0.67
0.09	0.26	1.23	18.74	0.88	1.16	0.59	0.69	1.14	2.32	1.23	0.62	0.3	0.04	0.42
0.96	0.19	0.46	1.06	3.81	2.65	1.15	1.26	1.24	1.52	1.3	1	0.72	0.24	0.65
0.12	0.18	0.74	0.65	2.41	4.09	2.97	1.79	1.41	1.26	1.38	0.85	0.71	0.35	1.12
1.06	0.7	0.38	1.3	0.58	1.44	2.56	2.48	1.46	1.04	1	0.76	0.78	0.64	0.68
0.8	0.73	0.39	0.64	0.83	1.61	2.44	3.49	3.51	1.64	1.12	0.53	0.78	0.71	1.12
0.7	1	0.7	0.45	0.99	1.26	1.93	1.72	3	1.75	1.93	0.71	1.01	0.41	0.7
1.37	0.98	0.78	2.22	0.52	0.76	1.41	1.44	1.07	1.63	0.94	1.48	0.5	0.11	0.85
0.11	2.46	3.63	2.61	0.88	1.4	1.12	1.56	1.67	1.93	1.68	1.91	0.81	0.33	1.3
0.71	0.82	1.76	0.33	0.69	1.15	1.16	1.38	1.78	1.29	1.2	2.33	1.38	0.91	1.85
0.44	0.35	2	0.33	0.74	1.07	1.58	1.56	1.63	1.23	1.44	1.86	0.95	0.98	1.19
0.25	0.42	0.17	0.25	0.08	0.58	1	0.92	0.58	0.92	0.33	0.58	1.08	1.67	1.17
0.31	0.19	0.25	0.44	0.06	0.5	0.69	0.69	1.25	1.19	0.81	1.25	1.25	3	1.38
