# Supplementary material for: Parental vaccination to reduce measles immunity gaps in Italy
Source: eLife. 2019 Sep 3;8:e44942. doi: 10.7554/eLife.44942 (PMC6721460; doi:10.7554/eLife.44942)
Supplement: Supplementary file 2. [file elife-44942-supp2.zip › elife-44942-supp2-v1/BOOTSTRAPPED_POLYMOD_matrices/Mb.346]

4.58	1.93	0.51	0.18	0.26	0.49	0.79	1.33	1.41	0.62	0.52	0.57	0.32	0.42	0.93
1.25	8.34	1.99	0.19	0.45	0.58	0.81	1.38	1.66	0.61	0.64	0.4	0.35	0.44	0.81
0.18	0.88	15.6	2.31	0.36	0.42	0.34	0.88	1.65	1.58	0.94	0.44	0.2	0.25	0.73
0.19	0.32	1.59	17.67	1.52	1.19	0.56	0.68	1.34	2.01	1.19	0.36	0.34	0.03	0.38
1.5	0.09	0.31	0.85	4.93	2.91	1.07	0.87	1.13	1.31	1.22	1.17	0.57	0.31	0.48
0.08	0.28	0.21	0.38	2.46	3.46	3.28	1.74	1.31	0.95	1.13	0.85	0.69	0.23	0.92
0.95	0.7	0.48	0.66	1.07	1.89	2.59	2.89	1.66	0.75	0.75	0.93	1.02	0.61	0.59
0.91	1.11	0.34	0.18	0.64	0.86	1.82	3.12	2.7	0.95	0.8	0.86	0.86	0.86	0.79
0.78	0.87	0.94	0.71	1.46	1.44	2.35	2.1	3.63	2.13	2.86	0.86	1.27	0.6	1.17
0.45	0.87	0.75	1.35	0.57	0.95	1.8	1.72	2.22	1.4	1.9	1.27	0.55	0.32	0.98
0.18	2.18	2.16	5.93	0.58	1.13	0.73	1.22	1.62	1.73	1.51	1.36	0.38	0.31	0.82
0.28	1.12	1.98	0.42	0.64	1.46	1.04	1.24	1.6	1.5	1.1	1.74	1.2	1.2	2.02
0.38	0.2	1.18	0.82	0.56	0.93	1.56	1.44	1.27	1.76	1.76	1.67	1.13	1.4	1.76
0.04	0.2	0.16	0.16	0.12	0.28	0.88	1.28	0.52	1.04	0.84	0.68	1.24	1.04	1.52
0.09	0.35	0.26	0.52	0.22	0.48	0.26	0.7	1.17	1.22	0.87	0.83	0.78	2.35	1.52
