# Supplementary material for: Parental vaccination to reduce measles immunity gaps in Italy
Source: eLife. 2019 Sep 3;8:e44942. doi: 10.7554/eLife.44942 (PMC6721460; doi:10.7554/eLife.44942)
Supplement: Supplementary file 2. [file elife-44942-supp2.zip › elife-44942-supp2-v1/BOOTSTRAPPED_POLYMOD_matrices/Mb.174]

3.72	1.53	0.37	0.16	0.16	0.36	1.12	1.08	1.22	0.49	0.26	0.63	0.45	0.42	0.71
0.96	8.65	1.67	0.27	0.35	0.58	0.64	1.57	1.65	0.66	0.62	0.4	0.38	0.57	0.93
0.2	1.31	15.07	2.11	0.68	0.64	0.54	1.05	1.84	1.21	0.75	0.36	0.17	0.29	0.69
0.11	0.23	1.35	19.53	1.15	0.83	0.55	0.61	1.26	1.79	1.5	0.58	0.29	0.08	0.32
0.78	0.22	0.24	1.32	4.9	3.4	1.46	1.08	1.18	1.8	1.36	1.22	0.74	0.34	0.86
0.11	0.22	0.59	0.85	1.85	3.44	2.96	1.85	1.15	1	0.7	0.96	0.3	0.22	1.19
1.02	0.54	0.37	0.81	0.83	1.65	2.5	2.3	1.76	1.07	1.13	0.96	0.91	0.5	0.63
0.76	0.98	0.35	1.24	0.76	2.07	2.75	3.51	3.45	1.64	1.11	0.89	1	0.67	0.82
0.88	1.12	0.93	1.56	1.61	1.2	1.98	1.71	3.29	1.32	2.56	0.22	0.83	0.51	1.1
1.39	0.79	1.08	1.07	0.67	0.82	1.93	1.89	1.72	1.46	1.36	1.14	0.44	0.26	0.78
0.18	1	3.05	2.26	0.76	1.21	0.87	1.58	1.73	1.71	1.24	1.69	0.63	0.24	0.82
0.61	1.3	0.91	0.74	1.15	1.43	1.28	1.78	2.04	1.54	1.54	1.43	1.26	0.7	1.85
0.46	0.28	1.09	0.22	0.5	1.33	1.13	1.35	1.28	1.22	0.93	1.52	0.83	1.09	1.91
0.29	0.46	0.29	0.33	0.04	0.75	1.21	0.79	1.17	1.42	0.71	0.88	1	1.42	1.17
0.2	0.16	0.4	0.44	0.36	0.8	0.44	0.56	0.88	1	0.76	0.84	1.24	1.48	1.16
