# Supplementary material for: Parental vaccination to reduce measles immunity gaps in Italy
Source: eLife. 2019 Sep 3;8:e44942. doi: 10.7554/eLife.44942 (PMC6721460; doi:10.7554/eLife.44942)
Supplement: Supplementary file 2. [file elife-44942-supp2.zip › elife-44942-supp2-v1/BOOTSTRAPPED_POLYMOD_matrices/Mb.948]

4.62	1.14	0.41	0.06	0.18	0.53	1.12	1.53	1.14	0.6	0.4	0.94	0.53	0.42	0.59
0.8	8.31	1.78	0.26	0.27	0.51	0.74	1.18	1.6	0.78	0.47	0.38	0.39	0.39	0.84
0.14	1.37	15.64	2.41	0.64	0.57	0.47	1.01	2.12	1.37	0.67	0.41	0.2	0.44	0.91
0.14	0.19	1.36	18.06	1.78	0.8	0.53	0.72	1.17	2.09	1.39	0.45	0.31	0.03	0.33
0.12	0.26	0.54	1.14	5.24	2.98	1.44	1.18	1.32	1.32	1.32	0.7	0.54	0.14	0.62
0.16	0.19	0.31	1.12	3.09	3.34	3.25	1.66	1.06	1.03	1.03	1.22	0.66	0.28	1.28
1	1.09	0.31	1.53	1.49	1.78	2.89	2.44	2.09	1.11	1.11	0.8	0.98	0.58	0.71
0.87	1.09	0.46	0.46	0.74	1.11	2.54	3.13	2.8	1.37	0.96	0.74	0.89	0.89	0.72
0.63	0.71	1.07	1.34	1.41	1.07	2.07	2.78	3.03	2.31	2.71	0.96	0.93	0.65	1.49
2.33	1.46	0.39	3.85	0.33	0.62	1.36	1.07	1.52	1.3	0.97	1.08	0.34	0.18	0.61
0.16	1.89	1.62	1.6	0.67	1.25	1.19	1.56	2.03	1.51	1.67	1.88	0.75	0.33	0.92
0.37	0.94	1.33	0.69	0.94	1.25	1.17	1.4	2.02	1.5	1.69	1.75	1.02	0.5	1.62
0.43	0.29	1.69	0.93	0.62	1.36	1.24	2	1.26	2.62	1.43	2	0.88	1.95	2.64
0.21	0.3	0.18	0.12	0.3	0.55	1.21	1.55	0.94	0.91	1.03	0.58	1.27	1.03	1.55
0.14	0.18	0.14	0.59	0.55	0.41	0.14	0.55	0.91	0.91	0.59	1	0.86	0.64	1.41
