# Supplementary material for: Parental vaccination to reduce measles immunity gaps in Italy
Source: eLife. 2019 Sep 3;8:e44942. doi: 10.7554/eLife.44942 (PMC6721460; doi:10.7554/eLife.44942)
Supplement: Supplementary file 2. [file elife-44942-supp2.zip › elife-44942-supp2-v1/BOOTSTRAPPED_POLYMOD_matrices/Mb.510]

4.63	1.06	0.37	0.11	0.2	0.43	0.95	1.36	1.11	0.78	0.41	0.85	0.42	0.53	0.73
0.9	9.54	1.67	0.11	0.29	0.41	0.66	1.34	1.56	0.55	0.54	0.43	0.35	0.46	0.95
0.15	1.18	16.31	2.85	0.4	0.49	0.53	0.77	1.71	1.4	0.89	0.45	0.18	0.3	0.66
0.1	0.25	0.9	19.25	2.11	1.1	0.48	0.62	1.29	1.95	1.15	0.56	0.33	0.05	0.33
0.54	0.12	0.37	1.02	2.56	2.73	1.1	1.15	0.83	1.54	1.4	0.85	0.5	0.25	0.62
0.04	0.13	0.04	0.61	4.48	3.43	2.17	1.04	1.13	0.96	0.52	0.74	0.3	0.26	0.43
0.91	0.44	0.33	0.56	0.6	1.65	2.81	2.49	1.77	0.93	1.23	0.72	0.72	0.44	0.56
0.8	0.8	0.37	0.76	0.88	1.71	2.63	3.59	3.33	1.45	1.27	0.71	0.86	0.76	0.61
0.71	0.66	1.05	0.63	1.18	1.13	1.77	2.03	3.03	1.81	1.77	0.84	0.81	0.45	1.08
0.62	0.84	0.43	3.85	0.64	0.72	1.44	1.51	1.61	1.39	1.59	1.11	0.54	0.16	0.79
0.29	0.21	2.66	2.52	0.84	1.36	1.1	1.67	1.69	1.48	2.14	1.67	0.74	0.28	1.12
0.28	0.57	0.91	0.39	0.81	1.28	1.15	1.39	1.93	1.52	1.76	1.98	1.39	1.02	1.63
0.3	0.27	1.13	0.07	0.75	0.98	1.77	1.72	1.15	1.52	1.57	1.63	1.08	1.58	1.58
0.2	0.32	0.32	0.2	0.4	0.64	1.16	1.48	0.96	0.68	1.04	0.68	1.12	0.8	2.24
0.15	0.25	0.15	0.75	0.25	0.1	0.15	0.55	1.2	1	0.5	0.75	0.45	1.45	1.45
