# Supplementary material for: Parental vaccination to reduce measles immunity gaps in Italy
Source: eLife. 2019 Sep 3;8:e44942. doi: 10.7554/eLife.44942 (PMC6721460; doi:10.7554/eLife.44942)
Supplement: Supplementary file 2. [file elife-44942-supp2.zip › elife-44942-supp2-v1/BOOTSTRAPPED_POLYMOD_matrices/Mb.722]

5.36	1.71	0.38	0.13	0.17	0.63	0.94	1.38	1.43	0.83	0.58	0.7	0.51	0.54	0.82
0.84	9.09	1.76	0.21	0.21	0.54	0.74	1.43	1.55	0.6	0.63	0.5	0.49	0.48	0.98
0.3	1.23	15.34	2.44	0.77	0.4	0.55	1.04	1.57	1.35	0.99	0.35	0.1	0.43	0.65
0.2	0.33	1.95	15.93	1.73	1.02	0.43	0.93	1.22	1.83	1.08	0.57	0.33	0.07	0.53
0.98	0.12	0.37	0.95	5.05	3.7	1.49	1.3	1.42	1.72	1.88	1.26	0.79	0.26	0.65
0.05	0.12	0.23	0.77	3.79	4.3	3.05	1.79	1.28	1.05	0.79	0.93	0.4	0.21	0.79
1.04	1.31	0.25	0.59	1.43	2.18	2.29	2.78	2.04	1.18	1.04	0.9	1.02	0.88	0.53
0.75	0.89	0.38	0.61	0.72	1.2	2.41	2.73	2.81	1.52	1.17	1.05	0.56	0.59	0.91
0.79	0.94	0.85	0.45	0.66	1.06	1.83	2.81	3.15	1.94	1.6	0.68	0.7	0.42	1.15
1.16	0.76	0.46	1.4	0.67	1.22	1.99	2.04	1.72	1.22	1.34	1.06	0.66	0.42	0.9
0.2	1.12	2.34	2.96	0.71	1.12	1.12	1.68	1.73	1.38	1.86	1.96	0.91	0.36	1.07
0.61	1.59	0.88	0.59	0.76	1.34	1.22	1.44	1.95	1.41	1.32	1.83	1.34	1.15	2.32
0.37	0.39	1.43	0.2	0.63	1.11	1.28	1.43	1.37	1.43	1.28	1.83	0.8	0.96	1.48
0.22	0.35	0.22	0.13	0.3	0.52	1.13	1.13	1.13	0.91	1.39	0.7	1.74	1.7	1.87
0.17	0.17	0.25	0.33	0.29	0.75	0.17	0.25	0.62	1.12	0.46	1.04	0.38	1.25	1.42
