# Supplementary material for: Parental vaccination to reduce measles immunity gaps in Italy
Source: eLife. 2019 Sep 3;8:e44942. doi: 10.7554/eLife.44942 (PMC6721460; doi:10.7554/eLife.44942)
Supplement: Supplementary file 2. [file elife-44942-supp2.zip › elife-44942-supp2-v1/BOOTSTRAPPED_POLYMOD_matrices/Mb.983]

5.78	1.69	0.31	0.15	0.24	0.78	1.46	1.25	1.12	0.88	0.61	0.78	0.46	0.54	0.95
0.88	9.76	1.45	0.25	0.27	0.52	0.81	1.27	1.41	0.6	0.49	0.43	0.43	0.39	0.83
0.21	1.59	13.11	2.52	0.48	0.53	0.62	0.93	2.1	1.43	0.65	0.35	0.14	0.41	0.71
0.14	0.29	1.82	19.08	1.7	0.71	0.74	0.74	1.38	2.29	1.36	0.48	0.27	0.06	0.38
0.1	0.25	0.52	1.42	7.65	2.97	1.42	1	1.37	1.48	1.41	0.75	0.59	0.17	0.79
0.1	0.37	0.2	0.87	4	2.9	2.13	1.47	0.93	1	1.03	0.97	0.5	0.17	1.07
1.02	0.49	0.36	0.93	0.93	1.67	2.69	2.13	1.82	0.87	1.2	0.98	0.87	0.44	0.71
1.05	1.32	0.42	0.75	0.63	1.54	2.34	3.18	3.78	1.57	1.14	0.66	0.8	0.65	1.08
2.44	1.26	1	1.42	0.9	0.82	1.44	1.58	3.38	1.88	1.72	0.74	0.8	0.6	1.08
0.33	1.08	0.64	3.3	0.61	0.95	1.62	1.66	1.73	1.62	1	1.14	0.55	0.22	0.86
0.15	2.8	4.69	2.52	0.56	1.02	0.94	1.37	1.7	1.3	1.7	1.93	0.7	0.11	1.02
0.11	0.93	0.7	0.66	0.95	1.09	0.93	1.5	1.7	1.34	1.64	1.43	1.2	0.41	1.23
0.5	0.37	2.59	0.72	0.63	1.31	1.24	1.15	1.26	1.63	1.46	1.61	1.15	1.09	1.54
0.22	0.39	0.22	0.22	0.39	0.52	1	1.13	0.61	0.78	0.52	0.48	0.78	0.74	1.48
0.11	0.3	0.15	0.37	0.15	0.67	0.26	0.11	0.93	0.78	0.52	0.93	0.85	0.7	1.04
