# Supplementary material for: Parental vaccination to reduce measles immunity gaps in Italy
Source: eLife. 2019 Sep 3;8:e44942. doi: 10.7554/eLife.44942 (PMC6721460; doi:10.7554/eLife.44942)
Supplement: Supplementary file 2. [file elife-44942-supp2.zip › elife-44942-supp2-v1/BOOTSTRAPPED_POLYMOD_matrices/Mb.22]

4.8	1.28	0.31	0.31	0.29	0.46	0.98	1.31	1.29	0.94	0.69	0.66	0.54	0.41	0.75
1.4	8.72	1.53	0.17	0.33	0.6	0.91	1.22	1.47	0.68	0.57	0.49	0.45	0.44	0.67
0.16	1.42	16.14	1.94	0.54	0.44	0.31	0.98	2.01	1.66	0.89	0.47	0.27	0.35	0.78
0.07	0.2	1.15	15.54	1.22	0.96	0.52	0.73	1.27	1.96	1.12	0.42	0.19	0.02	0.42
0.55	0.1	0.41	1.02	4.25	2.78	1.24	0.98	0.65	1.53	0.86	0.88	0.65	0.29	0.8
0.09	0.24	0.15	1.24	5.03	3	2.32	1.29	1.06	1.26	0.76	1.09	0.5	0.35	0.76
0.61	1.02	0.36	0.23	0.48	1.23	2	2.05	1.25	1.05	1.11	0.43	0.86	0.39	0.3
0.7	1.15	0.34	1.06	0.89	2.02	2.72	3.11	2.91	1.7	1.06	0.87	1.02	0.58	0.72
0.78	0.88	0.78	2.48	0.82	1.02	1.9	2.52	3.44	2.22	2.4	0.72	1.36	0.5	0.9
0.77	0.81	1.21	4.69	0.51	1.03	1.9	1.5	1.6	1.5	1.23	0.89	0.46	0.23	0.66
0.19	0.25	0.86	2.85	0.58	1.03	1.15	1.85	1.95	1.68	1.61	1.53	0.81	0.39	0.88
0.29	0.48	1.23	0.33	0.75	1.77	1.25	1.42	1.71	1.44	1.62	2.27	1.69	1.1	1.52
0.31	0.17	0.69	1.64	0.33	1.17	1.12	1.33	1.26	1.48	1.48	1.24	0.86	1.1	1.38
0.12	0.24	0.16	0.12	0.28	0.32	0.8	0.84	0.48	0.76	0.28	0.36	0.52	0.68	0.36
0.2	0.28	0.32	0.48	0.16	0.88	0.6	0.8	1.24	1.08	0.96	0.76	1.08	2.48	1.48
