# Supplementary material for: Parental vaccination to reduce measles immunity gaps in Italy
Source: eLife. 2019 Sep 3;8:e44942. doi: 10.7554/eLife.44942 (PMC6721460; doi:10.7554/eLife.44942)
Supplement: Supplementary file 2. [file elife-44942-supp2.zip › elife-44942-supp2-v1/BOOTSTRAPPED_POLYMOD_matrices/Mb.977]

4.48	2.02	0.38	0.2	0.21	0.7	1.2	1.52	1.09	0.79	0.61	0.7	0.56	0.56	0.85
1	10.31	1.4	0.19	0.21	0.51	0.64	1.35	1.76	0.53	0.35	0.49	0.22	0.46	0.92
0.11	1.1	14.79	2.18	0.66	0.5	0.49	1.15	1.67	1.5	0.93	0.71	0.23	0.49	0.63
0.1	0.3	0.88	16.34	1.73	0.65	0.48	0.56	1.51	1.95	1.1	0.5	0.37	0.07	0.35
0.51	0.21	0.43	0.94	4.19	2.94	1.57	1.24	1.41	1.84	1.38	1.03	0.59	0.32	0.85
0.05	0.28	0.59	0.72	2.97	4	2.92	1.46	1.08	0.92	1.36	0.64	0.41	0.15	0.72
0.89	0.89	0.35	0.15	0.93	1.46	2.41	2.83	1.41	1.02	1	0.65	0.91	0.61	0.35
1	1.15	0.45	0.5	0.6	1.25	2.52	3.33	3.75	1.3	1.07	0.73	1.18	0.67	0.87
0.76	0.87	0.85	0.5	1.26	1.02	1.85	1.9	2.98	1.94	2.18	0.76	0.84	0.4	1.03
1.38	0.92	0.31	2.5	0.48	0.81	1.69	1.71	1.67	1.48	1.85	0.98	0.48	0.12	0.81
0.19	1.88	4	3.28	0.76	1.34	1.12	1.59	1.57	1.78	1.43	1.43	0.88	0.22	0.88
0.27	0.33	1.31	0.63	1.46	1.65	1.38	1.71	2.17	1.94	1.65	1.85	1.5	0.67	1.31
0.58	0.5	1.69	1.08	0.44	0.94	1.19	1.33	1.25	1.44	1.31	1.69	0.69	0.86	2
0.16	0.56	0.16	0.16	0.16	1	1.4	1.68	0.84	1.48	0.68	1.04	1.52	1.16	1.2
0.16	0.48	0.16	0.76	0.2	0.48	0.44	0.8	1.4	1.28	0.6	1.04	0.88	2.56	1.32
