# Supplementary material for: Parental vaccination to reduce measles immunity gaps in Italy
Source: eLife. 2019 Sep 3;8:e44942. doi: 10.7554/eLife.44942 (PMC6721460; doi:10.7554/eLife.44942)
Supplement: Supplementary file 2. [file elife-44942-supp2.zip › elife-44942-supp2-v1/BOOTSTRAPPED_POLYMOD_matrices/Mb.379]

4.34	1.91	0.42	0.19	0.2	0.53	1.01	1.24	1.54	0.84	0.47	0.77	0.39	0.57	0.97
0.82	8.46	2.23	0.13	0.43	0.71	0.91	1.27	1.66	0.65	0.56	0.44	0.65	0.53	0.8
0.17	1.5	15.84	2.67	0.57	0.62	0.45	0.88	1.92	1.6	0.84	0.47	0.17	0.34	0.76
0.06	0.11	0.99	20.67	1.63	0.56	0.53	0.49	0.95	1.89	1.33	0.57	0.14	0.02	0.26
0.58	0.21	0.42	1.36	6.94	2.89	1.74	1.42	1.4	1.72	1.28	0.85	0.53	0.15	0.6
0.02	0.25	0.25	0.82	3.58	3.6	2.73	1.5	1.3	1.35	0.52	1.15	0.42	0.28	0.52
0.9	0.98	0.25	0.5	0.79	1.75	2.31	2.29	1.6	1.35	1.23	0.88	0.79	0.5	0.46
0.98	1.05	0.23	0.41	0.75	1.27	1.93	3.09	2.5	1.43	0.82	1.11	0.82	0.61	0.86
0.22	0.88	0.92	0.51	2.12	1.46	2.14	1.51	2.73	1.25	1.9	0.44	0.81	0.22	0.92
1.96	1.09	1.29	1.96	0.71	0.91	1.8	1.96	1.6	1.51	1.55	1.11	0.6	0.24	0.82
0.08	3.12	2.86	3.24	0.65	1	0.51	1.12	1.43	1.39	0.88	1.29	0.53	0.24	0.65
0.25	1.27	1.5	0.45	1.02	1.38	1.5	1.4	2.05	1.6	2	2.2	1.35	0.6	1.45
0.22	0.32	1.06	0.08	0.62	0.8	1.18	0.82	0.94	1.24	1.16	1.32	1.12	1.08	1.94
0.3	0.17	0.17	0.17	0.03	0.3	1.03	1.17	0.47	0.7	0.9	0.57	1.03	1.03	1.2
0.12	0.36	0.18	0.39	0.33	0.48	0.24	0.45	0.88	0.91	0.55	0.73	0.94	0.88	1.09
