# Supplementary material for: Parental vaccination to reduce measles immunity gaps in Italy
Source: eLife. 2019 Sep 3;8:e44942. doi: 10.7554/eLife.44942 (PMC6721460; doi:10.7554/eLife.44942)
Supplement: Supplementary file 2. [file elife-44942-supp2.zip › elife-44942-supp2-v1/BOOTSTRAPPED_POLYMOD_matrices/Mb.725]

4.39	1.21	0.32	0.24	0.26	0.55	1.15	1.36	1.09	0.76	0.45	0.64	0.49	0.47	0.66
1.11	9.59	1.57	0.28	0.27	0.58	0.81	1.75	1.8	0.51	0.57	0.45	0.48	0.6	0.85
0.3	0.87	15.69	2.73	0.61	0.35	0.36	0.76	1.43	1.63	0.81	0.4	0.21	0.25	0.79
0.14	0.2	0.8	16.93	1.43	0.71	0.64	0.75	1.16	1.93	1.12	0.41	0.23	0.01	0.32
1.7	0.11	0.72	1.3	4.79	2.96	1.06	1.34	1.06	1.83	1.43	0.98	0.62	0.17	0.32
0.14	0.45	0.45	1.24	3.38	5.21	3.34	1.9	1.24	1.31	1.17	0.86	0.55	0.14	0.41
0.76	1.24	0.48	0.24	0.52	1.18	2.33	2.09	1.67	1.15	1.27	0.73	1.15	0.42	0.33
0.77	1.34	0.39	0.57	0.8	1.38	2.03	3.2	3.16	1.61	1	0.61	0.84	0.67	0.85
0.86	0.86	1.1	0.67	1.61	1.47	2.04	1.92	3.33	1.59	2.31	0.88	0.98	0.71	0.98
1.03	0.76	0.54	0.57	0.4	0.88	1.81	2.18	2.03	1.81	1.92	1.01	0.28	0.07	0.71
0.12	0.84	3.98	2.55	0.72	1.33	0.95	1.55	1.84	1.39	1.72	1.62	0.77	0.3	0.62
0.46	1.36	2.18	0.51	0.62	1.18	1.33	1.36	1.79	1.31	1.28	2.44	1.33	0.82	1.67
0.44	0.34	1.62	0.24	0.66	1.14	1.4	1.26	1.5	1.48	1.24	1.58	1.26	1.08	1.86
0.23	0.35	0.19	0.19	0.23	0.62	1.19	1.19	0.5	0.92	0.73	0.69	1.5	1.15	1.12
0.15	0.25	0.05	0.4	0.15	0.3	0.35	0.65	1.3	1	0.65	0.9	1.05	1.65	1.45
