# Supplementary material for: Parental vaccination to reduce measles immunity gaps in Italy
Source: eLife. 2019 Sep 3;8:e44942. doi: 10.7554/eLife.44942 (PMC6721460; doi:10.7554/eLife.44942)
Supplement: Supplementary file 2. [file elife-44942-supp2.zip › elife-44942-supp2-v1/BOOTSTRAPPED_POLYMOD_matrices/Mb.517]

5.03	1.85	0.41	0.05	0.16	0.64	0.77	1.35	1.43	0.92	0.51	0.51	0.36	0.52	0.88
0.91	8.41	1.67	0.1	0.63	0.55	0.77	1.01	1.6	0.82	0.49	0.41	0.24	0.36	1.04
0.12	1.02	13.76	2.24	0.81	0.5	0.52	0.78	1.78	1.47	0.85	0.36	0.14	0.29	0.71
0.14	0.31	1.58	19.51	1.42	1.01	0.68	0.68	1.18	2.15	1.38	0.58	0.25	0.07	0.44
0.56	0.14	0.3	0.86	3.95	3.21	1.38	1	0.81	1.51	1.46	0.68	0.7	0.33	0.76
0.12	0.18	0.61	0.79	2.94	3.94	3.39	1.67	1.24	1.15	1.3	0.45	0.52	0.18	0.42
0.93	0.49	0.2	0	0.9	1.71	3.29	2.54	1.29	1.07	1.17	1.17	0.61	0.44	0.46
0.75	1.14	0.25	0.37	0.75	1.6	2.28	3.17	3.52	1.48	1.09	0.63	0.85	0.62	0.86
1.72	0.86	0.9	0.59	1.47	1.05	1.74	1.67	3.38	1.81	1.88	0.66	0.91	0.59	0.93
0.15	0.64	0.96	2.21	0.77	0.77	1.79	1.64	1.94	1.74	2.28	1.21	0.62	0.43	1.06
0.12	0.24	3.39	3.71	0.75	1.27	0.98	1.37	1.92	1.71	1.86	1.76	0.71	0.29	0.57
0.42	0.51	1.86	0.26	0.65	1.07	1.35	1.54	1.54	1.49	1.44	1.96	1.26	0.75	1.32
0.26	0.24	1.08	0	0.66	0.74	1	1.32	0.87	1.26	1.03	1.55	0.79	1.53	2.29
0.23	0.2	0.13	0.13	0.23	0.7	1.03	0.93	0.53	0.87	0.73	0.77	1	0.87	1
0.09	0.14	0.18	0.45	0.23	0.36	0.18	0.32	0.73	1.23	0.82	1	0.59	1.45	1.41
