# Supplementary material for: Parental vaccination to reduce measles immunity gaps in Italy
Source: eLife. 2019 Sep 3;8:e44942. doi: 10.7554/eLife.44942 (PMC6721460; doi:10.7554/eLife.44942)
Supplement: Supplementary file 2. [file elife-44942-supp2.zip › elife-44942-supp2-v1/BOOTSTRAPPED_POLYMOD_matrices/Mb.173]

5.04	2.08	0.41	0.33	0.18	0.66	1.49	1.37	1.54	0.95	0.51	0.74	0.58	0.47	0.86
0.66	8.56	1.63	0.31	0.53	0.56	0.67	1.33	1.71	0.8	0.64	0.31	0.38	0.28	0.91
0.26	1.02	15.26	3.04	0.77	0.57	0.51	1.11	1.4	1.25	0.81	0.48	0.13	0.36	0.49
0.25	0.38	1.9	14.54	1.53	0.92	0.77	0.89	1.61	1.88	1.28	0.46	0.3	0.04	0.46
1.06	0.18	0.46	1.2	4.6	2.3	1.12	1.18	1.3	1.5	1.32	0.96	0.48	0.24	0.76
0.11	0.21	0.58	0.63	1.68	2.63	2.97	1.63	1.26	0.84	1.39	1	0.68	0.18	1.18
0.76	1.69	0.4	1.07	0.6	1.26	2.24	2.43	1.9	1.31	1.17	0.79	0.62	0.95	0.48
0.83	1.19	0.39	0.33	0.8	1.41	2.02	3.78	4.24	1.89	1.24	0.93	0.94	0.67	0.96
0.78	0.48	0.9	0.47	0.86	0.97	1.71	2.07	3.14	2.22	2.03	0.76	1.02	0.45	1.19
0.83	0.87	0.65	0.7	0.65	1.2	1.94	1.67	1.76	1.46	1.52	1.13	0.48	0.24	0.81
0.17	2.73	4.27	2.62	0.73	1.37	0.77	1.25	1.83	1.46	1.46	1.35	0.63	0.12	0.92
0.46	0.59	0.82	0.28	0.82	0.77	1.36	1.23	1.08	1.1	1.13	1.95	1.15	0.72	1.49
0.45	0.28	1.19	0.12	0.61	0.94	1.56	1.78	1.28	1.75	1.41	1.84	0.81	0.98	2.09
0.34	0.34	0.17	0.14	0.24	0.9	1.28	1.1	0.86	0.97	0.93	0.83	1.03	1.31	1.45
0.17	0.22	0.22	0.43	0.22	0.52	0.35	0.61	1.04	0.96	0.83	1	0.87	1.52	1.48
