# Supplementary material for: Parental vaccination to reduce measles immunity gaps in Italy
Source: eLife. 2019 Sep 3;8:e44942. doi: 10.7554/eLife.44942 (PMC6721460; doi:10.7554/eLife.44942)
Supplement: Supplementary file 2. [file elife-44942-supp2.zip › elife-44942-supp2-v1/BOOTSTRAPPED_POLYMOD_matrices/Mb.341]

4.77	2.09	0.54	0.21	0.24	0.43	0.91	1.35	1.23	0.53	0.54	0.5	0.52	0.6	0.78
0.85	10.06	2.22	0.24	0.32	0.59	0.96	1.16	1.65	0.66	0.69	0.4	0.38	0.34	0.91
0.28	1.02	13.37	2.59	0.68	0.24	0.54	1.06	1.7	1.31	0.91	0.48	0.16	0.46	0.72
0.18	0.27	1.72	17.05	1.61	0.68	0.53	0.81	1.3	1.86	0.86	0.31	0.24	0.04	0.41
1.04	0.23	0.28	1.07	4.86	2.65	1.47	0.98	1.16	1.47	1.26	1.04	0.47	0.21	0.44
0.12	0.15	0.3	0.65	3.35	3.42	3.2	1.73	1.25	0.8	1	0.88	0.52	0.3	0.68
1.02	0.82	0.56	1.09	1.31	1.87	2.64	2.49	2.09	0.96	1.24	0.76	1.04	0.76	0.56
0.76	0.88	0.35	0.45	0.76	0.98	2.51	2.69	2.78	1.53	0.86	0.94	0.98	0.51	0.9
0.79	1.62	0.51	1.57	1.43	1.43	2.43	2.23	3.23	2.17	2.26	0.74	1.34	0.45	0.85
1.46	1.54	0.87	1.8	0.75	1.21	1.8	1.8	1.79	1.41	1.69	1.34	0.64	0.3	0.85
0.14	1.06	5.65	2.55	0.65	0.69	0.82	1.31	1.76	1.18	1.39	1.47	0.65	0.18	0.76
0.64	1.67	1.13	0.42	0.67	0.76	1.11	1.15	1.42	1.35	1.13	1.76	1.25	0.87	1.6
0.55	0.35	0.37	0.18	0.73	1	1.67	1.04	1.37	1.27	1.16	1.04	0.86	0.71	1.69
0.31	0.35	0.19	0.08	0.27	0.77	1.31	1.5	1.27	0.92	1.46	0.81	1.42	1.5	2.04
0.17	0.08	0.08	0.25	0.21	1.21	0.42	0.42	0.33	0.79	0.38	0.75	0.62	1.46	0.88
