# Supplementary material for: Parental vaccination to reduce measles immunity gaps in Italy
Source: eLife. 2019 Sep 3;8:e44942. doi: 10.7554/eLife.44942 (PMC6721460; doi:10.7554/eLife.44942)
Supplement: Supplementary file 2. [file elife-44942-supp2.zip › elife-44942-supp2-v1/BOOTSTRAPPED_POLYMOD_matrices/Mb.187]

5.55	2.78	0.39	0.26	0.17	0.55	0.97	1.32	1.26	0.91	0.49	0.65	0.5	0.47	0.76
0.94	9.2	1.97	0.32	0.31	0.5	0.63	1.46	1.89	0.66	0.51	0.48	0.29	0.51	0.92
0.25	1.3	15.04	2.76	0.71	0.32	0.68	0.89	1.47	1.17	0.88	0.38	0.24	0.29	0.55
0.05	0.24	0.92	20.03	1.55	0.95	0.55	0.44	1.02	1.98	1.42	0.6	0.24	0.03	0.26
0.05	0.29	0.38	1.12	4.64	2.17	1.26	0.9	1	1.36	1.12	0.74	0.48	0.17	0.83
0.19	0.31	0.52	1.21	2.35	3.5	3.58	2.04	1.73	1.35	1.02	0.98	0.56	0.17	0.67
1.17	1.19	0.45	0.98	0.43	1.74	2.45	2.64	1.47	1.11	1	1.04	0.98	0.74	0.68
0.89	1	0.44	0.33	0.72	0.98	2.07	3.04	3.58	1.44	1.26	0.68	0.75	0.79	0.95
2.03	1.03	0.82	0.56	0.94	1	1.87	1.92	3.48	2.23	1.6	0.82	0.58	0.47	0.95
0.52	0.6	0.68	2.16	0.57	1	1.95	1.76	2	1.43	1.67	1.21	0.6	0.25	1.4
0.1	0.1	2.1	2.88	0.66	1.59	0.71	1.2	1.54	1.49	1.19	1.32	0.66	0.17	0.78
0.11	0.43	1.52	0.39	0.8	1.18	1.23	1.11	1.43	1.23	1.45	1.57	1.02	0.77	1.2
0.42	0.4	0.73	0.79	0.77	1.12	1.27	1.42	1.17	1.12	0.96	1.15	0.73	0.81	1.67
0.32	0.32	0.16	0.12	0.12	0.96	1.6	1.12	0.96	0.92	1.08	0.8	1.48	1.24	1.2
0.13	0.47	0	0.33	0.2	0.67	0.27	0.73	0.87	1.33	0.27	0.67	0.73	2.47	1.07
