# Supplementary material for: Parental vaccination to reduce measles immunity gaps in Italy
Source: eLife. 2019 Sep 3;8:e44942. doi: 10.7554/eLife.44942 (PMC6721460; doi:10.7554/eLife.44942)
Supplement: Supplementary file 2. [file elife-44942-supp2.zip › elife-44942-supp2-v1/BOOTSTRAPPED_POLYMOD_matrices/Mb.970]

3.37	1.35	0.4	0.2	0.35	0.75	0.99	1.07	1.21	0.4	0.36	0.71	0.39	0.37	0.56
0.79	7.79	1.77	0.33	0.41	0.47	0.71	0.8	1.59	0.85	0.55	0.56	0.29	0.36	0.95
0.18	1.16	15.2	1.93	0.51	0.45	0.57	1.03	1.66	1.34	0.73	0.46	0.29	0.27	0.66
0.12	0.17	1.5	17.5	1.65	0.57	0.65	0.67	1.12	1.89	1.28	0.4	0.21	0.06	0.5
0.18	0.11	0.3	0.98	5.51	3	1.31	0.7	0.84	1.33	1.2	0.7	0.54	0.26	0.41
0.03	0.24	0.27	0.61	1.82	2.94	2.94	1.64	1.21	0.82	1.09	0.58	0.52	0.24	0.73
0.69	0.94	0.4	0.85	0.9	1.6	2.73	1.83	1.62	0.65	1.13	0.6	0.9	0.48	0.81
1.04	0.93	0.33	1.11	0.8	1.93	2.38	3.33	3.36	1.47	1.18	0.75	1	0.78	1.25
0.79	1.03	0.71	0.93	1.24	1	2.12	2.5	2.83	2.43	2.21	0.71	1.22	0.81	1.02
0.98	0.71	0.62	3.07	0.59	0.88	1.74	1.72	1.67	1.17	1.19	0.79	0.6	0.34	0.86
0.12	0.08	3.25	2.58	0.83	1.31	0.87	1.27	1.87	1.38	1.5	2.06	0.48	0.12	0.98
0.55	1.37	1.08	0.37	0.73	0.98	1.59	1.75	1.55	1.16	1.31	2.22	1.69	0.67	1.51
0.42	0.44	1.44	0.73	0.6	1.38	1.69	1.35	1.23	1.77	1.4	1.65	0.81	1.29	2.06
0.2	0.24	0.16	0.12	0.16	0.68	1.24	0.96	0.88	1.04	1.28	0.76	1.24	1.24	2.08
0.15	0.25	0.15	0.4	0.25	0.7	0.35	0.6	1.2	0.8	1	0.65	1	1.85	1.3
