# Supplementary material for: Parental vaccination to reduce measles immunity gaps in Italy
Source: eLife. 2019 Sep 3;8:e44942. doi: 10.7554/eLife.44942 (PMC6721460; doi:10.7554/eLife.44942)
Supplement: Supplementary file 2. [file elife-44942-supp2.zip › elife-44942-supp2-v1/BOOTSTRAPPED_POLYMOD_matrices/Mb.528]

4.49	2.79	0.46	0.17	0.32	0.86	0.91	1.17	1.31	0.56	0.58	0.47	0.51	0.49	0.94
0.94	9.77	1.48	0.14	0.34	0.57	0.92	1.29	1.43	0.68	0.3	0.57	0.39	0.53	0.66
0.22	1.39	13.3	2.62	0.69	0.44	0.52	0.86	1.91	1.38	0.89	0.5	0.21	0.32	0.76
0.09	0.11	1.49	17.11	1.26	0.62	0.42	0.75	1.18	2.06	1.28	0.49	0.32	0	0.37
0.02	0.27	0.29	1.13	4.27	3.33	1.76	1.07	1.56	1.51	1.87	0.76	0.73	0.24	0.93
0.16	0.3	0.18	0.93	3.61	3.16	3.18	1.43	1.25	1.09	1.23	0.82	0.64	0.2	0.43
0.87	0.61	0.51	0.2	0.7	1.77	2.67	2.72	1.57	1	1.07	1.2	0.8	0.61	0.41
0.75	0.79	0.3	0.42	0.7	1.17	2	3.06	2.51	1.34	1.15	0.51	0.85	0.89	0.83
1.1	1.34	0.79	1.64	0.67	0.97	1.93	2.36	3.42	1.82	1.87	0.79	0.76	0.21	1.09
0.98	0.98	0.93	2.32	0.47	1.02	1.64	1.36	1.97	1.34	1.46	1.31	0.51	0.29	1.27
0.21	1.13	1.72	1.72	1.04	1.26	1.17	1.85	1.89	1.91	2.02	1.98	0.85	0.26	1.38
0.64	1.24	1.47	0.2	0.53	0.95	1.25	1.44	1.24	1.24	1.22	2.13	1.35	0.85	1.96
0.64	0.22	0.6	0.12	0.34	0.98	1.28	1.28	1.14	1.32	0.96	1.22	0.96	0.88	1.22
0.24	0.52	0.29	0.19	0.33	0.43	1.24	1.76	1.33	1.19	0.86	0.71	1.19	1.62	1.14
0.2	0.28	0.2	0.12	0.2	0.52	0.24	0.12	0.68	0.6	0.48	0.88	0.84	0.28	1.32
