# Supplementary material for: Parental vaccination to reduce measles immunity gaps in Italy
Source: eLife. 2019 Sep 3;8:e44942. doi: 10.7554/eLife.44942 (PMC6721460; doi:10.7554/eLife.44942)
Supplement: Supplementary file 2. [file elife-44942-supp2.zip › elife-44942-supp2-v1/BOOTSTRAPPED_POLYMOD_matrices/Mb.25]

3.97	1.99	0.3	0.24	0.22	0.54	1.12	1.15	1.55	0.67	0.61	0.6	0.47	0.55	0.84
0.79	9.52	1.98	0.23	0.51	0.8	0.74	1.72	1.51	0.65	0.69	0.43	0.38	0.51	0.96
0.27	1.03	15.59	2.92	0.51	0.52	0.52	0.82	1.9	1.61	1.07	0.31	0.21	0.27	0.85
0.11	0.25	0.86	20.38	1.52	0.75	0.59	0.55	1.34	2.22	1.33	0.59	0.17	0.06	0.28
1.05	0.09	0.41	0.81	3.6	3.52	1.67	1.24	1.21	1.52	1.57	1.1	0.67	0.26	0.59
0.09	0.17	0.3	0.93	4.02	3.11	2.54	1.5	1.39	0.93	0.96	1.17	0.61	0.37	1.26
0.96	0.51	0.27	0.55	0.94	1.35	2.59	2.29	0.98	0.61	1.12	0.61	0.82	0.49	0.63
0.86	1.05	0.29	0.2	0.66	1.1	2.44	3.44	3.12	1.54	1.24	0.61	1.15	0.85	0.68
1.02	1.33	0.71	0.6	0.86	1.05	1.76	2.24	2.98	2.07	2.02	0.79	0.86	0.57	0.74
1.33	1.18	0.42	2.83	0.6	0.57	1.9	1.55	2.07	1.57	1.43	1.08	0.53	0.27	0.8
0.16	0.88	2.31	1.7	0.83	1.84	1.08	1.3	1.59	1.59	1.47	1.55	0.62	0.23	0.83
0.34	1.17	1.22	0.34	0.73	1.42	1.49	1.27	1.8	1.56	1.29	1.46	1.37	1.14	1.73
0.34	0.25	1.51	0.77	0.6	1.15	1.36	1.53	1.21	1.45	1.26	1.51	0.75	1.04	1.28
0.18	0.18	0.05	0.09	0.09	0.95	1.09	1.41	0.77	1.32	0.55	1	1.23	1.09	1.09
0.08	0.2	0.28	0.28	0.16	0.16	0.16	0.24	1.04	1.28	0.96	1.36	1.04	0.96	1.92
