# Supplementary material for: Parental vaccination to reduce measles immunity gaps in Italy
Source: eLife. 2019 Sep 3;8:e44942. doi: 10.7554/eLife.44942 (PMC6721460; doi:10.7554/eLife.44942)
Supplement: Supplementary file 2. [file elife-44942-supp2.zip › elife-44942-supp2-v1/BOOTSTRAPPED_POLYMOD_matrices/Mb.984]

5.73	0.81	0.43	0.2	0.28	0.77	0.84	1.26	1.32	0.79	0.64	0.51	0.38	0.52	0.79
0.52	8.34	2.39	0.34	0.44	0.51	0.89	1.27	1.49	0.81	0.75	0.58	0.41	0.46	0.89
0.26	1.26	15.64	2.92	0.69	0.54	0.62	1.05	2.04	1.59	0.98	0.33	0.15	0.37	0.88
0.13	0.3	1.63	18.59	1.51	1.06	0.53	0.76	1.21	2.11	1.37	0.51	0.17	0.03	0.44
1.51	0.24	0.56	0.82	5.6	3.37	1.43	1.24	1.09	1.43	1.31	0.96	0.44	0.29	0.75
0.17	0.28	0.14	0.75	3.06	2.83	3.08	1.36	1.28	1.11	0.89	1.11	0.69	0.36	1.08
0.89	0.55	0.27	0.14	0.82	1.43	2.68	2.18	1.61	1.02	1.14	0.7	0.84	0.43	0.68
0.77	1.02	0.33	1.56	0.71	2.15	1.87	3.04	3.12	1.48	0.92	0.33	0.77	0.85	0.83
0.4	1.45	0.58	0.7	1.32	1.51	2.47	2.13	3.04	1.91	2.49	0.98	1.11	0.49	0.92
0.52	0.84	0.89	3.1	0.82	0.97	1.8	2.26	2.08	1.82	1.92	1.41	0.51	0.3	0.8
0.17	1.72	3.11	2.94	0.72	1.63	0.91	1.48	2.04	1.33	1.69	1.65	0.83	0.31	0.57
0.57	1.27	1.59	0.31	0.65	1.41	1.14	1.31	1.61	1.57	1.67	1.82	1.49	1.35	1.76
0.41	0.36	0.93	0.98	0.64	1.82	1.32	1.39	1.34	1.41	1.32	1.39	0.91	1.23	2.36
0.23	0.5	0.2	0.17	0.13	0.5	1.2	1.67	0.9	1	0.57	0.7	1.5	1.9	2
0.05	0.33	0.14	0.19	0.29	0.81	0.14	0.38	0.62	0.76	0.33	0.62	0.67	0.57	1.19
