# Supplementary material for: Parental vaccination to reduce measles immunity gaps in Italy
Source: eLife. 2019 Sep 3;8:e44942. doi: 10.7554/eLife.44942 (PMC6721460; doi:10.7554/eLife.44942)
Supplement: Supplementary file 2. [file elife-44942-supp2.zip › elife-44942-supp2-v1/BOOTSTRAPPED_POLYMOD_matrices/Mb.145]

4.74	2.02	0.36	0.13	0.2	0.48	0.86	1.12	1.38	0.62	0.48	0.44	0.36	0.57	0.92
1.6	8.73	1.72	0.25	0.23	0.4	0.69	1.17	1.69	0.61	0.53	0.4	0.45	0.52	0.95
0.11	1.1	14.73	2.08	0.66	0.47	0.36	0.96	1.54	1.4	0.83	0.37	0.1	0.39	0.55
0.12	0.3	1.21	18.59	1.6	0.59	0.48	0.55	1.15	2.21	1.21	0.66	0.23	0.08	0.3
0.64	0.24	0.24	1.05	3.74	2.95	1.69	1.4	1.33	2.02	1.55	0.67	0.6	0.21	0.93
0.11	0.14	0.2	0.73	3.02	4.23	3.82	2.09	1.89	1.09	1.34	0.95	0.84	0.32	0.84
0.89	0.51	0.28	0.94	0.83	1.91	2.45	2.51	1.42	0.94	1.21	1	0.68	0.4	0.57
0.72	0.67	0.46	0.41	0.74	0.98	2.41	2.59	3.2	0.87	1.28	0.67	0.78	0.76	1.17
0.18	1.53	0.96	1.69	0.63	0.98	2.35	1.9	2.84	2.14	2.53	0.76	0.96	0.69	1
0.63	0.72	0.87	2.93	0.6	0.72	1.27	1.43	1.38	1.45	1	0.73	0.35	0.17	0.97
0.27	0.32	2.82	2.57	0.59	1.34	1.32	1.98	1.41	1.7	1.61	1.7	0.93	0.41	1.09
1.18	1.11	0.4	0.2	0.58	1.27	1.18	1.42	2	1.62	1.62	1.76	1.11	0.8	1.4
0.36	0.25	2.22	0.11	0.58	1.09	1.36	1.38	1.18	1.73	1.18	1.36	0.91	1.09	1.6
0.15	0.19	0.22	0.19	0.22	0.3	0.81	1.15	0.78	0.89	0.93	0.52	1.07	1	1.37
0.23	0.27	0.31	0.31	0.35	0.69	0.35	0.46	1.08	0.73	0.65	0.69	0.92	1	1.23
