# Supplementary material for: Parental vaccination to reduce measles immunity gaps in Italy
Source: eLife. 2019 Sep 3;8:e44942. doi: 10.7554/eLife.44942 (PMC6721460; doi:10.7554/eLife.44942)
Supplement: Supplementary file 2. [file elife-44942-supp2.zip › elife-44942-supp2-v1/BOOTSTRAPPED_POLYMOD_matrices/Mb.979]

3.79	1	0.39	0.18	0.15	0.55	0.96	1.08	1.44	0.48	0.34	0.62	0.46	0.59	0.87
0.99	9.05	2.4	0.23	0.57	0.6	0.73	1.42	1.64	0.54	0.5	0.53	0.41	0.29	0.73
0.2	1.16	15.65	2.38	0.54	0.45	0.56	0.77	1.61	1.3	0.82	0.38	0.2	0.41	0.62
0.09	0.22	1.24	17.88	2.03	0.96	0.36	0.67	1.13	2.01	1.24	0.76	0.24	0.07	0.34
0.89	0.23	0.33	1.15	4.7	2.74	1.26	1.2	1.05	1.56	1.49	0.89	0.46	0.18	0.52
0.03	0.18	0.38	0.56	4.03	3.5	2.06	1.21	1	1.12	0.56	0.65	0.32	0.29	0.47
0.65	0.56	0.56	0.14	0.93	1.37	2.65	2.42	2.58	0.88	1.4	0.77	0.65	0.49	0.49
0.73	1.13	0.35	0.81	0.65	1.58	2.34	2.97	3.19	1.66	1.03	0.53	0.82	0.55	0.85
0.67	0.9	1.03	2.82	1.23	1.26	1.95	1.95	3.16	1.82	2.1	0.89	0.8	0.59	1.11
0.45	0.8	0.66	2.72	0.64	1.2	2.53	2.09	2	1.69	1.28	1.44	0.67	0.31	1.06
0.11	1.02	5.3	3.4	0.77	1.57	1.09	1.6	1.81	1.79	1.7	2.13	0.77	0.28	1.09
0.23	0.34	0.68	0.26	0.45	0.81	0.87	0.98	1.34	1.23	1.4	1.68	0.98	1.06	1.04
0.33	0.24	1.51	0.16	0.62	1.67	1.45	1.53	1.53	1.71	1.58	1.56	0.93	0.96	1.89
0.29	0.35	0.18	0.12	0.12	1.06	1.29	1.24	0.94	1.29	0.82	0.94	0.94	1.24	1.59
0.16	0.24	0.32	0.16	0.24	0.6	0.2	0.28	0.72	0.92	0.6	0.92	0.92	0.76	1.36
