# Supplementary material for: Parental vaccination to reduce measles immunity gaps in Italy
Source: eLife. 2019 Sep 3;8:e44942. doi: 10.7554/eLife.44942 (PMC6721460; doi:10.7554/eLife.44942)
Supplement: Supplementary file 2. [file elife-44942-supp2.zip › elife-44942-supp2-v1/BOOTSTRAPPED_POLYMOD_matrices/Mb.377]

4.05	2.18	0.52	0.18	0.17	0.82	0.83	1.26	1.32	0.6	0.53	0.42	0.44	0.58	0.9
0.89	11.03	1.93	0.35	0.34	0.45	0.59	1.31	1.65	0.63	0.68	0.3	0.25	0.49	0.87
0.21	1.36	12.36	2.19	0.4	0.4	0.71	1.01	1.76	1.12	0.84	0.43	0.11	0.54	0.85
0.06	0.22	1.36	18.83	1.54	1.26	0.67	0.68	1.22	2.32	1.35	0.57	0.33	0.01	0.38
0.65	0.17	0.46	1.22	5.17	2.8	1.07	1.09	1.3	1.28	1.59	0.85	0.5	0.11	0.65
0.14	0.19	0.23	0.51	4.19	3.37	2.56	1.16	0.88	1.09	0.47	0.6	0.49	0.44	0.67
1.12	0.86	0.38	0.18	0.88	1.61	2.71	2.38	1.48	0.88	0.84	0.86	0.59	0.66	0.64
0.75	0.8	0.24	0.6	0.91	1.13	2.82	3.09	3.05	1.73	1.38	0.76	0.89	0.84	0.96
0.79	0.93	0.64	1.45	1.59	1.46	1.96	1.73	2.89	1.88	2.14	0.64	1.07	0.54	0.86
0.83	1.33	0.78	1.13	0.81	0.87	1.72	1.81	1.74	1.54	1.93	1.37	0.78	0.24	1.06
0.16	1.63	1.98	2.03	0.7	1.24	0.68	1.68	1.9	1.22	1.33	1.4	0.67	0.29	1
0.96	1.96	1.06	0.3	0.55	1.15	0.89	1.13	1.77	1.26	1.32	1.77	1.02	0.96	1.45
0.41	0.3	0.91	0.75	0.57	1.23	1.52	1.32	1.07	1.21	0.8	1.12	1	1.36	1.7
0.28	0.52	0.2	0.12	0.08	0.44	1.64	1.24	1.2	1.36	0.8	0.84	0.96	1.04	1.64
0.3	0.07	0.15	0.37	0.48	0.67	0.37	0.56	0.7	1.07	0.48	1.04	0.56	1.33	1.3
