# Supplementary material for: Parental vaccination to reduce measles immunity gaps in Italy
Source: eLife. 2019 Sep 3;8:e44942. doi: 10.7554/eLife.44942 (PMC6721460; doi:10.7554/eLife.44942)
Supplement: Supplementary file 2. [file elife-44942-supp2.zip › elife-44942-supp2-v1/BOOTSTRAPPED_POLYMOD_matrices/Mb.713]

4.6	1.46	0.4	0.11	0.29	0.71	0.94	1.22	1.22	0.61	0.43	0.68	0.6	0.46	0.88
1.11	8.2	2.41	0.27	0.53	0.43	0.68	1.69	1.76	0.63	0.49	0.37	0.6	0.51	0.89
0.19	0.89	16.35	2.98	0.69	0.44	0.42	0.87	1.27	1.67	1	0.52	0.2	0.32	0.53
0.11	0.12	1.45	13.37	1.28	0.45	0.45	0.74	0.83	1.86	1.06	0.57	0.32	0.03	0.65
0.13	0.27	0.32	1	5.85	3.18	1.48	0.77	1.13	1.65	1.4	0.76	0.76	0.23	0.74
0.09	0.26	0.42	0.72	3.33	3.4	2.6	1.53	1.07	1.07	1.53	0.7	0.51	0.16	0.6
1.15	1.17	0.3	0.49	0.79	1.83	2.64	2.55	1.66	0.94	0.98	1.08	0.85	0.75	0.62
0.95	1.05	0.44	0.61	0.67	1.36	2.69	2.57	3.05	1.82	1.31	0.72	0.84	0.59	1.07
0.15	1.24	1.22	0.76	1.06	0.96	2.33	2.3	3.44	2.3	2.48	0.48	0.89	0.74	1.06
0.64	0.72	0.52	2.69	0.45	1.29	2.47	2.31	2.64	2.05	1.97	0.98	0.59	0.05	1
0.24	0.2	3	1.91	0.67	1.04	1.33	1.69	1.71	1.8	1.84	1.85	0.95	0.35	0.84
0.31	1.43	1.35	0.33	0.75	1.22	0.98	1.27	1.47	1.49	1.22	1.57	1.08	1.14	1.69
0.49	0.23	1.26	2.44	0.72	1.44	1.47	1.51	1.53	1.58	1.58	1.79	1.12	1.05	1.33
0.26	0.5	0.21	0.11	0.34	0.34	1.32	1	0.95	0.82	0.74	0.39	1.29	0.97	1.42
0.11	0.42	0.05	0.37	0.26	0.53	0.21	0.26	0.68	0.63	0.58	0.58	0.37	0.84	1.32
