# Supplementary material for: Parental vaccination to reduce measles immunity gaps in Italy
Source: eLife. 2019 Sep 3;8:e44942. doi: 10.7554/eLife.44942 (PMC6721460; doi:10.7554/eLife.44942)
Supplement: Supplementary file 2. [file elife-44942-supp2.zip › elife-44942-supp2-v1/BOOTSTRAPPED_POLYMOD_matrices/Mb.521]

5.46	1.46	0.33	0.19	0.2	0.64	0.74	1.16	1.41	0.75	0.64	0.54	0.41	0.73	0.89
0.67	8	1.22	0.16	0.45	0.39	0.74	1.29	1.58	0.75	0.38	0.36	0.37	0.42	0.96
0.23	1.48	14.09	2.74	0.63	0.42	0.7	0.81	1.73	1.48	1.04	0.57	0.19	0.4	0.68
0.13	0.3	1.58	18.68	1.58	0.85	0.55	0.77	1.21	1.55	1.51	0.42	0.26	0	0.3
1.31	0.15	0.36	0.93	5.49	3.12	1.39	1.14	1.08	1.27	1.59	0.8	0.59	0.24	0.53
0.12	0.44	0.39	0.98	3.34	3.39	2.63	1.46	0.95	1.22	1.15	0.68	0.41	0.2	0.46
0.64	1.04	0.18	0.73	1.16	1.4	1.87	2.36	1.36	1	1.02	0.64	0.84	0.64	0.51
1.1	0.97	0.33	1.07	0.76	1.62	2.16	3.12	3.5	2	1.12	1.09	0.66	0.76	0.9
0.67	0.62	0.87	0.45	1.17	1.12	2.12	2.12	3.15	2.17	2.13	0.65	1.02	0.25	0.97
0.41	0.77	0.83	2.61	0.68	0.87	1.61	1.81	1.8	1.61	1.75	1.14	0.46	0.23	0.9
0.28	2	3.51	1.67	0.79	1.39	0.95	1.35	1.54	1.44	1.75	1.58	0.89	0.18	1.32
0.3	0.35	2.12	0.45	0.62	1.38	1.4	1.45	1.5	1.57	1.4	1.55	1.3	0.62	1.5
0.33	0.31	2.48	0.9	0.9	1.07	1.36	1.19	1.24	1.45	1.55	1.83	1	0.57	1.17
0.11	0.21	0.11	0.21	0.36	0.5	0.96	0.93	0.71	0.54	0.54	0.54	1.21	1.14	1.61
0.15	0.35	0.27	0.19	0.19	0.58	0.31	0.38	0.81	0.96	0.73	0.92	1.15	1.19	1.38
