# Supplementary material for: Parental vaccination to reduce measles immunity gaps in Italy
Source: eLife. 2019 Sep 3;8:e44942. doi: 10.7554/eLife.44942 (PMC6721460; doi:10.7554/eLife.44942)
Supplement: Supplementary file 2. [file elife-44942-supp2.zip › elife-44942-supp2-v1/BOOTSTRAPPED_POLYMOD_matrices/Mb.383]

5.35	0.96	0.35	0.12	0.32	0.44	1.01	1.46	1.16	0.7	0.43	0.79	0.62	0.51	0.75
0.72	8.57	2.78	0.25	0.33	0.54	0.56	1.08	1.62	0.67	0.51	0.28	0.33	0.47	0.74
0.3	1.31	13.97	2.6	0.64	0.3	0.57	0.94	2	1.4	0.85	0.28	0.19	0.44	0.85
0.08	0.2	1.2	16.54	1.8	0.72	0.49	0.64	1.27	2.05	1.18	0.58	0.26	0.07	0.38
0.47	0.08	0.36	1.05	3.66	2.61	1.25	1.02	1.05	1.2	1.56	0.75	0.47	0.2	0.53
0.13	0.24	0.53	0.61	2.45	3.39	3.89	1.55	1.32	1.05	1.39	1.08	0.58	0.18	1.32
0.75	0.5	0.2	0.23	1.5	2.09	2.95	2.45	1.75	1	1.18	0.91	0.8	0.43	0.64
0.9	0.92	0.39	1.17	0.8	2.03	2.07	3.12	2.53	1.64	0.92	0.81	0.58	0.8	0.68
0.8	0.89	0.53	0.62	1.16	1.4	1.96	1.67	2.62	1.76	1.89	0.6	1.05	0.4	1.02
1.94	1.48	0.88	1.78	0.57	0.95	1.98	2.31	2.14	1.82	1.66	1.02	0.6	0.11	0.8
0.16	0.19	2.34	2.08	0.81	1.31	1.19	1.44	1.92	1.53	2.19	1.78	0.73	0.2	0.91
0.38	1.44	1.44	0.42	0.91	1.13	1.15	1.42	1.51	1.44	1.2	2.47	1.76	0.65	1.84
0.2	0.28	1.54	0.09	0.65	0.87	1.26	1.63	1.39	1.72	1.24	1.65	1.07	1.46	2.28
0.14	0.21	0.07	0.03	0.38	0.48	0.83	1.34	0.66	0.83	0.93	0.66	1.21	1.1	1.38
0.1	0.48	0.29	0.14	0.19	0.48	0.1	0.19	0.71	1.14	0.62	0.86	1.05	0.57	1.43
