# Supplementary material for: Parental vaccination to reduce measles immunity gaps in Italy
Source: eLife. 2019 Sep 3;8:e44942. doi: 10.7554/eLife.44942 (PMC6721460; doi:10.7554/eLife.44942)
Supplement: Supplementary file 2. [file elife-44942-supp2.zip › elife-44942-supp2-v1/BOOTSTRAPPED_POLYMOD_matrices/Mb.13]

6.95	1.89	0.32	0.17	0.27	0.72	1	1.17	1.28	0.9	0.56	0.68	0.47	0.41	0.88
0.78	8.12	1.86	0.22	0.38	0.64	0.67	1.51	1.78	0.64	0.44	0.46	0.4	0.49	0.9
0.26	1.18	12.79	2.89	0.49	0.35	0.49	0.94	1.3	1.4	0.78	0.32	0.19	0.43	0.49
0.08	0.14	1.31	16.05	1.54	0.55	0.51	0.6	1.15	2.05	1.32	0.45	0.2	0.02	0.37
0.45	0.16	0.39	1.08	4.23	3.19	1.38	1.09	1.19	1.39	1.67	0.92	0.61	0.09	0.55
0.05	0.24	0.58	0.87	3.26	2.87	3	1.34	1.13	0.82	1.26	0.87	0.68	0.29	0.47
0.71	0.38	0.37	0.56	1.25	2.25	2.88	2.13	1.42	0.98	1.33	0.92	0.9	0.37	0.71
0.88	0.71	0.29	0.66	0.57	1.36	2.62	2.72	2.95	1.28	1.33	0.84	0.79	0.69	0.9
0.69	1.06	0.81	3.27	1.2	0.95	1.86	1.91	2.75	1.97	2.12	0.56	0.78	0.55	0.95
1.02	0.58	0.35	2.8	0.65	1.04	1.8	1.96	1.49	1.36	1.51	0.73	0.55	0.18	0.71
0.2	0.24	4.62	1.42	0.66	1.52	1.06	1.42	1.7	1.72	1.96	1.88	0.76	0.32	1.18
0.22	0.51	0.67	0.31	0.93	1.47	1.25	1.22	1.89	1.29	1.62	1.91	1.45	1.15	1.49
0.4	0.35	1.26	0.88	0.56	1.28	1.51	1.4	1.12	1.63	1.26	1.67	0.65	1.35	1.58
0.23	0.27	0.14	0.14	0.18	0.59	1.09	1	1.09	1.23	1.14	0.68	1.23	1.5	1.77
0.28	0.38	0.41	0.38	0.21	0.31	0.41	0.59	1.45	1.03	0.9	0.93	1.17	1.97	1.48
