# Supplementary material for: Parental vaccination to reduce measles immunity gaps in Italy
Source: eLife. 2019 Sep 3;8:e44942. doi: 10.7554/eLife.44942 (PMC6721460; doi:10.7554/eLife.44942)
Supplement: Supplementary file 2. [file elife-44942-supp2.zip › elife-44942-supp2-v1/BOOTSTRAPPED_POLYMOD_matrices/Mb.348]

6.68	2.52	0.45	0.14	0.29	0.65	0.98	1.26	1.48	1.11	0.42	0.63	0.51	0.42	0.86
0.84	7.77	1.93	0.17	0.38	0.62	0.57	1.36	1.36	0.57	0.4	0.41	0.36	0.44	0.99
0.26	1.09	14.6	2.32	0.71	0.34	0.49	1.02	1.78	1.45	0.84	0.36	0.11	0.31	0.68
0.11	0.31	1.7	17.3	1.85	0.56	0.61	0.62	1.46	2.15	1.17	0.52	0.24	0.07	0.44
2.58	0.1	0.34	0.86	4.1	3.94	1.3	1.58	1.34	1.96	1.16	1.14	0.52	0.18	0.4
0	0.23	0.37	0.57	2.93	2.53	2.2	1.3	0.97	0.77	0.87	0.77	0.6	0.33	0.8
0.54	0.76	0.35	0.73	1.51	1.76	2.46	2.54	1.49	0.95	1.05	0.62	0.95	0.41	0.92
0.86	0.9	0.41	0.62	0.79	1.28	2.17	2.61	3.42	1.62	1.11	0.75	0.54	0.79	1.07
0.91	1.37	0.78	2.15	1.15	1.13	2.06	2.33	3.06	2.04	2.43	0.72	1.24	0.57	0.91
0.67	0.67	0.4	2.49	0.62	1.08	1.7	1.77	2.11	1.67	1.7	1.15	0.67	0.29	1.05
0.09	0.11	2.66	3.5	0.62	1.22	0.89	1.38	2.15	1.74	1.92	1.42	0.76	0.3	0.77
0.21	0.62	0.83	0.57	1.11	1.09	1.21	1.3	1.64	1.23	1.47	1.85	1.49	0.98	1.55
0.42	0.36	0.42	0.12	0.79	0.88	1.52	0.67	1.33	1	1.06	0.88	0.73	0.67	1.33
0.04	0.22	0.09	0.09	0.17	0.74	1.09	1.04	0.78	0.87	1.09	0.83	1.26	0.83	1.48
0.1	0.26	0.29	0.39	0.13	0.65	0.42	0.39	0.94	1.29	0.84	1.06	0.84	1.74	1.68
