# Supplementary material for: Parental vaccination to reduce measles immunity gaps in Italy
Source: eLife. 2019 Sep 3;8:e44942. doi: 10.7554/eLife.44942 (PMC6721460; doi:10.7554/eLife.44942)
Supplement: Supplementary file 2. [file elife-44942-supp2.zip › elife-44942-supp2-v1/BOOTSTRAPPED_POLYMOD_matrices/Mb.946]

5.59	1.98	0.44	0.18	0.35	0.67	1.16	1.17	1.3	0.83	0.48	0.78	0.49	0.4	0.89
1.47	9.51	2.1	0.17	0.27	0.57	0.84	1.09	1.61	0.49	0.5	0.47	0.44	0.56	0.83
0.24	1.35	15.08	2.75	0.65	0.43	0.52	0.97	1.9	1.44	0.8	0.43	0.22	0.47	0.73
0.16	0.32	1.95	15.91	2.05	1.26	0.61	0.91	1.55	1.92	1.51	0.59	0.31	0.05	0.45
0.62	0.15	0.4	1.11	4.85	2.38	1.3	0.77	0.68	1.13	1.4	0.64	0.36	0.21	0.53
0.11	0.26	0.14	1.14	2.6	2.51	2.66	1.71	1.26	1.06	1.09	0.89	0.43	0.11	1.06
0.65	0.55	0.38	0.52	0.87	1.53	2.13	2.4	1.6	1.1	1.18	0.7	0.52	0.57	0.57
0.95	0.97	0.45	0.81	0.88	1.93	2.55	3.31	3.59	1.62	0.84	1.05	0.71	0.69	0.84
0.28	1.31	0.58	0.78	1.8	1.52	2.12	1.95	2.56	1.91	2.09	0.72	1.19	0.47	0.81
0.49	0.88	0.4	2.34	0.71	0.86	2	1.58	1.83	1.63	1.34	0.97	0.38	0.26	0.92
0.02	1.23	3.5	1.68	0.55	1.4	0.6	0.85	1.7	1.3	1.57	1.57	0.7	0.22	0.55
0.4	1.15	2.57	0.36	0.77	1	0.91	0.91	1.32	1.28	1.26	1.47	1.21	0.94	1.53
0.61	0.42	0.48	1.24	0.88	1.45	1.55	1.55	0.97	1.36	0.94	1.12	0.7	1.09	1.55
0.25	0.29	0.25	0.12	0.04	0.54	1.5	0.88	0.92	0.83	0.92	0.58	0.83	1.21	1.54
0.18	0.32	0.23	0.36	0.27	0.64	0.23	0.45	0.82	0.95	0.45	0.59	0.73	1.27	0.91
